# Supplementary material for: Is Speciation Accompanied by Rapid Evolution? Insights from Comparing Reproductive and Nonreproductive Transcriptomes in Drosophila
Source: Int J Evol Biol. 2011 Aug 22;2011:595121. doi: 10.4061/2011/595121 (PMC3159995; doi:10.4061/2011/595121)
Supplement: Supplementary file 1 — Additional file 1: Comparison between D. melanogaster – D. simulans / D. yakuba – D. erecta. Additional file 2: Distribution of protiendivergence log2 (P1/P2) to divergencetime ratio log2 (T1/T2), between D. melanogaster D. simulans vs. D. yakuba D. erecta (Supplementary Table 1). The upper limit of the clockwise category is given by the log2 ratio of of divergence times (6.5/8.1) and the lower limit by the log2 ratio 4.3/12.7. Color codes: Red circlesaccelerated evolution, Grey – clocklike, green slow evolution categories. Additional file 3: Dendrogram of average ω estimates of genes falling under slow, clock-like and accelerated rate categories. Branch lengths represent the proportion of genes with ω values greater than background ω values. P-values for the different tests were corrected using a Bonferroni correction prior to the comparisons. mel: D. melanogaster, sim: D. simulans, sec: D. sechellia, simsecmel: branch leading to the D. melanogaster clade, yak: D. yakuba, ere: D. erecta, yakere, branch leading to the D. yakuba clade, ana: D. ananassae. Additional file 4: Genes with evidence of positive selection using site models (M8 vs M7) from PAML. Supplementary data 5: Comparison of gene classification in between the D. simulans - D. Sechellia / D. yakuba – D. erecta and D. simulans – D. melanogaster / D. yakuba – D. erecta analyses. [file 595121.f1.xls]

## Sheet: all_comparisons
Additional file 1
Comparison between D. melanogaster – D. simulans / D. yakuba – D. erecta
Organs
	H	Head expressed genes
	O	Ovary expressed genes
	T	Testis expressed genes
	OH	Genes expressed in both ovary and head
	TH	Genes expressed in both testis and head
	TO	Genes expressed in both testis and ovary
	TOH	Genes expressed in testis, ovary and head
	un	Unspecified expression
div-dn	log2(dN_mel-sim/dN_yak-ere)
div-ds	log2(dS_mel-sim/dS_yak-ere)
prot_div_mel-sim	1-protein identity between D. melanogaster and D. simulans
prot_div_yak-ere	1-protein identity between D. yakuba and D. erecta
T1	log2(4.3/12.7)
T2	log2(6.5/8.1)
dST1	lower boundary according to dS ratio
dST2	upper boundary according to dS ratio
R	Recombination rate in D. melanogaster according to Hey and Kliman (2002)
FlyBase_ID	Symbol	chromosome	ORGAN	rate	dN_mel-sim	dN_yak-ere	dS_mel-sim	dS_yak-ere	div-dn	div-ds	prot_div_mel-sim	prot_div_yak-er	div_prot	T1	T2	dST1	dST2	R
FBgn0000014	abd-A	3R	un	clock	0.0008	0.0023	0.1267	0.1643	-1.52356	-0.374916	0.002	0.005	-1.32193	-1.56242	-0.317482	-1.66389	0.0706642	4.43251
FBgn0000017	Abl	3L	T	fast	0.0082	0.0041	0.0912	0.0864	1	0.0780025	0.019	0.009	1.078	-1.56242	-0.317482	-1.66389	0.0706642	1.03901
FBgn0000024	Ace	3R	un	fast	0.0047	0.0033	0.11	0.1295	0.510195	-0.235449	0.011	0.008	0.459432	-1.56242	-0.317482	-1.66389	0.0706642	1.18603
FBgn0000053	ade3	2L	OH	clock	0.0116	0.0196	0.147	0.2314	-0.756729	-0.654573	0.023	0.039	-0.76184	-1.56242	-0.317482	-1.66389	0.0706642	3.80005
FBgn0000063	ald	3R	un	clock	0.0139	0.0366	0.0744	0.2104	-1.39676	-1.49976	0.029	0.066	-1.18641	-1.56242	-0.317482	-1.66389	0.0706642	2.56739
FBgn0000064	Ald	3R	TOH	clock	0.0025	0.0024	0.0754	0.0959	0.0588937	-0.346966	0.006	0.006	0	-1.56242	-0.317482	-1.66389	0.0706642	2.88984
FBgn0000075	amd	2L	un	slow	0.0018	0.0064	0.1181	0.1779	-1.83007	-0.591058	0.004	0.014	-1.80735	-1.56242	-0.317482	-1.66389	0.0706642	0.53481
FBgn0000084	AnnX	X	TOH	clock	0.0049	0.0063	0.2094	0.2283	-0.36257	-0.124669	0.013	0.016	-0.29956	-1.56242	-0.317482	-1.66389	0.0706642	NA
FBgn0000095	Antp	3R	un	clock	0.0001	0.0001	0.0922	0.1239	0	-0.426338	NA	NA	NA	-1.56242	-0.317482	-1.66389	0.0706642	0.0624098
FBgn0000097	aop	2L	H	clock	0.0049	0.0054	0.0591	0.1077	-0.140178	-0.865788	0.013	0.015	-0.206451	-1.56242	-0.317482	-1.66389	0.0706642	2.91635
FBgn0000100	RpLP0	3L	TOH	clock	0.0013	0.004	0.1254	0.1614	-1.62149	-0.364103	0.003	0.009	-1.58496	-1.56242	-0.317482	-1.66389	0.0706642	NA
FBgn0000108	Appl	X	H	fast	0.0042	0.001	0.1093	0.1887	2.07039	-0.787801	0.005	0.013	-1.37851	-1.56242	-0.317482	-1.66389	0.0706642	0
FBgn0000114	aret	2L	TOH	fast	0.0086	0.0064	0.0978	0.2011	0.426265	-1.04001	0.019	0.016	0.247928	-1.56242	-0.317482	-1.66389	0.0706642	2.25718
FBgn0000120	Arr1	2L	H	fast	0.0012	0.0011	0.1236	0.1329	0.125531	-0.104662	0.003	0.003	0	-1.56242	-0.317482	-1.66389	0.0706642	0.44918
FBgn0000140	asp	3R	un	clock	0.0153	0.0258	0.123	0.2552	-0.753839	-1.05297	0.031	0.05	-0.68966	-1.56242	-0.317482	-1.66389	0.0706642	4.00306
FBgn0000147	aur	3R	T	clock	0.0051	0.0101	0.1446	0.233	-0.985786	-0.688262	0.014	0.029	-1.05063	-1.56242	-0.317482	-1.66389	0.0706642	0.964475
FBgn0000153	b	2L	H	clock	0.0066	0.0067	0.1596	0.1605	-0.0216951	-0.00811265	0.016	0.016	0	-1.56242	-0.317482	-1.66389	0.0706642	1.807
FBgn0000158	bam	3R	un	fast	0.0542	0.0473	0.113	0.3459	0.196453	-1.61403	0.097	0.107	-0.141554	-1.56242	-0.317482	-1.66389	0.0706642	4.05575
FBgn0000166	bcd	3R	un	clock	0.0059	0.0118	0.1055	0.1852	-1	-0.811841	0.013	0.028	-1.10692	-1.56242	-0.317482	-1.66389	0.0706642	0
FBgn0000181	bic	2R	TOH	clock	0.0024	0.0048	0.0786	0.1275	-1	-0.697896	0.006	0.012	-1	-1.56242	-0.317482	-1.66389	0.0706642	3.62591
FBgn0000182	BicC	2L	TOH	clock	0.0025	0.0049	0.0974	0.2007	-0.970854	-1.04305	0.006	0.014	-1.22239	-1.56242	-0.317482	-1.66389	0.0706642	0.849673
FBgn0000216	Brd	3L	un	clock	0.0122	0.0171	0.1034	0.1942	-0.487115	-0.909307	0.037	0.042	-0.182864	-1.56242	-0.317482	-1.66389	0.0706642	1.68399
FBgn0000221	brn	X	T	fast	0.0159	0.0144	0.1364	0.2393	0.142958	-0.810977	0.034	0.031	0.133267	-1.56242	-0.317482	-1.66389	0.0706642	2.82339
FBgn0000227	Bsg25A	2L	un	clock	0.0148	0.0248	0.1501	0.1872	-0.744743	-0.318656	0.036	0.06	-0.736966	-1.56242	-0.317482	-1.66389	0.0706642	4.31573
FBgn0000247	ca	3R	TH	clock	0.0082	0.0112	0.0833	0.168	-0.449803	-1.01207	0.019	0.025	-0.395929	-1.56242	-0.317482	-1.66389	0.0706642	2.51111
FBgn0000251	cad	2L	T	fast	0.0084	0.0064	0.1167	0.2416	0.392317	-1.04982	0.017	0.023	-0.436099	-1.56242	-0.317482	-1.66389	0.0706642	0.230968
FBgn0000258	CkIIalpha	3L	TO	clock	0.0001	0.0001	0.1345	0.1238	0	0.119595	NA	NA	NA	-1.56242	-0.317482	-1.66389	0.0706642	NA
FBgn0000274	Pka-C2	3R	T	clock	0.003	0.0072	0.0912	0.1747	-1.26303	-0.937774	0.007	0.018	-1.36257	-1.56242	-0.317482	-1.66389	0.0706642	2.32844
FBgn0000275	Pka-R1	3L	H	fast	0.0057	0.0001	0.1168	0.0884	5.83289	0.401922	NA	NA	NA	-1.56242	-0.317482	-1.66389	0.0706642	NA
FBgn0000289	cg	2R	TOH	clock	0.0012	0.0019	0.0704	0.1036	-0.662965	-0.557377	0.003	0.008	-1.41504	-1.56242	-0.317482	-1.66389	0.0706642	NA
FBgn0000303	Cha	3R	H	clock	0.0019	0.0019	0.1207	0.1636	0	-0.438747	0.005	0.007	-0.485427	-1.56242	-0.317482	-1.66389	0.0706642	2.80048
FBgn0000307	chif	2L	OH	clock	0.0128	0.0174	0.0946	0.1623	-0.442943	-0.778751	0.026	0.038	-0.547488	-1.56242	-0.317482	-1.66389	0.0706642	1.09074
FBgn0000313	chp	3R	H	slow	0.0007	0.0034	0.1468	0.2245	-2.28011	-0.612863	0.002	0.008	-2	-1.56242	-0.317482	-1.66389	0.0706642	2.32844
FBgn0000326	clt	2R	un	clock	0.0178	0.0303	0.1346	0.2264	-0.767441	-0.750196	0.037	0.062	-0.744743	-1.56242	-0.317482	-1.66389	0.0706642	NA
FBgn0000330	cm	X	TH	clock	0.0022	0.0055	0.156	0.1418	-1.32193	0.137688	0.005	0.01	-1	-1.56242	-0.317482	-1.66389	0.0706642	3.85623
FBgn0000339	cni	2L	H	fast	0.0033	0.0002	0.0881	0.1837	4.04439	-1.06014	NA	NA	NA	-1.56242	-0.317482	-1.66389	0.0706642	0.923546
FBgn0000351	cort	2L	un	slow	0.0045	0.0325	0.1643	0.2181	-2.85244	-0.408657	0.013	0.079	-2.60334	-1.56242	-0.317482	-1.66389	0.0706642	3.46177
FBgn0000352	cos	2R	un	slow	0.0098	0.0517	0.1235	0.1798	-2.39931	-0.541882	0.021	0.047	-1.16227	-1.56242	-0.317482	-1.66389	0.0706642	0.552989
FBgn0000376	crm	X	H	clock	0.0172	0.0199	0.1539	0.3132	-0.21036	-1.02509	0.051	0.054	-0.0824622	-1.56242	-0.317482	-1.66389	0.0706642	3.9171
FBgn0000382	csw	X	un	clock	0.0086	0.0082	0.1534	0.1539	0.0687128	-0.00469475	0.016	0.019	-0.247928	-1.56242	-0.317482	-1.66389	0.0706642	0.574583
FBgn0000392	cup	2L	TO	clock	0.0155	0.0235	0.2149	0.3135	-0.600393	-0.5448	0.026	0.066	-1.34395	-1.56242	-0.317482	-1.66389	0.0706642	NA
FBgn0000406	Cyt-b5-r	2L	H	fast	0.007	0.0049	0.1314	0.1967	0.514573	-0.582032	0.016	0.011	0.540568	-1.56242	-0.317482	-1.66389	0.0706642	0.99161
FBgn0000409	Cyt-c-p	2L	OH	clock	0.0001	0.0001	0.0748	0.0516	0	0.535667	NA	NA	NA	-1.56242	-0.317482	-1.66389	0.0706642	1.06125
FBgn0000416	Sap-r	3R	TOH	clock	0.0161	0.026	0.1112	0.1612	-0.691451	-0.535695	0.034	0.054	-0.667425	-1.56242	-0.317482	-1.66389	0.0706642	2.32844
FBgn0000447	Dhod	3R	TOH	clock	0.0131	0.026	0.1232	0.333	-0.988945	-1.43452	0.02	0.05	-1.32193	-1.56242	-0.317482	-1.66389	0.0706642	0.586689
FBgn0000454	Dip-B	3R	TH	fast	0.0045	0.0035	0.085	0.1386	0.36257	-0.705393	0.01	0.008	0.321928	-1.56242	-0.317482	-1.66389	0.0706642	1.76313
FBgn0000455	Dip-C	3R	TOH	clock	0.0065	0.0075	0.1398	0.2318	-0.206451	-0.729516	0.015	0.016	-0.0931094	-1.56242	-0.317482	-1.66389	0.0706642	NA
FBgn0000462	dl	2L	un	clock	0.0055	0.0053	0.143	0.2339	0.0534393	-0.709877	0.012	0.012	0	-1.56242	-0.317482	-1.66389	0.0706642	0.99161
FBgn0000463	Dl	3R	TH	fast	0.0043	0.0032	0.0816	0.1591	0.426265	-0.963293	0.01	0.007	0.514573	-1.56242	-0.317482	-1.66389	0.0706642	2.72039
FBgn0000472	dm	X	OH	clock	0.0175	0.0183	0.2907	0.2736	-0.0644887	0.0874628	0.055	0.053	0.0534393	-1.56242	-0.317482	-1.66389	0.0706642	3.02532
FBgn0000477	DNaseII	3R	H	clock	0.0214	0.0288	0.1319	0.3199	-0.428458	-1.27818	0.044	0.057	-0.373458	-1.56242	-0.317482	-1.66389	0.0706642	2.87549
FBgn0000482	dor	X	OH	clock	0.0056	0.013	0.1354	0.2215	-1.21501	-0.710079	0.013	0.031	-1.25376	-1.56242	-0.317482	-1.66389	0.0706642	0.536215
FBgn0000486	Dox-A2	2L	TOH	fast	0.0026	0.0009	0.1114	0.2135	1.53051	-0.938487	0.006	0.002	1.58496	-1.56242	-0.317482	-1.66389	0.0706642	0.610378
FBgn0000499	dsh	X	TO	fast	0.0002	0.0001	0.1686	0.1102	1	0.61348	NA	NA	NA	-1.56242	-0.317482	-1.66389	0.0706642	4.20151
FBgn0000520	dwg	X	TH	slow	0.0038	0.0159	0.5251	0.512	-2.06496	0.0364484	0.056	0.03	0.900464	-1.56242	-0.317482	-1.66389	0.0706642	3.09462
FBgn0000524	dx	X	un	clock	0.0024	0.006	0.1661	0.1765	-1.32193	-0.0876161	0.007	0.018	-1.36257	-1.56242	-0.317482	-1.66389	0.0706642	4.33215
FBgn0000527	e	3R	TH	clock	0.003	0.0044	0.2229	0.1774	-0.552541	0.329391	0.007	0.01	-0.514573	-1.56242	-0.317482	-1.66389	0.0706642	4.07718
FBgn0000543	ecd	3L	TH	slow	0.0038	0.0195	0.1524	0.1692	-2.3594	-0.150867	0.009	0.038	-2.078	-1.56242	-0.317482	-1.66389	0.0706642	3.36538
FBgn0000546	EcR	2R	T	slow	0.0029	0.0112	0.0578	0.1781	-1.94937	-1.62355	0.009	0.028	-1.63743	-1.56242	-0.317482	-1.66389	0.0706642	0.552989
FBgn0000551	Edg78E	3L	un	slow	0.0003	0.0036	0.2513	0.2443	-3.58496	0.0407568	NA	NA	NA	-1.56242	-0.317482	-1.66389	0.0706642	0.0534361
FBgn0000559	Ef2b	2L	TOH	fast	0.001	0.0005	0.1313	0.2084	1	-0.666488	0.002	0.001	1	-1.56242	-0.317482	-1.66389	0.0706642	0.230968
FBgn0000566	Eip55E	2R	TOH	fast	0.0132	0.0043	0.1918	0.211	1.61813	-0.13764	0.031	0.01	1.63227	-1.56242	-0.317482	-1.66389	0.0706642	3.12353
FBgn0000575	emc	3L	H	fast	0.0047	0.0001	0.0417	0.1157	5.55459	-1.47227	NA	NA	NA	-1.56242	-0.317482	-1.66389	0.0706642	1.1682
FBgn0000576	ems	3R	un	clock	0.0022	0.0021	0.0988	0.1037	0.0671142	-0.0698329	0.005	0.009	-0.847997	-1.56242	-0.317482	-1.66389	0.0706642	2.42503
FBgn0000578	ena	2R	TH	fast	0.0029	0.0022	0.0889	0.1376	0.398549	-0.630225	0.005	0.007	-0.485427	-1.56242	-0.317482	-1.66389	0.0706642	NA
FBgn0000579	Eno	2L	TOH	clock	0.0027	0.0067	0.165	0.2589	-1.3112	-0.649929	0.007	0.016	-1.19265	-1.56242	-0.317482	-1.66389	0.0706642	2.91635
FBgn0000581	E(Pc)	2R	TH	clock	0.0108	0.0137	0.0809	0.1388	-0.343145	-0.778796	0.023	0.03	-0.383329	-1.56242	-0.317482	-1.66389	0.0706642	1.61248
FBgn0000588	esc	2L	un	clock	0.0012	0.0034	0.2007	0.2392	-1.5025	-0.253177	0.003	0.349	-6.86212	-1.56242	-0.317482	-1.66389	0.0706642	2.10243
FBgn0000611	exd	X	O	clock	0.0001	0.0001	0.0624	0.1204	0	-0.948217	NA	NA	NA	-1.56242	-0.317482	-1.66389	0.0706642	3.15242
FBgn0000615	exu	2R	TOH	clock	0.0303	0.0307	0.1329	0.1655	-0.0189209	-0.31649	0.066	0.063	0.0671142	-1.56242	-0.317482	-1.66389	0.0706642	5.06512
FBgn0000625	eyg	3L	T	fast	0.0031	0.0022	0.081	0.132	0.494765	-0.704544	0.012	0.006	1	-1.56242	-0.317482	-1.66389	0.0706642	1.2156
FBgn0000633	fas	2R	un	clock	0.0065	0.0187	0.1411	0.1866	-1.52453	-0.403231	0.021	0.043	-1.03395	-1.56242	-0.317482	-1.66389	0.0706642	2.74749
FBgn0000636	Fas3	2L	H	slow	0.0001	0.007	0.0889	0.0958	-6.12928	-0.107842	NA	NA	NA	-1.56242	-0.317482	-1.66389	0.0706642	0.44918
FBgn0000644	Fcp3C	X	un	fast	0.0262	0.0225	0.2738	0.2605	0.219642	0.0718391	0.049	0.057	-0.21818	-1.56242	-0.317482	-1.66389	0.0706642	3.15464
FBgn0000662	fl(2)d	2R	H	clock	0.0111	0.0197	0.1004	0.1709	-0.827636	-0.767393	0.026	0.048	-0.884523	-1.56242	-0.317482	-1.66389	0.0706642	2.75743
FBgn0000719	fog	X	H	clock	0.0252	0.0309	0.063	0.2205	-0.294183	-1.80735	0.061	0.076	-0.31719	-1.56242	-0.317482	-1.66389	0.0706642	0
FBgn0000723	Fps85D	3R	TH	clock	0.0046	0.0099	0.093	0.1744	-1.10579	-0.907097	0.013	0.021	-0.691878	-1.56242	-0.317482	-1.66389	0.0706642	0.201348
FBgn0000808	gd	X	un	slow	0.0001	0.0127	0.0983	0.1384	-6.98868	-0.493581	0.005	0.028	-2.48543	-1.56242	-0.317482	-1.66389	0.0706642	3.18862
FBgn0000986	Fs(2)Ket	2L	H	fast	0.0073	0.004	0.1267	0.1916	0.867896	-0.596681	0.017	0.008	1.08746	-1.56242	-0.317482	-1.66389	0.0706642	0.230968
FBgn0001077	ftz	3R	un	clock	0.0112	0.0168	0.1268	0.2293	-0.584963	-0.854682	0.028	0.038	-0.440573	-1.56242	-0.317482	-1.66389	0.0706642	0.162901
FBgn0001078	ftz-f1	3L	un	clock	0.0055	0.0162	0.0587	0.1336	-1.55849	-1.18649	0.02	0.035	-0.807355	-1.56242	-0.317482	-1.66389	0.0706642	1.02953
FBgn0001079	fu	X	un	clock	0.0051	0.0158	0.1297	0.2727	-1.63136	-1.07214	0.012	0.037	-1.62449	-1.56242	-0.317482	-1.66389	0.0706642	3.01255
FBgn0001083	fw	X	un	clock	0.0026	0.006	0.1083	0.3357	-1.20645	-1.63214	0.006	0.012	-1	-1.56242	-0.317482	-1.66389	0.0706642	3.44193
FBgn0001084	fy	2L	T	clock	0.0036	0.0063	0.1942	0.2196	-0.807355	-0.177335	0.008	0.015	-0.906891	-1.56242	-0.317482	-1.66389	0.0706642	2.74301
FBgn0001086	fzy	2L	TOH	slow	0.0017	0.0078	0.0978	0.2233	-2.19794	-1.19108	0.004	0.017	-2.08746	-1.56242	-0.317482	-1.66389	0.0706642	0.95486
FBgn0001087	g	X	O	slow	0.0001	0.0018	0.1084	0.1126	-4.16993	-0.0548421	NA	NA	NA	-1.56242	-0.317482	-1.66389	0.0706642	3.56494
FBgn0001090	bnb	X	TH	clock	0.0142	0.0297	0.0627	0.2489	-1.06457	-1.98903	0.044	0.068	-0.628031	-1.56242	-0.317482	-1.66389	0.0706642	NA
FBgn0001098	Gdh	3R	TOH	fast	0.0007	0.0001	0.0753	0.0937	2.80735	-0.315399	NA	NA	NA	-1.56242	-0.317482	-1.66389	0.0706642	3.44838
FBgn0001104	G-ialpha65A	3L	OH	clock	0.0012	0.0023	0.1051	0.1084	-0.938599	-0.0446021	0.003	0.006	-1	-1.56242	-0.317482	-1.66389	0.0706642	NA
FBgn0001108	Gl	3L	TO	clock	0.009	0.0099	0.1368	0.2287	-0.137504	-0.741388	0.018	0.018	0	-1.56242	-0.317482	-1.66389	0.0706642	1.89857
FBgn0001114	Glt	2L	H	slow	0.0245	0.0824	0.1149	0.2676	-1.74986	-1.2197	0.05	0.15	-1.58496	-1.56242	-0.317482	-1.66389	0.0706642	2.82658
FBgn0001120	gnu	3L	O	slow	0.0054	0.0321	0.0822	0.171	-2.57154	-1.05679	0.011	0.063	-2.51785	-1.56242	-0.317482	-1.66389	0.0706642	1.81847
FBgn0001134	Grd	3L	un	slow	0.0014	0.0061	0.0912	0.1428	-2.12338	-0.64689	0.003	0.013	-2.11548	-1.56242	-0.317482	-1.66389	0.0706642	1.03901
FBgn0001137	grk	2L	un	slow	0.0061	0.0223	0.0824	0.136	-1.87016	-0.72289	0.018	0.05	-1.47393	-1.56242	-0.317482	-1.66389	0.0706642	2.3707
FBgn0001149	GstD1	3R	TOH	fast	0.0133	0.0113	0.1538	0.1899	0.235103	-0.304184	0.029	0.029	0	-1.56242	-0.317482	-1.66389	0.0706642	1.05084
FBgn0001169	H	3R	TO	clock	0.0154	0.0269	0.1179	0.1612	-0.804676	-0.451288	0.035	0.045	-0.36257	-1.56242	-0.317482	-1.66389	0.0706642	2.97196
FBgn0001170	H2.0	2L	un	slow	0.0029	0.0156	0.1187	0.1928	-2.42742	-0.699785	0.012	0.048	-2	-1.56242	-0.317482	-1.66389	0.0706642	4.01156
FBgn0001185	her	2L	un	clock	0.0258	0.0381	0.1309	0.1602	-0.56242	-0.291409	0.054	0.085	-0.654503	-1.56242	-0.317482	-1.66389	0.0706642	1.06125
FBgn0001187	Hex-C	2R	H	slow	0.002	0.0081	0.1201	0.1833	-2.01792	-0.609971	0.004	0.018	-2.16993	-1.56242	-0.317482	-1.66389	0.0706642	4.02932
FBgn0001197	His2Av	3R	H	clock	0.0001	0.0002	0.0929	0.1738	-1	-0.903678	NA	NA	NA	-1.56242	-0.317482	-1.66389	0.0706642	2.85425
FBgn0001204	hkb	3R	un	slow	0.0071	0.0319	0.1034	0.3619	-2.16767	-1.80735	0.017	0.068	-2	-1.56242	-0.317482	-1.66389	0.0706642	0.0558798
FBgn0001206	Hmr	X	un	fast	0.0897	0.0708	0.1047	0.2766	0.341359	-1.40154	0.156	0.133	0.23012	-1.56242	-0.317482	-1.66389	0.0706642	NA
FBgn0001208	Hn	3L	H	slow	0.0009	0.0049	0.1435	0.2519	-2.44478	-0.8118	0.002	0.011	-2.45943	-1.56242	-0.317482	-1.66389	0.0706642	2.41818
FBgn0001220	Hsc70-5	2R	TOH	clock	0.0025	0.0033	0.1477	0.1714	-0.400538	-0.214697	0.006	0.007	-0.222392	-1.56242	-0.317482	-1.66389	0.0706642	3.01289
FBgn0001226	Hsp27	3L	TO	fast	0.0188	0.0082	0.0835	0.1796	1.19704	-1.10494	0.042	0.024	0.807355	-1.56242	-0.317482	-1.66389	0.0706642	2.95584
FBgn0001247	Ide	3L	OH	clock	0.0038	0.0102	0.1282	0.2161	-1.4245	-0.753303	0.009	0.021	-1.22239	-1.56242	-0.317482	-1.66389	0.0706642	0.0534361
FBgn0001248	Idh	3L	TOH	fast	0.0143	0.0086	0.2318	0.1474	0.733607	0.653144	0.03	0.019	0.658963	-1.56242	-0.317482	-1.66389	0.0706642	2.17339
FBgn0001255	ImpE3	3R	un	clock	0.0168	0.0209	0.0862	0.1355	-0.315042	-0.652533	0.035	0.041	-0.228269	-1.56242	-0.317482	-1.66389	0.0706642	0.153921
FBgn0001256	ImpL1	3L	un	clock	0.021	0.0389	0.12	0.3209	-0.889381	-1.41909	0.045	0.091	-1.01594	-1.56242	-0.317482	-1.66389	0.0706642	1.89857
FBgn0001259	in	3L	un	clock	0.0086	0.0195	0.119	0.2255	-1.18107	-0.922166	0.022	0.047	-1.09516	-1.56242	-0.317482	-1.66389	0.0706642	0.0534361
FBgn0001263	inaD	2R	H	slow	0.0001	0.0045	0.133	0.1896	-5.49185	-0.511533	NA	NA	NA	-1.56242	-0.317482	-1.66389	0.0706642	2.96748
FBgn0001269	inv	2R	TH	slow	0.0001	0.0056	0.1196	0.0768	-5.80735	0.639039	0.01	0.027	-1.43296	-1.56242	-0.317482	-1.66389	0.0706642	1.976
FBgn0001291	Jra	2R	TOH	clock	0.0157	0.0358	0.117	0.2333	-1.1892	-0.995678	0.032	0.081	-1.33985	-1.56242	-0.317482	-1.66389	0.0706642	1.03322
FBgn0001296	kar	3R	H	clock	0.005	0.0074	0.165	0.1693	-0.565597	-0.0371159	0.011	0.019	-0.788496	-1.56242	-0.317482	-1.66389	0.0706642	1.24808
FBgn0001301	kel	2L	TO	clock	0.0093	0.0095	0.1145	0.1423	-0.0306968	-0.313588	0.642	0.028	4.51907	-1.56242	-0.317482	-1.66389	0.0706642	0.44918
FBgn0001308	Khc	2R	OH	fast	0.0013	0.0009	0.1234	0.1956	0.530515	-0.664564	0.003	0.001	1.58496	-1.56242	-0.317482	-1.66389	0.0706642	3.692
FBgn0001316	klar	3L	TOH	clock	0.0092	0.0104	0.0943	0.1776	-0.176878	-0.913302	0.022	0.03	-0.447459	-1.56242	-0.317482	-1.66389	0.0706642	NA
FBgn0001321	knk	3R	un	slow	0.0047	0.0217	0.1701	0.2257	-2.20696	-0.408023	0.011	0.041	-1.89812	-1.56242	-0.317482	-1.66389	0.0706642	0.921219
FBgn0001325	Kr	2R	un	clock	0.0074	0.009	0.0754	0.1721	-0.2824	-1.19061	0.016	0.018	-0.169925	-1.56242	-0.317482	-1.66389	0.0706642	0
FBgn0001330	kz	X	H	clock	0.0072	0.0074	0.1473	0.2379	-0.0395284	-0.691598	0.023	0.033	-0.520832	-1.56242	-0.317482	-1.66389	0.0706642	1.23542
FBgn0001565	Hlc	X	OH	fast	0.0085	0.0028	0.1891	0.2838	1.60204	-0.585725	0.047	0.016	1.55459	-1.56242	-0.317482	-1.66389	0.0706642	0.458885
FBgn0001612	l(1)dd4	X	TO	clock	0.0239	0.0292	0.1577	0.2801	-0.288958	-0.828759	0.054	0.068	-0.332575	-1.56242	-0.317482	-1.66389	0.0706642	NA
FBgn0001941	ifc	2L	O	clock	0.0027	0.0066	0.1199	0.2624	-1.28951	-1.12994	0.006	0.012	-1	-1.56242	-0.317482	-1.66389	0.0706642	4.07467
FBgn0001965	Sos	2L	H	clock	0.0023	0.0052	0.0892	0.1459	-1.17688	-0.709864	0.006	0.012	-1	-1.56242	-0.317482	-1.66389	0.0706642	1.89665
FBgn0001974	l(2)35Bd	2L	O	clock	0.0142	0.0237	0.1731	0.2353	-0.738996	-0.442896	0.028	0.052	-0.893085	-1.56242	-0.317482	-1.66389	0.0706642	0.331955
FBgn0001977	l(2)35Bg	2L	O	clock	0.0034	0.007	0.1627	0.2798	-1.04182	-0.782182	0.008	0.016	-1	-1.56242	-0.317482	-1.66389	0.0706642	0.331955
FBgn0001978	stc	2L	T	fast	0.0212	0.0057	0.1713	0.2366	1.89503	-0.465925	0.044	0.021	1.06711	-1.56242	-0.317482	-1.66389	0.0706642	0.442886
FBgn0001980	gft	2L	TH	fast	0.0031	0.0002	0.0456	0.1555	3.9542	-1.76981	0.006	0.023	-1.9386	-1.56242	-0.317482	-1.66389	0.0706642	0.442886
FBgn0001986	l(2)35Df	2L	H	clock	0.0073	0.007	0.1383	0.2667	0.0605415	-0.947417	0.018	0.018	0	-1.56242	-0.317482	-1.66389	0.0706642	0.716142
FBgn0001987	Gli	2L	un	clock	0.0043	0.0043	0.1683	0.2754	0	-0.710493	0.01	0.011	-0.137504	-1.56242	-0.317482	-1.66389	0.0706642	0.716142
FBgn0001992	Cyp303a1	2L	H	slow	0.0051	0.0167	0.161	0.2318	-1.71128	-0.52582	0.012	0.036	-1.58496	-1.56242	-0.317482	-1.66389	0.0706642	0.923546
FBgn0001994	crp	2L	OH	clock	0.0053	0.0101	0.1041	0.1831	-0.930291	-0.814662	0.013	0.02	-0.621488	-1.56242	-0.317482	-1.66389	0.0706642	0.923546
FBgn0002022	Catsup	2L	TH	slow	0.0036	0.0122	0.0848	0.2641	-1.76081	-1.63895	0.007	0.031	-2.14684	-1.56242	-0.317482	-1.66389	0.0706642	0.481235
FBgn0002023	Lim3	2L	T	slow	0.0001	0.005	0.1455	0.1298	-5.64386	0.164729	NA	NA	NA	-1.56242	-0.317482	-1.66389	0.0706642	0.563007
FBgn0002044	swm	2L	TH	clock	0.008	0.0116	0.086	0.1895	-0.536053	-1.13979	0.016	0.025	-0.643856	-1.56242	-0.317482	-1.66389	0.0706642	0.397616
FBgn0002069	Aats-asp	2R	TOH	clock	0.0049	0.0085	0.1318	0.1839	-0.794681	-0.480571	0.009	0.017	-0.917538	-1.56242	-0.317482	-1.66389	0.0706642	3.65984
FBgn0002121	l(2)gl	2L	un	fast	0.0146	0.0131	0.1285	0.2349	0.156402	-0.870278	0.029	0.026	0.157541	-1.56242	-0.317482	-1.66389	0.0706642	0
FBgn0002283	l(3)73Ah	3L	un	slow	0.0001	0.0018	0.0554	0.0854	-4.16993	-0.62435	NA	NA	NA	-1.56242	-0.317482	-1.66389	0.0706642	1.17248
FBgn0002306	sas	3R	T	clock	0.0168	0.03	0.0892	0.16	-0.836501	-0.842956	0.041	0.055	-0.423808	-1.56242	-0.317482	-1.66389	0.0706642	0.0202234
FBgn0002354	l(3)87Df	3R	un	clock	0.004	0.0079	0.1366	0.1436	-0.981853	-0.0720983	0.009	0.018	-1	-1.56242	-0.317482	-1.66389	0.0706642	1.19118
FBgn0002413	dco	3R	TOH	fast	0.0066	0.0011	0.1583	0.0882	2.58496	0.843811	0.013	0.002	2.70044	-1.56242	-0.317482	-1.66389	0.0706642	2.32844
FBgn0002440	l(3)mbn	3L	un	clock	0.0191	0.0376	0.0561	0.1778	-0.97716	-1.66418	0.055	0.078	-0.504043	-1.56242	-0.317482	-1.66389	0.0706642	3.31174
FBgn0002466	sti	3L	un	clock	0.007	0.0111	0.153	0.2365	-0.665133	-0.628309	0.017	0.024	-0.4975	-1.56242	-0.317482	-1.66389	0.0706642	1.37356
FBgn0002528	LanB2	3L	H	slow	0.0024	0.0127	0.1432	0.2516	-2.40372	-0.8131	0.006	0.028	-2.22239	-1.56242	-0.317482	-1.66389	0.0706642	3.09843
FBgn0002542	lds	3R	un	clock	0.033	0.0405	0.1043	0.2156	-0.295456	-1.04762	0.045	0.065	-0.530515	-1.56242	-0.317482	-1.66389	0.0706642	0.0846185
FBgn0002552	lin	2R	un	slow	0.0001	0.0018	0.1157	0.2739	-4.16993	-1.24326	NA	NA	NA	-1.56242	-0.317482	-1.66389	0.0706642	1.27812
FBgn0002565	Lsp2	3L	un	clock	0.0069	0.0184	0.1821	0.2775	-1.41504	-0.607757	0.017	0.085	-2.32193	-1.56242	-0.317482	-1.66389	0.0706642	1.99007
FBgn0002567	ltd	2R	H	fast	0.0034	0.0001	0.1286	0.1009	5.08746	0.349964	0.018	0.051	-1.5025	-1.56242	-0.317482	-1.66389	0.0706642	NA
FBgn0002569	LvpD	2R	un	clock	0.0101	0.0158	0.1135	0.2592	-0.645569	-1.19137	0.023	0.039	-0.76184	-1.56242	-0.317482	-1.66389	0.0706642	1.12278
FBgn0002577	m	X	un	clock	0.0045	0.0056	0.1165	0.2762	-0.315502	-1.24538	0.013	0.017	-0.387023	-1.56242	-0.317482	-1.66389	0.0706642	4.92352
FBgn0002622	RpS3	3R	TOH	clock	0.0017	0.0034	0.08	0.1301	-1	-0.701549	0.004	0.008	-1	-1.56242	-0.317482	-1.66389	0.0706642	2.64483
FBgn0002629	m4	3R	un	slow	0.0002	0.0027	0.2483	0.0997	-3.75489	1.31642	0.007	0.007	0	-1.56242	-0.317482	-1.66389	0.0706642	2.87686
FBgn0002633	HLHm7	3R	un	clock	0.0023	0.0024	0.0506	0.2234	-0.0614005	-2.14242	0.011	0.005	1.1375	-1.56242	-0.317482	-1.66389	0.0706642	2.90515
FBgn0002638	Bj1	3L	TO	clock	0.005	0.0151	0.096	0.1837	-1.59455	-0.936245	0.012	0.033	-1.45943	-1.56242	-0.317482	-1.66389	0.0706642	3.14091
FBgn0002645	Map205	3R	TH	clock	0.0198	0.0345	0.1009	0.2221	-0.801096	-1.13828	0.068	0.107	-0.654004	-1.56242	-0.317482	-1.66389	0.0706642	0
FBgn0002652	squ	2L	un	clock	0.0292	0.0513	0.2654	0.1731	-0.81299	0.616563	0.071	0.142	-1	-1.56242	-0.317482	-1.66389	0.0706642	NA
FBgn0002673	twe	2L	T	clock	0.0242	0.0333	0.1731	0.2503	-0.460515	-0.532053	0.059	0.077	-0.384143	-1.56242	-0.317482	-1.66389	0.0706642	0.892232
FBgn0002715	mei-S332	2R	T	slow	0.0048	0.0523	0.1183	0.2486	-3.4457	-1.07138	0.031	0.142	-2.19555	-1.56242	-0.317482	-1.66389	0.0706642	3.13685
FBgn0002723	Rst(1)JH	X	H	clock	0.0071	0.0149	0.0992	0.2194	-1.06942	-1.14515	0.017	0.033	-0.956931	-1.56242	-0.317482	-1.66389	0.0706642	NA
FBgn0002733	HLHmbeta	3R	H	fast	0.0025	0.0001	0.1052	0.1077	4.64386	-0.0338835	NA	NA	NA	-1.56242	-0.317482	-1.66389	0.0706642	3.15764
FBgn0002774	mle	2R	OH	clock	0.0204	0.0283	0.0999	0.2285	-0.472233	-1.19364	0.043	0.057	-0.406625	-1.56242	-0.317482	-1.66389	0.0706642	0.552989
FBgn0002775	msl-3	3L	un	clock	0.0098	0.0106	0.0868	0.2139	-0.113211	-1.30117	0.026	0.026	0	-1.56242	-0.317482	-1.66389	0.0706642	6.26732
FBgn0002778	mnd	3L	H	clock	0.0018	0.0026	0.0925	0.2441	-0.530515	-1.39995	0.006	0.006	0	-1.56242	-0.317482	-1.66389	0.0706642	1.56508
FBgn0002791	mr	2R	un	clock	0.0066	0.0118	0.0968	0.1955	-0.838249	-1.01409	0.015	0.027	-0.847997	-1.56242	-0.317482	-1.66389	0.0706642	3.40979
FBgn0002872	mu2	3L	OH	clock	0.0246	0.0507	0.1136	0.2176	-1.04333	-0.937716	0.102	0.154	-0.594361	-1.56242	-0.317482	-1.66389	0.0706642	3.36538
FBgn0002887	mus201	2L	un	clock	0.0096	0.0259	0.1131	0.2475	-1.43185	-1.12983	0.024	0.063	-1.39232	-1.56242	-0.317482	-1.66389	0.0706642	2.59579
FBgn0002899	mus301	3L	un	clock	0.0118	0.0185	0.1528	0.2586	-0.648738	-0.759078	0.027	0.037	-0.454566	-1.56242	-0.317482	-1.66389	0.0706642	2.17339
FBgn0002901	mus304	3L	TH	clock	0.014	0.0287	0.137	0.2321	-1.03562	-0.760571	0.033	0.061	-0.886343	-1.56242	-0.317482	-1.66389	0.0706642	0.977067
FBgn0002906	mus309	3R	O	clock	0.0116	0.0225	0.1587	0.2469	-0.9558	-0.637625	0.035	0.062	-0.824913	-1.56242	-0.317482	-1.66389	0.0706642	0.96695
FBgn0002909	mus312	3L	TH	clock	0.0283	0.0539	0.1608	0.2199	-0.929483	-0.45158	0.065	0.106	-0.705553	-1.56242	-0.317482	-1.66389	0.0706642	5.24379
FBgn0002914	Myb	X	T	clock	0.0109	0.0229	0.0934	0.2153	-1.07102	-1.20485	0.033	0.057	-0.788496	-1.56242	-0.317482	-1.66389	0.0706642	3.39828
FBgn0002930	nec	2R	TH	clock	0.0362	0.0536	0.2034	0.3678	-0.566243	-0.854602	0.077	0.141	-0.872765	-1.56242	-0.317482	-1.66389	0.0706642	0.552989
FBgn0002939	ninaD	2L	un	slow	0.0104	0.0357	0.1077	0.2016	-1.77934	-0.904477	0.025	0.072	-1.52607	-1.56242	-0.317482	-1.66389	0.0706642	NA
FBgn0002945	nkd	3L	un	clock	0.0035	0.0105	0.0677	0.0942	-1.58496	-0.476571	0.009	0.025	-1.47393	-1.56242	-0.317482	-1.66389	0.0706642	0.89555
FBgn0002962	nos	3R	un	fast	0.0301	0.0116	0.0894	0.1739	1.37564	-0.959911	0.068	0.048	0.5025	-1.56242	-0.317482	-1.66389	0.0706642	2.96794
FBgn0002968	Nrg	X	TH	slow	0.0001	0.0122	0.1406	0.2612	-6.93074	-0.893558	NA	NA	NA	-1.56242	-0.317482	-1.66389	0.0706642	4.79806
FBgn0002989	okr	2L	un	clock	0.0054	0.0135	0.1359	0.2758	-1.32193	-1.02108	0.01	0.028	-1.48543	-1.56242	-0.317482	-1.66389	0.0706642	3.04914
FBgn0002997	ome	3L	un	fast	0.0222	0.0167	0.0913	0.2123	0.410712	-1.21742	0.042	0.032	0.392317	-1.56242	-0.317482	-1.66389	0.0706642	1.95295
FBgn0003009	ord	2R	un	clock	0.0196	0.0441	0.2181	0.2507	-1.16993	-0.200972	0.046	0.103	-1.16294	-1.56242	-0.317482	-1.66389	0.0706642	3.17031
FBgn0003011	ort	3R	un	clock	0.0018	0.0018	0.1645	0.2168	0	-0.398277	0.004	0.004	0	-1.56242	-0.317482	-1.66389	0.0706642	2.65571
FBgn0003013	osa	3R	OH	clock	0.0058	0.0099	0.0809	0.1575	-0.771376	-0.96114	0.016	0.019	-0.247928	-1.56242	-0.317482	-1.66389	0.0706642	2.78104
FBgn0003015	osk	3R	O	clock	0.0276	0.0271	0.1107	0.2272	0.0263754	-1.03731	0.054	0.07	-0.374396	-1.56242	-0.317482	-1.66389	0.0706642	1.28472
FBgn0003022	Ote	2R	T	clock	0.0253	0.0485	0.1443	0.2353	-0.938847	-0.70543	0.066	0.092	-0.479168	-1.56242	-0.317482	-1.66389	0.0706642	3.12353
FBgn0003028	ovo	X	O	slow	0.0001	0.0162	0.0862	0.2883	-7.33985	-1.74181	NA	NA	NA	-1.56242	-0.317482	-1.66389	0.0706642	4.64526
FBgn0003031	pAbp	2R	TOH	clock	0.0022	0.0066	0.1045	0.1829	-1.58496	-0.807552	0.005	0.014	-1.48543	-1.56242	-0.317482	-1.66389	0.0706642	3.08837
FBgn0003041	pbl	3L	TO	clock	0.0036	0.0103	0.1022	0.1447	-1.51658	-0.50167	0.008	0.024	-1.58496	-1.56242	-0.317482	-1.66389	0.0706642	1.99222
FBgn0003042	Pc	3L	un	fast	0.009	0.0079	0.1103	0.1241	0.188072	-0.17007	0.022	0.017	0.371969	-1.56242	-0.317482	-1.66389	0.0706642	0.0534361
FBgn0003044	Pcl	2R	TOH	clock	0.007	0.0127	0.0944	0.1856	-0.859402	-0.975338	0.015	0.029	-0.95109	-1.56242	-0.317482	-1.66389	0.0706642	3.08837
FBgn0003075	Pgk	2L	TOH	clock	0.002	0.002	0.1204	0.1966	0	-0.707428	0.005	0.005	0	-1.56242	-0.317482	-1.66389	0.0706642	3.17142
FBgn0003076	Pgm	3L	TOH	clock	0.0048	0.0048	0.1518	0.1648	0	-0.118544	0.011	0.011	0	-1.56242	-0.317482	-1.66389	0.0706642	1.44855
FBgn0003082	phr	2R	TO	clock	0.0101	0.0269	0.1732	0.2444	-1.41325	-0.496805	0.022	0.054	-1.29546	-1.56242	-0.317482	-1.66389	0.0706642	1.67566
FBgn0003093	Pkc98E	3R	TH	clock	0.0024	0.006	0.0967	0.1209	-1.32193	-0.322226	0.006	0.014	-1.22239	-1.56242	-0.317482	-1.66389	0.0706642	2.86468
FBgn0003114	plu	2R	un	slow	0.0107	0.0421	0.1925	0.2094	-1.97621	-0.121403	0.023	0.08	-1.79837	-1.56242	-0.317482	-1.66389	0.0706642	4.58247
FBgn0003124	polo	3L	TO	slow	0.0008	0.0031	0.0903	0.2699	-1.9542	-1.57963	0.002	0.007	-1.80735	-1.56242	-0.317482	-1.66389	0.0706642	0.0534361
FBgn0003130	Poxn	2R	un	clock	0.0022	0.0055	0.1043	0.2226	-1.32193	-1.09371	0.007	0.016	-1.19265	-1.56242	-0.317482	-1.66389	0.0706642	NA
FBgn0003141	pr	2L	un	clock	0.0062	0.0064	0.1247	0.1558	-0.0458037	-0.321234	0.014	0.014	0	-1.56242	-0.317482	-1.66389	0.0706642	0.461936
FBgn0003145	prd	2L	H	slow	0.003	0.0096	0.1161	0.1863	-1.67807	-0.68226	0.007	0.023	-1.71621	-1.56242	-0.317482	-1.66389	0.0706642	2.04442
FBgn0003150	Pros29	2R	TOH	fast	0.0031	0.0002	0.1574	0.2292	3.9542	-0.542172	NA	NA	NA	-1.56242	-0.317482	-1.66389	0.0706642	4.88575
FBgn0003159	ptr	X	TOH	clock	0.0142	0.0176	0.0656	0.2375	-0.309684	-1.85616	0.045	0.064	-0.508147	-1.56242	-0.317482	-1.66389	0.0706642	0.55909
FBgn0003174	pwn	2R	un	slow	0.005	0.0228	0.2041	0.312	-2.18903	-0.61227	0.011	0.042	-1.93289	-1.56242	-0.317482	-1.66389	0.0706642	0.552989
FBgn0003187	qua	2L	T	clock	0.009	0.012	0.1312	0.1988	-0.415037	-0.59955	0.021	0.024	-0.192645	-1.56242	-0.317482	-1.66389	0.0706642	0.654095
FBgn0003204	ras	X	OH	clock	0.0009	0.0028	0.1249	0.1896	-1.63743	-0.602185	0.002	0.007	-1.80735	-1.56242	-0.317482	-1.66389	0.0706642	3.62062
FBgn0003210	rb	X	TOH	clock	0.0064	0.0122	0.1299	0.1738	-0.930737	-0.420027	0.015	0.027	-0.847997	-1.56242	-0.317482	-1.66389	0.0706642	4.07916
FBgn0003218	rdgB	X	TH	fast	0.0029	0.0011	0.092	0.1875	1.39855	-1.02718	0.008	0.005	0.678072	-1.56242	-0.317482	-1.66389	0.0706642	4.57761
FBgn0003227	rec	3R	O	clock	0.0184	0.0351	0.1281	0.2253	-0.931765	-0.814577	0.038	0.066	-0.796467	-1.56242	-0.317482	-1.66389	0.0706642	0.719031
FBgn0003248	Rh2	3R	H	clock	0.0057	0.007	0.123	0.2268	-0.296393	-0.882762	0.013	0.016	-0.29956	-1.56242	-0.317482	-1.66389	0.0706642	2.88421
FBgn0003254	rib	2R	T	clock	0.004	0.0039	0.1102	0.1703	0.0365259	-0.627954	0.009	0.011	-0.289507	-1.56242	-0.317482	-1.66389	0.0706642	4.34157
FBgn0003267	ro	3R	un	clock	0.0145	0.028	0.1356	0.1751	-0.949374	-0.368822	0.027	0.071	-1.39486	-1.56242	-0.317482	-1.66389	0.0706642	2.97093
FBgn0003270	amos	2L	un	clock	0.0067	0.0065	0.1057	0.25	0.0437214	-1.24195	0.015	0.015	0	-1.56242	-0.317482	-1.66389	0.0706642	0.44918
FBgn0003279	RpL4	3R	TOH	fast	0.0032	0.0001	0.0865	0.0616	5	0.48977	NA	NA	NA	-1.56242	-0.317482	-1.66389	0.0706642	NA
FBgn0003292	rt	3L	un	clock	0.0137	0.0243	0.1423	0.1847	-0.82678	-0.376248	0.029	0.05	-0.785875	-1.56242	-0.317482	-1.66389	0.0706642	1.37893
FBgn0003295	ru	3L	un	clock	0.0071	0.0174	0.1297	0.1952	-1.2932	-0.589775	0.014	0.032	-1.19265	-1.56242	-0.317482	-1.66389	0.0706642	1.61663
FBgn0003302	rux	X	TH	clock	0.0452	0.0737	0.1258	0.3164	-0.705342	-1.33062	0.099	0.149	-0.589812	-1.56242	-0.317482	-1.66389	0.0706642	4.49731
FBgn0003308	ry	3R	H	slow	0.0029	0.0111	0.161	0.2026	-1.93643	-0.331573	0.006	0.027	-2.16993	-1.56242	-0.317482	-1.66389	0.0706642	1.07825
FBgn0003312	sad	3R	un	clock	0.0066	0.0099	0.0652	0.1828	-0.584963	-1.48732	0.014	0.022	-0.652077	-1.56242	-0.317482	-1.66389	0.0706642	NA
FBgn0003326	sca	2R	un	slow	0.001	0.0038	0.1769	0.1595	-1.926	0.149378	0.009	0.023	-1.35364	-1.56242	-0.317482	-1.66389	0.0706642	2.91545
FBgn0003330	Sce	3R	un	clock	0.002	0.003	0.1382	0.148	-0.584963	-0.0988396	0.007	0.005	0.485427	-1.56242	-0.317482	-1.66389	0.0706642	NA
FBgn0003339	Scr	3R	un	slow	0.0023	0.01	0.1407	0.276	-2.12029	-0.972046	0.005	0.021	-2.07039	-1.56242	-0.317482	-1.66389	0.0706642	0
FBgn0003346	RanGap	2L	O	fast	0.0521	0.0382	0.1196	0.2353	0.447711	-0.976284	0.101	0.081	0.318361	-1.56242	-0.317482	-1.66389	0.0706642	NA
FBgn0003353	sei	2R	H	slow	0.0029	0.0116	0.1044	0.1573	-2	-0.591397	0.007	0.025	-1.8365	-1.56242	-0.317482	-1.66389	0.0706642	2.95545
FBgn0003388	shd	3L	T	slow	0.0008	0.0033	0.1174	0.165	-2.04439	-0.491034	0.004	0.007	-0.807355	-1.56242	-0.317482	-1.66389	0.0706642	NA
FBgn0003390	shf	X	H	clock	0.0119	0.0372	0.0926	0.1621	-1.64434	-0.8078	0.042	0.041	0.0347654	-1.56242	-0.317482	-1.66389	0.0706642	4.28633
FBgn0003392	shi	X	TOH	fast	0.002	0.0001	0.0851	0.0995	4.32193	-0.225537	0.004	0.001	2	-1.56242	-0.317482	-1.66389	0.0706642	3.80489
FBgn0003411	sisA	X	un	clock	0.0028	0.0055	0.1375	0.2025	-0.974005	-0.55849	0.013	0.02	-0.621488	-1.56242	-0.317482	-1.66389	0.0706642	4.063
FBgn0003415	skd	3L	O	clock	0.0079	0.0083	0.079	0.1425	-0.0712587	-0.851037	0.016	0.017	-0.0874628	-1.56242	-0.317482	-1.66389	0.0706642	NA
FBgn0003435	sm	2R	T	fast	0.0132	0.0022	0.1189	0.1239	2.58496	-0.0594275	0.02	0.004	2.32193	-1.56242	-0.317482	-1.66389	0.0706642	4.00204
FBgn0003444	smo	2L	T	clock	0.0049	0.0123	0.1281	0.2567	-1.3278	-1.00281	0.013	0.029	-1.15754	-1.56242	-0.317482	-1.66389	0.0706642	0
FBgn0003449	snf	X	H	fast	0.0047	0.0024	0.3627	0.268	0.969626	0.436544	0.012	0.005	1.26303	-1.56242	-0.317482	-1.66389	0.0706642	4.46897
FBgn0003464	sol	X	H	fast	0.0107	0.0054	0.108	0.1805	0.986579	-0.740968	0.021	0.013	0.691878	-1.56242	-0.317482	-1.66389	0.0706642	0.458885
FBgn0003475	spir	2L	TOH	clock	0.0019	0.0058	0.1189	0.2115	-1.61005	-0.830909	0.008	0.016	-1	-1.56242	-0.317482	-1.66389	0.0706642	0.461936
FBgn0003479	spn-A	3R	un	fast	0.0026	0.0013	0.1767	0.2315	1	-0.38971	0.006	0.006	0	-1.56242	-0.317482	-1.66389	0.0706642	NA
FBgn0003480	spn-B	3R	un	clock	0.0054	0.0112	0.1597	0.1957	-1.05247	-0.293279	0.012	0.023	-0.938599	-1.56242	-0.317482	-1.66389	0.0706642	2.49194
FBgn0003482	spn-D	3R	un	slow	0.0082	0.0425	0.0661	0.1424	-2.37377	-1.10723	0.025	0.07	-1.48543	-1.56242	-0.317482	-1.66389	0.0706642	NA
FBgn0003483	spn-E	3R	un	clock	0.0283	0.0358	0.1108	0.2223	-0.339158	-1.00455	0.059	0.095	-0.687213	-1.56242	-0.317482	-1.66389	0.0706642	0.799971
FBgn0003507	srp	3R	H	clock	0.0144	0.0188	0.0841	0.1436	-0.384664	-0.771878	0.034	0.043	-0.338802	-1.56242	-0.317482	-1.66389	0.0706642	0.747415
FBgn0003510	Sry-alpha	3R	un	fast	0.0141	0.0084	0.1285	0.2352	0.747234	-0.87212	0.028	0.02	0.485427	-1.56242	-0.317482	-1.66389	0.0706642	2.32844
FBgn0003513	ss	3R	T	fast	0.0016	0.001	0.1076	0.1242	0.678072	-0.206987	0.004	0.007	-0.807355	-1.56242	-0.317482	-1.66389	0.0706642	2.75738
FBgn0003515	st	3L	H	slow	0.0014	0.0061	0.1387	0.2307	-2.12338	-0.73405	0.003	0.014	-2.22239	-1.56242	-0.317482	-1.66389	0.0706642	1.45711
FBgn0003520	stau	2R	TOH	fast	0.0128	0.0094	0.0985	0.2054	0.445411	-1.06024	0.026	0.025	0.0565835	-1.56242	-0.317482	-1.66389	0.0706642	2.99744
FBgn0003527	stil	2R	TOH	clock	0.0131	0.0214	0.0892	0.2028	-0.708044	-1.18494	0.03	0.059	-0.975752	-1.56242	-0.317482	-1.66389	0.0706642	2.83775
FBgn0003545	sub	2R	T	slow	0.0021	0.0322	0.1752	0.1979	-3.9386	-0.175769	0.005	0.072	-3.848	-1.56242	-0.317482	-1.66389	0.0706642	3.5806
FBgn0003557	Su(dx)	2L	TH	clock	0.0009	0.0024	0.103	0.1712	-1.41504	-0.733038	0.002	0.004	-1	-1.56242	-0.317482	-1.66389	0.0706642	2.91635
FBgn0003567	su(Hw)	3R	un	clock	0.0062	0.0097	0.1661	0.1804	-0.645717	-0.119147	0.015	0.032	-1.09311	-1.56242	-0.317482	-1.66389	0.0706642	2.71271
FBgn0003598	Su(var)3-7	3R	T	fast	0.0284	0.0264	0.1386	0.2228	0.105353	-0.684822	0.065	0.069	-0.0861566	-1.56242	-0.317482	-1.66389	0.0706642	1.14362
FBgn0003607	Su(var)205	2L	T	fast	0.0153	0.0135	0.113	0.2026	0.180572	-0.842311	0.039	0.029	0.427421	-1.56242	-0.317482	-1.66389	0.0706642	2.7407
FBgn0003612	Su(var)2-10	2R	TOH	fast	0.0025	0.0008	0.0696	0.1657	1.64386	-1.25141	0.005	0.002	1.32193	-1.56242	-0.317482	-1.66389	0.0706642	NA
FBgn0003638	su(w[a])	X	TH	clock	0.0159	0.0161	0.1548	0.2516	-0.0180339	-0.700726	0.033	0.041	-0.313158	-1.56242	-0.317482	-1.66389	0.0706642	0.504457
FBgn0003656	sws	X	T	clock	0.0052	0.0072	0.1357	0.2622	-0.469485	-0.950247	0.013	0.012	0.115477	-1.56242	-0.317482	-1.66389	0.0706642	2.87413
FBgn0003660	Syb	2R	un	fast	0.0199	0.0095	0.1931	0.2746	1.06677	-0.507983	0.03	0.02	0.584963	-1.56242	-0.317482	-1.66389	0.0706642	1.02477
FBgn0003701	thr	2R	un	clock	0.0329	0.0343	0.1406	0.2359	-0.060121	-0.746579	0.065	0.075	-0.206451	-1.56242	-0.317482	-1.66389	0.0706642	3.30379
FBgn0003710	tipE	3L	un	fast	0.0083	0.0002	0.149	0.2495	5.37504	-0.743727	NA	NA	NA	-1.56242	-0.317482	-1.66389	0.0706642	2.97584
FBgn0003714	tko	X	H	clock	0.003	0.0058	0.1107	0.2101	-0.95109	-0.924421	0.007	0.014	-1	-1.56242	-0.317482	-1.66389	0.0706642	0.180372
FBgn0003715	Tkr	2R	H	clock	0.0083	0.012	0.1089	0.1269	-0.531851	-0.220688	0.02	0.026	-0.378512	-1.56242	-0.317482	-1.66389	0.0706642	0.0737925
FBgn0003717	Tl	3R	H	slow	0.0119	0.0417	0.189	0.2532	-1.80909	-0.421891	0.023	0.102	-2.14886	-1.56242	-0.317482	-1.66389	0.0706642	2.73756
FBgn0003720	tll	3R	un	clock	0.0027	0.0052	0.1234	0.4298	-0.945552	-1.80032	0.003	0.008	-1.41504	-1.56242	-0.317482	-1.66389	0.0706642	2.32844
FBgn0003721	Tm1	3R	TOH	clock	0.0114	0.0126	0.0766	0.1331	-0.14439	-0.797094	0.024	0.023	0.0614005	-1.56242	-0.317482	-1.66389	0.0706642	2.77523
FBgn0003731	Egfr	2R	H	slow	0.0025	0.009	0.1842	0.2593	-1.848	-0.493349	0.006	0.021	-1.80735	-1.56242	-0.317482	-1.66389	0.0706642	3.15208
FBgn0003732	Top2	2L	TOH	fast	0.0137	0.009	0.1439	0.2558	0.606179	-0.82995	0.029	0.028	0.0506261	-1.56242	-0.317482	-1.66389	0.0706642	0.397616
FBgn0003742	tra2	2R	un	clock	0.0268	0.0337	0.1617	0.1845	-0.330516	-0.190301	0.061	0.066	-0.113657	-1.56242	-0.317482	-1.66389	0.0706642	4.03634
FBgn0003867	tsl	3R	un	clock	0.0038	0.0047	0.1763	0.3008	-0.306661	-0.770772	0.008	0.011	-0.459432	-1.56242	-0.317482	-1.66389	0.0706642	4.43093
FBgn0003882	tub	3R	OH	slow	0.012	0.0703	0.0888	0.2488	-2.55049	-1.48635	0.034	0.135	-1.98935	-1.56242	-0.317482	-1.66389	0.0706642	0.11176
FBgn0003900	twi	2R	T	clock	0.0054	0.0091	0.1524	0.2111	-0.752907	-0.470064	0.015	0.021	-0.485427	-1.56242	-0.317482	-1.66389	0.0706642	3.03514
FBgn0003941	RpL40	2L	TOH	clock	0.0001	0.0001	0.0778	0.0594	0	0.389307	NA	NA	NA	-1.56242	-0.317482	-1.66389	0.0706642	4.36224
FBgn0003950	unc	X	un	clock	0.0416	0.0748	0.1049	0.4507	-0.846455	-2.10315	0.101	0.16	-0.663717	-1.56242	-0.317482	-1.66389	0.0706642	0.917771
FBgn0003961	Uro	2L	un	slow	0.0064	0.0212	0.1215	0.3115	-1.72792	-1.35828	0.015	0.044	-1.55254	-1.56242	-0.317482	-1.66389	0.0706642	3.32623
FBgn0003963	ush	2L	un	clock	0.0119	0.0176	0.0881	0.1735	-0.564614	-0.977722	0.025	0.039	-0.641546	-1.56242	-0.317482	-1.66389	0.0706642	1.6972
FBgn0003964	usp	X	H	clock	0.0001	0.0001	0.1091	0.095	0	0.199652	NA	NA	NA	-1.56242	-0.317482	-1.66389	0.0706642	0.542009
FBgn0003979	Vm26Aa	2L	un	slow	0.0001	0.0176	0.0513	0.2053	-7.45943	-2.0007	NA	NA	NA	-1.56242	-0.317482	-1.66389	0.0706642	4.28219
FBgn0003980	Vm26Ab	2L	un	slow	0.0031	0.0187	0.0592	0.2429	-2.5927	-2.03669	0.006	0.036	-2.58496	-1.56242	-0.317482	-1.66389	0.0706642	4.28219
FBgn0003984	vn	3L	un	clock	0.0183	0.0356	0.0722	0.3394	-0.960034	-2.23292	0.036	0.096	-1.41504	-1.56242	-0.317482	-1.66389	0.0706642	2.97008
FBgn0003997	W	3L	T	fast	0.0068	0.0044	0.0507	0.0868	0.628031	-0.775709	0.018	0.015	0.263034	-1.56242	-0.317482	-1.66389	0.0706642	1.02953
FBgn0004003	wbl	2R	un	clock	0.0089	0.027	0.0708	0.2973	-1.60108	-2.0701	0.016	0.058	-1.85798	-1.56242	-0.317482	-1.66389	0.0706642	4.68109
FBgn0004049	yrt	3R	OH	clock	0.0047	0.0079	0.0949	0.1326	-0.749192	-0.482601	0.011	0.016	-0.540568	-1.56242	-0.317482	-1.66389	0.0706642	1.14362
FBgn0004053	zen	3R	un	fast	0.0218	0.0203	0.1838	0.3255	0.102848	-0.824521	0.047	0.05	-0.0892673	-1.56242	-0.317482	-1.66389	0.0706642	0
FBgn0004054	zen2	3R	un	clock	0.0423	0.0597	0.1352	0.2366	-0.497073	-0.807355	0.085	0.115	-0.436099	-1.56242	-0.317482	-1.66389	0.0706642	0
FBgn0004102	oc	X	un	clock	0.0046	0.0086	0.2132	0.1905	-0.902703	0.162416	0.01	0.059	-2.56071	-1.56242	-0.317482	-1.66389	0.0706642	5.61392
FBgn0004133	blow	2R	TH	slow	0.0082	0.0296	0.1464	0.2403	-1.8519	-0.714921	0.058	0.31	-2.41814	-1.56242	-0.317482	-1.66389	0.0706642	0.986238
FBgn0004179	Csp	3L	TOH	clock	0.0029	0.0057	0.0786	0.1696	-0.974909	-1.10953	0.007	0.009	-0.36257	-1.56242	-0.317482	-1.66389	0.0706642	0.026718
FBgn0004197	Ser	3R	un	clock	0.003	0.0044	0.0774	0.1473	-0.552541	-0.928352	0.007	0.012	-0.777608	-1.56242	-0.317482	-1.66389	0.0706642	2.92926
FBgn0004242	syt	2L	H	fast	0.0018	0.0001	0.0487	0.0972	4.16993	-0.997035	NA	NA	NA	-1.56242	-0.317482	-1.66389	0.0706642	3.11028
FBgn0004359	T48	3R	O	clock	0.0041	0.0042	0.1142	0.1855	-0.0347654	-0.699857	0.01	0.012	-0.263034	-1.56242	-0.317482	-1.66389	0.0706642	2.67172
FBgn0004372	aly	3L	T	slow	0.0173	0.0586	0.1006	0.3424	-1.76013	-1.76705	0.053	0.129	-1.28331	-1.56242	-0.317482	-1.66389	0.0706642	3.29186
FBgn0004377	Klp54D	2R	un	slow	0.0001	0.0091	0.1453	0.3486	-6.50779	-1.26254	0.009	0.018	-1	-1.56242	-0.317482	-1.66389	0.0706642	3.5806
FBgn0004378	Klp61F	3L	TO	clock	0.0125	0.0196	0.1415	0.2285	-0.648926	-0.691392	0.026	0.045	-0.791413	-1.56242	-0.317482	-1.66389	0.0706642	1.61663
FBgn0004381	Klp68D	3L	H	clock	0.004	0.0068	0.1724	0.2157	-0.765535	-0.323266	0.009	0.015	-0.736966	-1.56242	-0.317482	-1.66389	0.0706642	1.5658
FBgn0004387	Klp98A	3R	un	fast	0.0039	0.0021	0.1207	0.173	0.893085	-0.519346	0.008	0.004	1	-1.56242	-0.317482	-1.66389	0.0706642	3.01148
FBgn0004391	shtd	X	O	clock	0.0135	0.0144	0.1224	0.2235	-0.0931094	-0.868671	0.028	0.045	-0.684498	-1.56242	-0.317482	-1.66389	0.0706642	3.4954
FBgn0004394	pdm2	2L	un	clock	0.0078	0.0205	0.0666	0.1467	-1.39408	-1.13927	0.023	0.047	-1.03103	-1.56242	-0.317482	-1.66389	0.0706642	1.85231
FBgn0004395	unk	3R	un	fast	0.0048	0.0033	0.06	0.1339	0.540568	-1.15812	0.011	0.009	0.289507	-1.56242	-0.317482	-1.66389	0.0706642	4.36205
FBgn0004406	tam	2L	T	clock	0.0082	0.0157	0.2034	0.1844	-0.937069	0.141481	0.02	0.034	-0.765535	-1.56242	-0.317482	-1.66389	0.0706642	1.7146
FBgn0004407	DNApol-gamma35	2L	TOH	clock	0.0293	0.0416	0.1343	0.1475	-0.505683	-0.135256	0.053	0.085	-0.68147	-1.56242	-0.317482	-1.66389	0.0706642	1.7146
FBgn0004413	RpS26	2L	TOH	clock	0.0001	0.0001	0.0977	0.1395	0	-0.513835	NA	NA	NA	-1.56242	-0.317482	-1.66389	0.0706642	0.44918
FBgn0004419	me31B	2L	O	fast	0.0019	0.0001	0.0447	0.063	4.24793	-0.495077	NA	NA	NA	-1.56242	-0.317482	-1.66389	0.0706642	4.6926
FBgn0004436	UbcD6	3R	un	clock	0.0001	0.0001	0.0679	0.0676	0	0.00638833	NA	NA	NA	-1.56242	-0.317482	-1.66389	0.0706642	0.11176
FBgn0004510	Ets97D	3R	un	clock	0.0157	0.018	0.1677	0.2491	-0.197232	-0.570842	0.035	0.035	0	-1.56242	-0.317482	-1.66389	0.0706642	2.3725
FBgn0004511	dy	X	un	clock	0.007	0.0075	0.1564	0.3277	-0.0995357	-1.06714	0.016	0.015	0.0931094	-1.56242	-0.317482	-1.66389	0.0706642	4.8745
FBgn0004514	TyrR	3L	un	fast	0.0088	0.0081	0.1524	0.3058	0.119582	-1.00473	0.02	0.019	0.0740006	-1.56242	-0.317482	-1.66389	0.0706642	0.026718
FBgn0004516	Gad1	3L	TH	clock	0.0001	0.0002	0.1145	0.1716	-1	-0.583702	NA	NA	NA	-1.56242	-0.317482	-1.66389	0.0706642	2.92114
FBgn0004556	Dbp73D	3L	O	clock	0.0232	0.0499	0.1115	0.2012	-1.10492	-0.851587	0.046	0.089	-0.952171	-1.56242	-0.317482	-1.66389	0.0706642	1.03901
FBgn0004569	argos	3L	un	slow	0.0026	0.0143	0.1448	0.2497	-2.45943	-0.786134	0.02	0.058	-1.53605	-1.56242	-0.317482	-1.66389	0.0706642	1.44855
FBgn0004572	5-HT1B	2R	un	clock	0.004	0.0054	0.0625	0.1222	-0.432959	-0.967316	0.007	0.021	-1.58496	-1.56242	-0.317482	-1.66389	0.0706642	3.12353
FBgn0004574	Rop	3L	TOH	clock	0.0001	0.0002	0.1474	0.1622	-1	-0.138037	NA	NA	NA	-1.56242	-0.317482	-1.66389	0.0706642	2.92114
FBgn0004577	Pxd	3R	un	clock	0.0051	0.0115	0.1474	0.1755	-1.17306	-0.251735	0.011	0.025	-1.18442	-1.56242	-0.317482	-1.66389	0.0706642	NA
FBgn0004581	bgcn	2R	T	fast	0.0285	0.0264	0.1405	0.2332	0.110424	-0.730998	0.061	0.032	0.930737	-1.56242	-0.317482	-1.66389	0.0706642	3.40979
FBgn0004595	pros	3R	TH	clock	0.0022	0.0021	0.0745	0.0908	0.0671142	-0.285452	0.005	0.009	-0.847997	-1.56242	-0.317482	-1.66389	0.0706642	0.96695
FBgn0004597	CycC	3R	T	fast	0.0033	0.0001	0.1758	0.1464	5.04439	0.26402	NA	NA	NA	-1.56242	-0.317482	-1.66389	0.0706642	2.57138
FBgn0004618	gl	3R	H	clock	0.003	0.0044	0.1022	0.1461	-0.552541	-0.515561	0.008	0.014	-0.807355	-1.56242	-0.317482	-1.66389	0.0706642	2.83987
FBgn0004635	rho	3L	un	clock	0.0067	0.0116	0.2111	0.1297	-0.791892	0.702748	0.016	0.022	-0.459432	-1.56242	-0.317482	-1.66389	0.0706642	2.06507
FBgn0004636	R	3L	un	clock	0.0001	0.0001	0.0755	0.1103	0	-0.546884	NA	NA	NA	-1.56242	-0.317482	-1.66389	0.0706642	2.62201
FBgn0004644	hh	3R	un	clock	0.0025	0.0059	0.1175	0.1322	-1.23879	-0.170061	0.008	0.019	-1.24793	-1.56242	-0.317482	-1.66389	0.0706642	4.25845
FBgn0004650	fs(1)N	X	TO	clock	0.0272	0.0345	0.1095	0.175	-0.34299	-0.676424	0.054	0.073	-0.434937	-1.56242	-0.317482	-1.66389	0.0706642	NA
FBgn0004655	wapl	X	un	clock	0.0053	0.0079	0.0924	0.1956	-0.57586	-1.08194	0.012	0.024	-1	-1.56242	-0.317482	-1.66389	0.0706642	0
FBgn0004666	sim	3R	un	clock	0.0014	0.0028	0.0778	0.2202	-1	-1.50097	0.004	0.01	-1.32193	-1.56242	-0.317482	-1.66389	0.0706642	0.887569
FBgn0004698	mus210	2R	TH	slow	0.0059	0.0191	0.1086	0.1921	-1.69479	-0.822833	0.015	0.038	-1.34104	-1.56242	-0.317482	-1.66389	0.0706642	3.77445
FBgn0004795	retn	2R	un	clock	0.0049	0.0052	0.1022	0.1533	-0.0857299	-0.584963	0.013	0.016	-0.29956	-1.56242	-0.317482	-1.66389	0.0706642	NA
FBgn0004834	Gprk2	3R	H	slow	0.0006	0.0036	0.0534	0.0927	-2.58496	-0.79573	0.001	0.008	-3	-1.56242	-0.317482	-1.66389	0.0706642	2.32844
FBgn0004838	Hrb27C	2L	TOH	fast	0.0031	0.0002	0.0634	0.1821	3.9542	-1.52218	NA	NA	NA	-1.56242	-0.317482	-1.66389	0.0706642	3.80005
FBgn0004839	otk	2R	un	clock	0.0048	0.012	0.1715	0.2041	-1.32193	-0.251068	0.011	0.027	-1.29546	-1.56242	-0.317482	-1.66389	0.0706642	2.59966
FBgn0004842	NepYr	3R	T	fast	0.0404	0.0364	0.1429	0.3672	0.150417	-1.36156	0.082	0.072	0.187627	-1.56242	-0.317482	-1.66389	0.0706642	2.58588
FBgn0004856	Bx42	X	OH	fast	0.0049	0.0025	0.0586	0.1666	0.970854	-1.50742	0.011	0.004	1.45943	-1.56242	-0.317482	-1.66389	0.0706642	5.30568
FBgn0004859	ci	IV	OH	clock	0.0158	0.0334	0.1176	0.2293	-1.07992	-0.963348	0.042	0.083	-0.982722	-1.56242	-0.317482	-1.66389	0.0706642	0
FBgn0004862	bap	3R	un	fast	0.0103	0.0056	0.1246	0.1464	0.879146	-0.232611	0.018	0.013	0.469485	-1.56242	-0.317482	-1.66389	0.0706642	4.25406
FBgn0004865	Eip78C	3L	un	fast	0.0067	0.0056	0.0889	0.0983	0.258734	-0.145008	0.016	0.028	-0.807355	-1.56242	-0.317482	-1.66389	0.0706642	0.0534361
FBgn0004867	sop	2L	TOH	fast	0.0067	0.0033	0.0694	0.0983	1.0217	-0.502256	0.015	0.007	1.09954	-1.56242	-0.317482	-1.66389	0.0706642	3.69964
FBgn0004868	Gdi	2L	TOH	clock	0.0009	0.0018	0.1063	0.1903	-1	-0.840134	0.002	0.005	-1.32193	-1.56242	-0.317482	-1.66389	0.0706642	3.69964
FBgn0004873	hts	2R	TH	slow	0.0014	0.0057	0.0648	0.0917	-2.02554	-0.500928	0.003	0.014	-2.22239	-1.56242	-0.317482	-1.66389	0.0706642	4.34157
FBgn0004875	enc	3L	TH	clock	0.0062	0.0097	0.0925	0.1296	-0.645717	-0.48654	0.018	0.027	-0.584963	-1.56242	-0.317482	-1.66389	0.0706642	3.05545
FBgn0004876	cdi	3R	TH	clock	0.0032	0.0097	0.0731	0.1395	-1.59991	-0.932322	0.008	0.019	-1.24793	-1.56242	-0.317482	-1.66389	0.0706642	2.88421
FBgn0004879	plx	3R	un	clock	0.0057	0.0162	0.1525	0.2323	-1.50696	-0.60718	0.016	0.034	-1.08746	-1.56242	-0.317482	-1.66389	0.0706642	0.0566649
FBgn0004882	orb	3R	TO	clock	0.0143	0.028	0.1022	0.1973	-0.969412	-0.948996	0.034	0.089	-1.38827	-1.56242	-0.317482	-1.66389	0.0706642	3.50659
FBgn0004888	Scsalpha	3L	TOH	slow	0.0001	0.0026	0.0707	0.132	-4.70044	-0.900756	NA	NA	NA	-1.56242	-0.317482	-1.66389	0.0706642	3.17365
FBgn0004889	tws	3R	TOH	fast	0.0008	0.0001	0.0566	0.0664	3	-0.230381	NA	NA	NA	-1.56242	-0.317482	-1.66389	0.0706642	0.921219
FBgn0004896	fd59A	2R	un	clock	0.0058	0.0093	0.1353	0.1862	-0.681178	-0.460691	0.015	0.018	-0.263034	-1.56242	-0.317482	-1.66389	0.0706642	3.00131
FBgn0004903	Rb97D	3R	T	clock	0.0198	0.0257	0.074	0.2679	-0.376268	-1.8561	0.039	0.054	-0.469485	-1.56242	-0.317482	-1.66389	0.0706642	2.85425
FBgn0004908	Arf84F	3R	O	fast	0.0103	0.0036	0.2249	0.2206	1.51658	0.0278509	0.018	0.007	1.36257	-1.56242	-0.317482	-1.66389	0.0706642	0.522631
FBgn0004913	Gnf1	3R	TOH	clock	0.0178	0.0355	0.1358	0.2221	-0.995942	-0.709726	0.038	0.074	-0.961526	-1.56242	-0.317482	-1.66389	0.0706642	0.11176
FBgn0004915	TfIIB	2L	TO	slow	0.0001	0.0015	0.0906	0.1717	-3.90689	-0.922307	NA	NA	NA	-1.56242	-0.317482	-1.66389	0.0706642	5.29828
FBgn0004919	gol	2R	H	fast	0.0235	0.0001	0.0674	0.1469	7.87652	-1.12401	0.045	0.018	1.32193	-1.56242	-0.317482	-1.66389	0.0706642	0.147585
FBgn0004924	Top1	X	TH	fast	0.0178	0.0048	0.2302	0.2252	1.89077	0.031681	0.042	0.012	1.80735	-1.56242	-0.317482	-1.66389	0.0706642	3.76383
FBgn0004926	eIF-2beta	3L	TOH	fast	0.0068	0.0039	0.0482	0.1705	0.802061	-1.82267	0.013	0.01	0.378512	-1.56242	-0.317482	-1.66389	0.0706642	1.37356
FBgn0004956	os	X	T	clock	0.0052	0.0073	0.1476	0.2603	-0.489385	-0.818483	0.015	0.045	-1.58496	-1.56242	-0.317482	-1.66389	0.0706642	2.51237
FBgn0005355	Su(fu)	3R	OH	clock	0.0057	0.0065	0.205	0.2509	-0.189478	-0.291489	0.013	0.015	-0.206451	-1.56242	-0.317482	-1.66389	0.0706642	1.24808
FBgn0005386	ash1	3L	T	clock	0.0114	0.0116	0.126	0.1842	-0.025091	-0.547849	0.45	0.549	-0.286881	-1.56242	-0.317482	-1.66389	0.0706642	0.735555
FBgn0005391	Yp2	X	H	slow	0.0053	0.0179	0.0972	0.1232	-1.7559	-0.341974	0.019	0.056	-1.55943	-1.56242	-0.317482	-1.66389	0.0706642	3.26623
FBgn0005411	U2af50	X	TOH	slow	0.0001	0.0011	0.122	0.1439	-3.45943	-0.238185	NA	NA	NA	-1.56242	-0.317482	-1.66389	0.0706642	3.06134
FBgn0005536	Mbs	3L	TOH	fast	0.0086	0.0076	0.0774	0.0739	0.178337	0.0667592	0.018	0.018	0	-1.56242	-0.317482	-1.66389	0.0706642	1.44855
FBgn0005561	sv	IV	un	clock	0.0155	0.0197	0.0796	0.1484	-0.345927	-0.898651	0.035	0.059	-0.75336	-1.56242	-0.317482	-1.66389	0.0706642	NA
FBgn0005585	Crc	3R	TOH	clock	0.001	0.001	0.075	0.1658	0	-1.14448	0.002	0.002	0	-1.56242	-0.317482	-1.66389	0.0706642	0.792817
FBgn0005593	RpL7	2L	TOH	fast	0.006	0.0048	0.0916	0.1402	0.321928	-0.614067	0.008	0.012	-0.584963	-1.56242	-0.317482	-1.66389	0.0706642	4.6926
FBgn0005596	yemalpha	3R	O	clock	0.0107	0.017	0.1004	0.1888	-0.667924	-0.911099	0.026	0.037	-0.509014	-1.56242	-0.317482	-1.66389	0.0706642	2.86468
FBgn0005617	msl-1	2L	O	clock	0.0298	0.0308	0.0943	0.1487	-0.047618	-0.657075	0.063	0.068	-0.110183	-1.56242	-0.317482	-1.66389	0.0706642	NA
FBgn0005619	Hdc	2R	H	fast	0.0075	0.0059	0.133	0.1715	0.346176	-0.366782	0.017	0.013	0.387023	-1.56242	-0.317482	-1.66389	0.0706642	1.02477
FBgn0005626	ple	3L	H	clock	0.0001	0.0002	0.0854	0.1687	-1	-0.982152	0.017	0.035	-1.04182	-1.56242	-0.317482	-1.66389	0.0706642	5.64483
FBgn0005632	faf	3R	H	fast	0.0115	0.0053	0.1036	0.1482	1.11757	-0.516521	0.026	0.017	0.612977	-1.56242	-0.317482	-1.66389	0.0706642	0
FBgn0005636	nvy	2R	un	clock	0.004	0.0062	0.1301	0.3229	-0.632268	-1.31147	0.009	0.02	-1.152	-1.56242	-0.317482	-1.66389	0.0706642	2.49958
FBgn0005638	slbo	2R	un	fast	0.0064	0.0049	0.2233	0.4409	0.38529	-0.981468	0.016	0.014	0.192645	-1.56242	-0.317482	-1.66389	0.0706642	2.49958
FBgn0005648	Pabp2	2R	TO	fast	0.0097	0.002	0.1555	0.1487	2.27798	0.0645099	0.018	0.004	2.16993	-1.56242	-0.317482	-1.66389	0.0706642	1.57136
FBgn0005654	lat	2R	OH	clock	0.0089	0.0241	0.134	0.1763	-1.43716	-0.395799	0.019	0.049	-1.36678	-1.56242	-0.317482	-1.66389	0.0706642	3.38261
FBgn0005672	spi	2L	H	slow	0.0039	0.0134	0.1523	0.1664	-1.78069	-0.127739	0.009	0.03	-1.73697	-1.56242	-0.317482	-1.66389	0.0706642	0.461936
FBgn0005695	gcl	2R	TH	slow	0.0024	0.0168	0.1378	0.2216	-2.80735	-0.685382	0.005	0.035	-2.80735	-1.56242	-0.317482	-1.66389	0.0706642	0.812631
FBgn0005771	noc	2L	O	fast	0.0037	0.0026	0.0678	0.16	0.509014	-1.23871	0.007	0.007	0	-1.56242	-0.317482	-1.66389	0.0706642	2.16914
FBgn0005778	PpD5	2R	H	slow	0.0065	0.0247	0.1318	0.2911	-1.926	-1.14316	0.015	0.058	-1.95109	-1.56242	-0.317482	-1.66389	0.0706642	3.13685
FBgn0008635	betaCop	X	TOH	fast	0.0011	0.001	0.1406	0.2761	0.137504	-0.973594	0.003	0.003	0	-1.56242	-0.317482	-1.66389	0.0706642	2.83751
FBgn0008636	hbn	2R	un	clock	0.0034	0.0033	0.0782	0.0988	0.0430687	-0.337342	0.012	0.012	0	-1.56242	-0.317482	-1.66389	0.0706642	4.88575
FBgn0008649	dei	3R	TH	clock	0.0134	0.0168	0.1598	0.3541	-0.326228	-1.14789	0.029	0.036	-0.311944	-1.56242	-0.317482	-1.66389	0.0706642	2.8137
FBgn0008651	lbl	3R	un	clock	0.0094	0.0124	0.1511	0.1829	-0.399607	-0.275551	0.02	0.027	-0.432959	-1.56242	-0.317482	-1.66389	0.0706642	4.25406
FBgn0010052	Jhe	2R	un	clock	0.0143	0.0406	0.1174	0.2599	-1.50546	-1.14652	0.03	0.084	-1.48543	-1.56242	-0.317482	-1.66389	0.0706642	3.13685
FBgn0010113	hdc	3R	TO	fast	0.013	0.0056	0.1376	0.2081	1.21501	-0.596796	0.283	0.017	4.0572	-1.56242	-0.317482	-1.66389	0.0706642	2.32844
FBgn0010114	hig	2R	H	slow	0.0005	0.0021	0.0845	0.1484	-2.07039	-0.812468	0.007	0.016	-1.19265	-1.56242	-0.317482	-1.66389	0.0706642	NA
FBgn0010173	RpA-70	3R	O	slow	0.0015	0.0052	0.0792	0.2837	-1.79355	-1.84079	0.003	0.012	-2	-1.56242	-0.317482	-1.66389	0.0706642	0.522631
FBgn0010215	alpha-Cat	3L	OH	slow	0.0001	0.0019	0.0958	0.2381	-4.24793	-1.31347	NA	NA	NA	-1.56242	-0.317482	-1.66389	0.0706642	NA
FBgn0010218	Cpn	3R	H	clock	0.0572	0.1179	0.0898	0.1438	-1.04348	-0.679276	0.102	0.179	-0.81139	-1.56242	-0.317482	-1.66389	0.0706642	1.05084
FBgn0010222	Nmdmc	3R	TH	slow	0.003	0.0228	0.1266	0.2019	-2.926	-0.673364	0.007	0.051	-2.86507	-1.56242	-0.317482	-1.66389	0.0706642	0.741565
FBgn0010229	Hr39	2L	H	clock	0.0092	0.0159	0.0879	0.1903	-0.789321	-1.11434	0.021	0.035	-0.736966	-1.56242	-0.317482	-1.66389	0.0706642	0.230968
FBgn0010235	Klc	3L	un	fast	0.0009	0.0002	0.0489	0.1753	2.16993	-1.84192	NA	NA	NA	-1.56242	-0.317482	-1.66389	0.0706642	1.89857
FBgn0010238	Lac	2R	un	clock	0.0001	0.0002	0.095	0.2007	-1	-1.07904	NA	NA	NA	-1.56242	-0.317482	-1.66389	0.0706642	2.59966
FBgn0010258	Rbp4	3R	T	fast	0.0468	0.0262	0.2085	0.2159	0.836942	-0.0503159	0.126	0.079	0.673499	-1.56242	-0.317482	-1.66389	0.0706642	1.14362
FBgn0010263	Rbp9	2L	H	fast	0.0177	0.0039	0.0451	0.099	2.1822	-1.1343	0.126	0.005	4.65535	-1.56242	-0.317482	-1.66389	0.0706642	3.11028
FBgn0010278	Ssrp	2R	TO	clock	0.0017	0.0017	0.1486	0.2368	0	-0.672235	0.006	0.004	0.584963	-1.56242	-0.317482	-1.66389	0.0706642	3.40979
FBgn0010280	Taf4	3L	TOH	clock	0.0038	0.01	0.1162	0.151	-1.39593	-0.377938	0.007	0.014	-1	-1.56242	-0.317482	-1.66389	0.0706642	NA
FBgn0010282	TfIIFalpha	3R	O	clock	0.003	0.0038	0.1794	0.3012	-0.341037	-0.747542	0.007	0.009	-0.36257	-1.56242	-0.317482	-1.66389	0.0706642	0.0566649
FBgn0010287	Trf	2L	un	clock	0.0039	0.0038	0.179	0.3516	0.0374747	-0.973975	0.009	0.009	0	-1.56242	-0.317482	-1.66389	0.0706642	2.7407
FBgn0010288	Uch	2L	TOH	fast	0.0259	0.0134	0.1314	0.1621	0.950719	-0.302919	0.057	0.022	1.37346	-1.56242	-0.317482	-1.66389	0.0706642	2.91635
FBgn0010292	bys	X	un	fast	0.0066	0.0042	0.1665	0.1705	0.652077	-0.0342496	0.014	0.01	0.485427	-1.56242	-0.317482	-1.66389	0.0706642	2.73797
FBgn0010296	ng4	X	un	slow	0.0081	0.0261	0.1857	0.1107	-1.68806	0.746319	0.018	0.053	-1.558	-1.56242	-0.317482	-1.66389	0.0706642	3.15464
FBgn0010309	pigeon	2L	TOH	fast	0.0065	0.0035	0.1325	0.1973	0.893085	-0.574399	0.013	0.008	0.70044	-1.56242	-0.317482	-1.66389	0.0706642	NA
FBgn0010316	dap	2R	O	clock	0.0124	0.0145	0.1125	0.2068	-0.225713	-0.878311	0.03	0.034	-0.180572	-1.56242	-0.317482	-1.66389	0.0706642	1.37141
FBgn0010340	140up	3R	T	clock	0.0172	0.0298	0.1484	0.1582	-0.792904	-0.0922585	0.038	0.065	-0.77444	-1.56242	-0.317482	-1.66389	0.0706642	2.43935
FBgn0010341	Cdc42	X	H	fast	0.0027	0.0002	0.081	0.1975	3.75489	-1.28586	NA	NA	NA	-1.56242	-0.317482	-1.66389	0.0706642	1.94542
FBgn0010350	CdsA	3L	TH	clock	0.001	0.0029	0.115	0.1368	-1.53605	-0.250434	0.002	0.007	-1.80735	-1.56242	-0.317482	-1.66389	0.0706642	2.17339
FBgn0010355	Taf1	3R	TOH	clock	0.0078	0.0093	0.1397	0.2255	-0.253757	-0.690795	0.017	0.024	-0.4975	-1.56242	-0.317482	-1.66389	0.0706642	NA
FBgn0010356	Taf5	2R	H	clock	0.0056	0.0057	0.1158	0.2204	-0.0255351	-0.928489	0.013	0.013	0	-1.56242	-0.317482	-1.66389	0.0706642	NA
FBgn0010379	Akt1	3R	un	slow	0.0017	0.0173	0.0893	0.1105	-3.34717	-0.307314	0.004	0.036	-3.16993	-1.56242	-0.317482	-1.66389	0.0706642	1.36742
FBgn0010385	Def	2R	un	clock	0.0115	0.0298	0.1179	0.1432	-1.37368	-0.280468	0.026	0.078	-1.58496	-1.56242	-0.317482	-1.66389	0.0706642	1.29289
FBgn0010387	Dbi	3L	H	clock	0.0044	0.0089	0.1723	0.2383	-1.0163	-0.467856	0.012	0.023	-0.938599	-1.56242	-0.317482	-1.66389	0.0706642	5.24379
FBgn0010397	LamC	2R	TH	fast	0.006	0.0021	0.1123	0.1646	1.51457	-0.551606	0.012	0.005	1.26303	-1.56242	-0.317482	-1.66389	0.0706642	4.03912
FBgn0010398	Lrr47	2L	H	fast	0.0266	0.0111	0.1476	0.2213	1.26087	-0.584311	0.053	0.024	1.14296	-1.56242	-0.317482	-1.66389	0.0706642	5.29828
FBgn0010399	Nmdar1	3R	un	clock	0.0021	0.0034	0.1111	0.251	-0.695145	-1.17583	0.005	0.008	-0.678072	-1.56242	-0.317482	-1.66389	0.0706642	0.0566649
FBgn0010401	Os-C	3R	un	slow	0.0046	0.0179	0.0851	0.2297	-1.96025	-1.43252	0.033	0.049	-0.570316	-1.56242	-0.317482	-1.66389	0.0706642	0.153921
FBgn0010406	RNaseX25	3L	OH	clock	0.011	0.0346	0.1173	0.1655	-1.65327	-0.496628	0.022	0.077	-1.80735	-1.56242	-0.317482	-1.66389	0.0706642	2.17339
FBgn0010407	Ror	2L	un	slow	0.0021	0.0091	0.1639	0.1898	-2.11548	-0.211664	0.004	0.021	-2.39232	-1.56242	-0.317482	-1.66389	0.0706642	6.11128
FBgn0010411	RpS18	2R	TOH	clock	0.0001	0.0001	0.1186	0.0778	0	0.608262	NA	NA	NA	-1.56242	-0.317482	-1.66389	0.0706642	4.82379
FBgn0010412	RpS19a	X	TOH	fast	0.0031	0.0001	0.0266	0.086	4.9542	-1.69291	NA	NA	NA	-1.56242	-0.317482	-1.66389	0.0706642	NA
FBgn0010414	SerT	2R	un	clock	0.0008	0.0008	0.1593	0.2484	0	-0.640919	0.002	0.002	0	-1.56242	-0.317482	-1.66389	0.0706642	1.85996
FBgn0010415	Sdc	2R	TOH	slow	0.0031	0.0161	0.035	0.0877	-2.37672	-1.32522	0.01	0.035	-1.80735	-1.56242	-0.317482	-1.66389	0.0706642	3.47012
FBgn0010421	TfIIFbeta	3R	TH	fast	0.0031	0.0029	0.1795	0.2908	0.0962153	-0.696043	0.007	0.007	0	-1.56242	-0.317482	-1.66389	0.0706642	0.991274
FBgn0010422	TfIIS	2L	O	clock	0.0001	0.0002	0.1462	0.1935	-1	-0.40439	NA	NA	NA	-1.56242	-0.317482	-1.66389	0.0706642	0.15158
FBgn0010426	Vha14	2R	T	clock	0.0001	0.0002	0.1064	0.2212	-1	-1.05585	NA	NA	NA	-1.56242	-0.317482	-1.66389	0.0706642	3.77445
FBgn0010433	ato	3R	un	fast	0.0097	0.0081	0.1277	0.2379	0.260063	-0.897597	0.029	0.033	-0.186413	-1.56242	-0.317482	-1.66389	0.0706642	0.522631
FBgn0010435	emp	2R	TOH	clock	0.0017	0.0025	0.109	0.1885	-0.556393	-0.790236	0.007	0.006	0.222392	-1.56242	-0.317482	-1.66389	0.0706642	1.23408
FBgn0010453	Wnt4	2L	un	slow	0.0008	0.0192	0.0877	0.2305	-4.58496	-1.39412	0.002	0.048	-4.58496	-1.56242	-0.317482	-1.66389	0.0706642	3.80005
FBgn0010470	Fkbp13	2R	H	fast	0.0076	0.0037	0.1922	0.1698	1.03847	0.178772	0.017	0.022	-0.371969	-1.56242	-0.317482	-1.66389	0.0706642	3.47012
FBgn0010488	l(2)01424	2R	TOH	fast	0.0126	0.0113	0.1029	0.1425	0.157101	-0.469719	0.023	0.024	-0.0614005	-1.56242	-0.317482	-1.66389	0.0706642	4.14847
FBgn0010516	wal	2R	TOH	fast	0.0065	0.0021	0.1096	0.1615	1.63005	-0.559286	0.011	0.007	0.652077	-1.56242	-0.317482	-1.66389	0.0706642	2.36158
FBgn0010531	CCS	2R	H	clock	0.0091	0.0202	0.1271	0.2631	-1.15042	-1.04965	0.019	0.038	-1	-1.56242	-0.317482	-1.66389	0.0706642	1.02477
FBgn0010548	Aldh-III	2R	TOH	fast	0.0188	0.0101	0.0905	0.1741	0.896377	-0.943927	0.044	0.024	0.874469	-1.56242	-0.317482	-1.66389	0.0706642	0.986238
FBgn0010575	sbb	2R	TH	clock	0.0069	0.008	0.0834	0.1099	-0.213404	-0.398072	0.013	0.016	-0.29956	-1.56242	-0.317482	-1.66389	0.0706642	3.12353
FBgn0010590	l(2)05070	2R	TOH	clock	0.0042	0.0106	0.1575	0.2741	-1.3356	-0.79935	0.01	0.022	-1.1375	-1.56242	-0.317482	-1.66389	0.0706642	3.692
FBgn0010591	Sply	2R	H	slow	0.0016	0.012	0.1212	0.1793	-2.90689	-0.564986	0.004	0.026	-2.70044	-1.56242	-0.317482	-1.66389	0.0706642	3.5806
FBgn0010602	lwr	2L	OH	slow	0.0002	0.0024	0.2233	0.3345	-3.58496	-0.583023	NA	NA	NA	-1.56242	-0.317482	-1.66389	0.0706642	1.88916
FBgn0010607	l(2)05714	2L	un	clock	0.0292	0.0372	0.1554	0.3199	-0.349334	-1.04163	0.075	0.093	-0.31034	-1.56242	-0.317482	-1.66389	0.0706642	4.31834
FBgn0010612	l(2)06225	2L	TOH	slow	0.0001	0.0042	0.1098	0.1866	-5.39232	-0.765071	NA	NA	NA	-1.56242	-0.317482	-1.66389	0.0706642	5.29828
FBgn0010620	Sip1	2R	H	clock	0.0032	0.0031	0.0964	0.1518	0.0458037	-0.655067	0.007	0.007	0	-1.56242	-0.317482	-1.66389	0.0706642	3.5806
FBgn0010622	l(2)06496	2R	un	clock	0.0085	0.0088	0.1619	0.3389	-0.0500407	-1.06576	0.021	0.021	0	-1.56242	-0.317482	-1.66389	0.0706642	3.10272
FBgn0010638	Sec61beta	2R	TH	clock	0.0001	0.0001	0.0681	0.0708	0	-0.0560946	NA	NA	NA	-1.56242	-0.317482	-1.66389	0.0706642	4.17369
FBgn0010660	Nup214	2R	O	fast	0.0349	0.031	0.1012	0.1916	0.170959	-0.920888	0.072	0.064	0.169925	-1.56242	-0.317482	-1.66389	0.0706642	3.00131
FBgn0010704	l(2)s5379	2L	TH	clock	0.0032	0.0046	0.0611	0.1078	-0.523562	-0.819113	0.007	0.01	-0.514573	-1.56242	-0.317482	-1.66389	0.0706642	2.91635
FBgn0010715	Atg1	3L	TOH	slow	0.0001	0.0013	0.0944	0.1593	-3.70044	-0.754888	NA	NA	NA	-1.56242	-0.317482	-1.66389	0.0706642	1.89857
FBgn0010741	l(3)01239	3L	TH	fast	0.0117	0.0084	0.1046	0.1838	0.478047	-0.813254	0.021	0.021	0	-1.56242	-0.317482	-1.66389	0.0706642	4.10403
FBgn0010762	simj	3L	H	clock	0.002	0.0044	0.0862	0.1555	-1.1375	-0.851155	0.004	0.013	-1.70044	-1.56242	-0.317482	-1.66389	0.0706642	3.90074
FBgn0010768	sqz	3R	un	clock	0.0042	0.0061	0.162	0.1605	-0.53842	0.0134205	0.009	0.013	-0.530515	-1.56242	-0.317482	-1.66389	0.0706642	NA
FBgn0010772	Xe7	3R	TH	clock	0.0161	0.0179	0.1294	0.1945	-0.152899	-0.587933	0.036	0.039	-0.115477	-1.56242	-0.317482	-1.66389	0.0706642	0.0566649
FBgn0010774	Aly	3R	TOH	fast	0.0107	0.0054	0.097	0.1423	0.986579	-0.552879	0.026	0.011	1.24101	-1.56242	-0.317482	-1.66389	0.0706642	NA
FBgn0010812	Tom34	3R	TOH	clock	0.0074	0.0116	0.1613	0.1694	-0.648528	-0.0706874	0.016	0.024	-0.584963	-1.56242	-0.317482	-1.66389	0.0706642	0.153921
FBgn0010825	Gug	3L	TOH	clock	0.0009	0.0009	0.0406	0.0917	0	-1.17544	0.005	0.01	-1	-1.56242	-0.317482	-1.66389	0.0706642	2.75203
FBgn0010877	l(3)05822	3R	T	clock	0.0072	0.0179	0.0984	0.1265	-1.31389	-0.362407	0.021	0.04	-0.929611	-1.56242	-0.317482	-1.66389	0.0706642	2.9049
FBgn0010909	msn	3L	O	fast	0.0028	0.002	0.0892	0.0798	0.485427	0.160655	0.006	0.008	-0.415037	-1.56242	-0.317482	-1.66389	0.0706642	3.36538
FBgn0010926	l(3)07882	3R	OH	clock	0.0224	0.0268	0.175	0.2593	-0.258734	-0.567267	0.041	0.051	-0.314873	-1.56242	-0.317482	-1.66389	0.0706642	2.56739
FBgn0011020	l(3)s2214	3R	O	clock	0.0171	0.0232	0.1397	0.2524	-0.440128	-0.85338	0.036	0.054	-0.584963	-1.56242	-0.317482	-1.66389	0.0706642	0.0202234
FBgn0011202	dia	2L	TO	clock	0.0041	0.0096	0.0934	0.2848	-1.22741	-1.60845	0.005	0.011	-1.1375	-1.56242	-0.317482	-1.66389	0.0706642	0.230968
FBgn0011207	pelo	2L	TH	fast	0.0044	0.0011	0.1347	0.1957	2	-0.538894	0.01	0.003	1.73697	-1.56242	-0.317482	-1.66389	0.0706642	3.69964
FBgn0011211	blw	2R	TOH	clock	0.0009	0.0009	0.0505	0.1135	0	-1.16834	0.002	0.002	0	-1.56242	-0.317482	-1.66389	0.0706642	3.17432
FBgn0011225	jar	3R	TH	clock	0.001	0.002	0.1242	0.2142	-1	-0.786293	0.003	0.004	-0.415037	-1.56242	-0.317482	-1.66389	0.0706642	3.74237
FBgn0011230	poe	2L	TH	clock	0.0149	0.0182	0.1402	0.2202	-0.288626	-0.651328	0.029	0.022	0.398549	-1.56242	-0.317482	-1.66389	0.0706642	2.7384
FBgn0011236	ken	2R	TOH	clock	0.0002	0.0002	0.1542	0.1755	0	-0.186668	NA	NA	NA	-1.56242	-0.317482	-1.66389	0.0706642	3.40979
FBgn0011241	cbx	2R	TH	slow	0.0056	0.0245	0.0906	0.1787	-2.12928	-0.979957	0.016	0.053	-1.72792	-1.56242	-0.317482	-1.66389	0.0706642	1.37141
FBgn0011259	Sema-1a	2L	un	slow	0.0005	0.0024	0.0664	0.1222	-2.26303	-0.879989	0.001	0.003	-1.58496	-1.56242	-0.317482	-1.66389	0.0706642	2.82658
FBgn0011273	And	3R	TH	clock	0.0027	0.0054	0.2736	0.5134	-1	-0.908015	0.007	0.014	-1	-1.56242	-0.317482	-1.66389	0.0706642	4.05575
FBgn0011274	Dif	2L	TOH	slow	0.0154	0.1472	0.1258	0.2784	-3.25678	-1.14603	0.04	0.267	-2.73877	-1.56242	-0.317482	-1.66389	0.0706642	0.99161
FBgn0011276	HLH3B	X	un	slow	0.003	0.0151	0.13	0.3897	-2.33151	-1.58385	0.019	0.044	-1.2115	-1.56242	-0.317482	-1.66389	0.0706642	3.26367
FBgn0011278	lbe	3R	un	slow	0.0002	0.0092	0.1715	0.1761	-5.52356	-0.0381863	NA	NA	NA	-1.56242	-0.317482	-1.66389	0.0706642	4.25406
FBgn0011279	Pbprp1	3L	un	fast	0.0372	0.0321	0.1448	0.1586	0.212729	-0.131331	0.068	0.061	0.156726	-1.56242	-0.317482	-1.66389	0.0706642	1.64943
FBgn0011282	Pbprp4	3R	un	clock	0.014	0.0217	0.0935	0.1668	-0.632268	-0.835081	0.036	0.067	-0.896164	-1.56242	-0.317482	-1.66389	0.0706642	0.0202234
FBgn0011286	Rya-r44F	2R	TH	fast	0.0019	0.0008	0.1283	0.2137	1.24793	-0.736066	0.004	0.002	1	-1.56242	-0.317482	-1.66389	0.0706642	1.037
FBgn0011291	Taf11	2L	un	slow	0.0021	0.0087	0.2131	0.1953	-2.05063	0.125839	0.005	0.02	-2	-1.56242	-0.317482	-1.66389	0.0706642	NA
FBgn0011297	l(2)not	2R	H	clock	0.0096	0.0171	0.2238	0.2271	-0.83289	-0.0211177	0.022	0.039	-0.825971	-1.56242	-0.317482	-1.66389	0.0706642	3.63784
FBgn0011327	Uch-L3	3L	T	fast	0.0052	0.0026	0.1582	0.2739	1	-0.7919	0.012	0.006	1	-1.56242	-0.317482	-1.66389	0.0706642	3.09843
FBgn0011341	Karybeta3	3R	TOH	clock	0.0067	0.0132	0.1151	0.2044	-0.978305	-0.828507	0.014	0.028	-1	-1.56242	-0.317482	-1.66389	0.0706642	0.11176
FBgn0011455	l(3)neo18	3L	TH	clock	0.0119	0.0156	0.1095	0.2274	-0.390584	-1.0543	0.027	0.038	-0.49304	-1.56242	-0.317482	-1.66389	0.0706642	1.99094
FBgn0011474	pr-set7	3R	T	fast	0.0077	0.0068	0.0966	0.1382	0.179324	-0.516663	0.016	0.017	-0.0874628	-1.56242	-0.317482	-1.66389	0.0706642	2.60233
FBgn0011476	l(3)neo43		T	clock	0.0054	0.0101	0.1834	0.5042	-0.903324	-1.459	0.013	0.019	-0.547488	-1.56242	-0.317482	-1.66389	0.0706642	NA
FBgn0011569	can	3L	un	clock	0.0436	0.0563	0.1508	0.3096	-0.368807	-1.03777	0.096	0.115	-0.260528	-1.56242	-0.317482	-1.66389	0.0706642	3.09843
FBgn0011571	caz	X	OH	clock	0.0041	0.0129	0.0951	0.1842	-1.65368	-0.953756	0.008	0.027	-1.75489	-1.56242	-0.317482	-1.66389	0.0706642	4.27941
FBgn0011573	Cdc37	3L	TOH	fast	0.0079	0.0068	0.1529	0.2576	0.216318	-0.752544	0.019	0.016	0.247928	-1.56242	-0.317482	-1.66389	0.0706642	2.34354
FBgn0011576	Cyp4d2	X	H	clock	0.0083	0.0138	0.1018	0.2119	-0.733485	-1.05765	0.018	0.031	-0.784271	-1.56242	-0.317482	-1.66389	0.0706642	0.364832
FBgn0011582	DopR	3R	un	clock	0.0001	0.0001	0.0502	0.0767	0	-0.611539	NA	NA	NA	-1.56242	-0.317482	-1.66389	0.0706642	2.43935
FBgn0011592	fra	2R	un	slow	0.0019	0.0086	0.0963	0.1805	-2.17834	-0.906391	0.007	0.022	-1.65208	-1.56242	-0.317482	-1.66389	0.0706642	2.59966
FBgn0011604	Iswi	2R	TOH	fast	0.0077	0.0017	0.1872	0.2204	2.17932	-0.235544	0.015	0.005	1.58496	-1.56242	-0.317482	-1.66389	0.0706642	2.8766
FBgn0011638	La	2L	TOH	clock	0.0095	0.0119	0.1743	0.3065	-0.324962	-0.814315	0.023	0.028	-0.283793	-1.56242	-0.317482	-1.66389	0.0706642	0.230968
FBgn0011642	Zyx102EF	IV	H	clock	0.0133	0.0319	0.0947	0.1834	-1.26213	-0.953557	0.044	0.078	-0.825971	-1.56242	-0.317482	-1.66389	0.0706642	NA
FBgn0011659	Mlh1	2R	TH	clock	0.0172	0.0238	0.1399	0.2007	-0.468553	-0.520645	0.037	0.049	-0.405256	-1.56242	-0.317482	-1.66389	0.0706642	1.57136
FBgn0011660	Pms2	2R	TH	clock	0.0242	0.0293	0.1455	0.1847	-0.275894	-0.344165	0.046	0.051	-0.148863	-1.56242	-0.317482	-1.66389	0.0706642	3.77445
FBgn0011692	pav	3L	TOH	clock	0.002	0.006	0.1349	0.2349	-1.58496	-0.800156	0.005	0.012	-1.26303	-1.56242	-0.317482	-1.66389	0.0706642	2.97296
FBgn0011693	Pdh	3L	H	clock	0.0035	0.0051	0.1101	0.2242	-0.543142	-1.02597	0.008	0.011	-0.459432	-1.56242	-0.317482	-1.66389	0.0706642	1.44855
FBgn0011703	RnrL	2L	un	slow	0.0027	0.0134	0.1656	0.2451	-2.3112	-0.565668	0.006	0.03	-2.32193	-1.56242	-0.317482	-1.66389	0.0706642	8.21345
FBgn0011705	rost	2L	H	slow	0.0032	0.0121	0.1017	0.2487	-1.91886	-1.29009	0.007	0.029	-2.05063	-1.56242	-0.317482	-1.66389	0.0706642	3.69964
FBgn0011706	rpr	3L	un	fast	0.0193	0.0066	0.1311	0.1065	1.54806	0.299814	0.046	0.015	1.61667	-1.56242	-0.317482	-1.66389	0.0706642	1.02953
FBgn0011708	Syx5	2L	TOH	slow	0.0043	0.0237	0.0729	0.2112	-2.46248	-1.53462	0.012	0.058	-2.27302	-1.56242	-0.317482	-1.66389	0.0706642	NA
FBgn0011712	Snap	3L	TOH	fast	0.0041	0.0014	0.1075	0.1995	1.5502	-0.892052	0.01	0.003	1.73697	-1.56242	-0.317482	-1.66389	0.0706642	0.0534361
FBgn0011715	Snr1	3R	H	clock	0.0002	0.0002	0.1766	0.2406	0	-0.446151	NA	NA	NA	-1.56242	-0.317482	-1.66389	0.0706642	0.112545
FBgn0011737	wee	2L	TH	clock	0.0046	0.0066	0.1114	0.146	-0.520832	-0.390219	0.013	0.018	-0.469485	-1.56242	-0.317482	-1.66389	0.0706642	3.80005
FBgn0011740	alpha-Man-II	3R	H	clock	0.0061	0.0099	0.1386	0.2263	-0.698619	-0.707309	0.014	0.022	-0.652077	-1.56242	-0.317482	-1.66389	0.0706642	0.507268
FBgn0011741	Actr13E	X	H	fast	0.0197	0.0035	0.1372	0.2363	2.49277	-0.784339	0.038	0.008	2.24793	-1.56242	-0.317482	-1.66389	0.0706642	3.10939
FBgn0011742	Arp14D	X	TH	clock	0.0001	0.0001	0.1286	0.1202	0	0.0974537	NA	NA	NA	-1.56242	-0.317482	-1.66389	0.0706642	2.72522
FBgn0011745	Arp87C	3R	TOH	fast	0.0011	0.0001	0.1115	0.1323	3.45943	-0.246769	NA	NA	NA	-1.56242	-0.317482	-1.66389	0.0706642	1.24808
FBgn0011746	ana	2R	TH	clock	0.0081	0.0146	0.1479	0.2185	-0.849975	-0.563011	0.025	0.04	-0.678072	-1.56242	-0.317482	-1.66389	0.0706642	1.2342
FBgn0011754	PhKgamma	X	OH	fast	0.0041	0.0028	0.1104	0.0975	0.550197	0.179266	0.012	0.014	-0.222392	-1.56242	-0.317482	-1.66389	0.0706642	4.92352
FBgn0011762	DNApol-alpha50	3L	O	slow	0.0041	0.0183	0.1012	0.2115	-2.15815	-1.06345	0.009	0.037	-2.03953	-1.56242	-0.317482	-1.66389	0.0706642	2.17339
FBgn0011763	Dp	2R	T	fast	0.0243	0.0091	0.0781	0.1199	1.41702	-0.618437	0.039	0.029	0.427421	-1.56242	-0.317482	-1.66389	0.0706642	3.38261
FBgn0011766	E2f	3R	OH	clock	0.0101	0.0207	0.1009	0.1486	-1.03528	-0.558508	0.026	0.044	-0.758992	-1.56242	-0.317482	-1.66389	0.0706642	4.25406
FBgn0011768	Fdh	3R	TOH	slow	0.0011	0.0056	0.1815	0.2209	-2.34792	-0.283424	0.003	0.013	-2.11548	-1.56242	-0.317482	-1.66389	0.0706642	0.969425
FBgn0011774	Irbp	3R	un	clock	0.0224	0.0271	0.1795	0.2812	-0.274794	-0.647613	0.048	0.059	-0.297681	-1.56242	-0.317482	-1.66389	0.0706642	NA
FBgn0011785	BRWD3	3R	T	clock	0.0082	0.0158	0.1193	0.1857	-0.946229	-0.63838	0.015	0.033	-1.1375	-1.56242	-0.317482	-1.66389	0.0706642	4.20434
FBgn0011802	Dhh1	3L	un	clock	0.0269	0.0336	0.1957	0.2984	-0.320855	-0.608604	0.066	0.074	-0.165059	-1.56242	-0.317482	-1.66389	0.0706642	3.09843
FBgn0011817	nmo	3L	T	clock	0.0001	0.0001	0.069	0.133	0	-0.946758	NA	NA	NA	-1.56242	-0.317482	-1.66389	0.0706642	2.17339
FBgn0011818	oaf	2L	TH	fast	0.012	0.0078	0.1061	0.0613	0.621488	0.791466	0.028	0.016	0.807355	-1.56242	-0.317482	-1.66389	0.0706642	3.249
FBgn0011823	Pen	2L	TOH	clock	0.0074	0.0213	0.1101	0.207	-1.52526	-0.910816	0.013	0.036	-1.46949	-1.56242	-0.317482	-1.66389	0.0706642	4.6926
FBgn0011836	Taf2	3L	H	clock	0.0055	0.0099	0.1296	0.2099	-0.847997	-0.695636	0.013	0.022	-0.758992	-1.56242	-0.317482	-1.66389	0.0706642	NA
FBgn0012058	Cdc27	3L	TH	clock	0.0027	0.0055	0.1386	0.1657	-1.02647	-0.257646	0.009	0.017	-0.917538	-1.56242	-0.317482	-1.66389	0.0706642	5.24379
FBgn0013263	Trl		TOH	slow	0.0013	0.0087	0.049	0.115	-2.7425	-1.23078	0.003	0.012	-2	-1.56242	-0.317482	-1.66389	0.0706642	NA
FBgn0013269	FK506-bp1	3R	O	fast	0.0232	0.0188	0.1689	0.2581	0.303392	-0.611761	0.057	0.049	0.21818	-1.56242	-0.317482	-1.66389	0.0706642	0.561401
FBgn0013323	Ptth	2L	un	clock	0.0141	0.026	0.0991	0.1282	-0.882816	-0.371439	0.03	0.053	-0.82103	-1.56242	-0.317482	-1.66389	0.0706642	1.88916
FBgn0013342	n-syb	3L	TH	clock	0.0025	0.005	0.0958	0.056	-1	0.774599	0.014	0.014	0	-1.56242	-0.317482	-1.66389	0.0706642	2.34354
FBgn0013347	TfIIA-S	3R	H	fast	0.0037	0.0002	0.0697	0.2076	4.20945	-1.57458	NA	NA	NA	-1.56242	-0.317482	-1.66389	0.0706642	3.20537
FBgn0013349	dUTPase	2L	TH	slow	0.0026	0.0207	0.0969	0.2992	-2.99305	-1.62654	0.006	0.047	-2.96963	-1.56242	-0.317482	-1.66389	0.0706642	NA
FBgn0013432	bcn92	X	T	clock	0.0044	0.0135	0.0901	0.2855	-1.61738	-1.66389	0.011	0.033	-1.58496	-1.56242	-0.317482	-1.66389	0.0706642	0.18855
FBgn0013467	igl	2R	H	slow	0.0019	0.0153	0.0248	0.0536	-3.00946	-1.11189	0.004	0.033	-3.04439	-1.56242	-0.317482	-1.66389	0.0706642	4.02932
FBgn0013469	klu	3L	un	fast	0.0036	0.0017	0.1084	0.2295	1.08246	-1.08213	0.008	0.014	-0.807355	-1.56242	-0.317482	-1.66389	0.0706642	3.90074
FBgn0013531	MED20	2L	un	clock	0.0054	0.0127	0.1694	0.2706	-1.2338	-0.675728	0.012	0.024	-1	-1.56242	-0.317482	-1.66389	0.0706642	NA
FBgn0013717	not	3L	un	slow	0.0001	0.0033	0.1072	0.1575	-5.04439	-0.555047	NA	NA	NA	-1.56242	-0.317482	-1.66389	0.0706642	1.02953
FBgn0013720	pck		un	clock	0.0055	0.0081	0.1796	0.4031	-0.55849	-1.16635	0.013	0.016	-0.29956	-1.56242	-0.317482	-1.66389	0.0706642	NA
FBgn0013725	phyl	2R	H	clock	0.0156	0.0245	0.1056	0.1851	-0.651236	-0.809695	0.034	0.058	-0.770518	-1.56242	-0.317482	-1.66389	0.0706642	3.26836
FBgn0013726	pnut	2R	OH	fast	0.0033	0.0002	0.1724	0.2047	4.04439	-0.247751	NA	NA	NA	-1.56242	-0.317482	-1.66389	0.0706642	1.46706
FBgn0013732	sced	2R	H	clock	0.0102	0.0313	0.1285	0.2106	-1.61759	-0.712737	0.021	0.062	-1.56188	-1.56242	-0.317482	-1.66389	0.0706642	0.552989
FBgn0013743	5-HT2	3R	TH	slow	0.0125	0.0754	0.1009	0.206	-2.59264	-1.02972	0.055	0.167	-1.60234	-1.56242	-0.317482	-1.66389	0.0706642	0.11176
FBgn0013749	Arf102F	IV	H	slow	0.0001	0.005	0.0747	0.1505	-5.64386	-1.01058	NA	NA	NA	-1.56242	-0.317482	-1.66389	0.0706642	0
FBgn0013751	Awh	3L	un	fast	0.0113	0.0001	0.0536	0.0509	6.82018	0.0745673	NA	NA	NA	-1.56242	-0.317482	-1.66389	0.0706642	2.96095
FBgn0013753	Bgb	3L	T	clock	0.0001	0.0002	0.1465	0.2433	-1	-0.731836	NA	NA	NA	-1.56242	-0.317482	-1.66389	0.0706642	2.34354
FBgn0013763	Chit	2R	TOH	clock	0.007	0.0155	0.0988	0.2	-1.14684	-1.01742	0.015	0.033	-1.1375	-1.56242	-0.317482	-1.66389	0.0706642	3.692
FBgn0013764	Chi	2R	TH	fast	0.0007	0.0002	0.0712	0.2155	1.80735	-1.59774	NA	NA	NA	-1.56242	-0.317482	-1.66389	0.0706642	3.26019
FBgn0013767	Crz	3R	un	clock	0.0114	0.0206	0.2888	0.2566	-0.853611	0.17055	0.019	0.045	-1.24393	-1.56242	-0.317482	-1.66389	0.0706642	2.60233
FBgn0013770	Cp1	2R	TOH	clock	0.0038	0.0086	0.0744	0.164	-1.17834	-1.14032	0.009	0.021	-1.22239	-1.56242	-0.317482	-1.66389	0.0706642	3.01289
FBgn0013773	Cyp6a22	2R	H	clock	0.008	0.0152	0.1926	0.2541	-0.925999	-0.399789	0.018	0.032	-0.830075	-1.56242	-0.317482	-1.66389	0.0706642	4.02932
FBgn0013799	Deaf1	3L	un	clock	0.0008	0.0016	0.0791	0.1287	-1	-0.702262	0.002	0.004	-1	-1.56242	-0.317482	-1.66389	0.0706642	0.485546
FBgn0013948	Eip93F	3R	H	clock	0.0063	0.019	0.0594	0.1415	-1.59258	-1.25227	0.017	0.052	-1.61298	-1.56242	-0.317482	-1.66389	0.0706642	4.29853
FBgn0013969	Gbp	2R	TO	clock	0.0001	0.0002	0.1072	0.1503	-1	-0.48754	NA	NA	NA	-1.56242	-0.317482	-1.66389	0.0706642	3.12353
FBgn0013973	Gycbeta100B	3R	H	fast	0.0035	0.0028	0.0777	0.1063	0.321928	-0.452155	0.008	0.013	-0.70044	-1.56242	-0.317482	-1.66389	0.0706642	NA
FBgn0013983	imd	2R	H	clock	0.0095	0.0113	0.092	0.3104	-0.250323	-1.75442	0.022	0.026	-0.241008	-1.56242	-0.317482	-1.66389	0.0706642	NA
FBgn0013984	InR	3R	H	clock	0.0059	0.0164	0.107	0.1744	-1.47491	-0.704789	0.02	0.045	-1.16993	-1.56242	-0.317482	-1.66389	0.0706642	4.25406
FBgn0013995	Calx	3R	T	clock	0.0052	0.0113	0.1039	0.1725	-1.11974	-0.731401	0.01	0.027	-1.43296	-1.56242	-0.317482	-1.66389	0.0706642	3.33068
FBgn0014000	Os9	2L	H	slow	0.0074	0.0542	0.129	0.2904	-2.8727	-1.17067	0.016	0.113	-2.82018	-1.56242	-0.317482	-1.66389	0.0706642	NA
FBgn0014001	Pak	3R	TH	clock	0.0028	0.0063	0.0835	0.1553	-1.16993	-0.89521	0.006	0.014	-1.22239	-1.56242	-0.317482	-1.66389	0.0706642	0.0566649
FBgn0014006	Pk92B	3R	TH	slow	0.0017	0.0058	0.132	0.2289	-1.77052	-0.79418	0.004	0.013	-1.70044	-1.56242	-0.317482	-1.66389	0.0706642	2.65571
FBgn0014007	Ptp69D	3L	un	clock	0.0031	0.0076	0.0904	0.1667	-1.29373	-0.882859	0.007	0.017	-1.28011	-1.56242	-0.317482	-1.66389	0.0706642	1.89857
FBgn0014009	Rab2	2R	TH	clock	0.0002	0.0003	0.1513	0.3006	-0.584963	-0.990433	NA	NA	NA	-1.56242	-0.317482	-1.66389	0.0706642	0.552989
FBgn0014022	Rlb1	3R	OH	clock	0.0221	0.0312	0.1036	0.1862	-0.4975	-0.845829	0.048	0.082	-0.77259	-1.56242	-0.317482	-1.66389	0.0706642	0.792817
FBgn0014023	Rlc1	3R	TO	fast	0.0123	0.0065	0.1677	0.2286	0.920147	-0.446943	0.03	0.018	0.736966	-1.56242	-0.317482	-1.66389	0.0706642	0.792817
FBgn0014032	Sptr	X	OH	slow	0.0085	0.0388	0.162	0.3998	-2.19052	-1.30328	0.019	0.08	-2.074	-1.56242	-0.317482	-1.66389	0.0706642	4.50159
FBgn0014073	Tie	3L	un	clock	0.0078	0.0153	0.1457	0.1995	-0.971986	-0.453388	0.017	0.036	-1.08246	-1.56242	-0.317482	-1.66389	0.0706642	2.97296
FBgn0014076	Vm32E	2L	un	clock	0.0137	0.0374	0.1941	0.1536	-1.44886	0.337622	0.043	0.088	-1.03317	-1.56242	-0.317482	-1.66389	0.0706642	4.70137
FBgn0014092	CG4278	2L	H	slow	0.0074	0.0451	0.0977	0.2828	-2.60753	-1.53335	0.01	0.087	-3.12102	-1.56242	-0.317482	-1.66389	0.0706642	1.07793
FBgn0014127	barr	2L	T	slow	0.0117	0.0394	0.1064	0.2243	-1.75169	-1.07593	0.024	0.079	-1.71882	-1.56242	-0.317482	-1.66389	0.0706642	0.461936
FBgn0014133	bif	X	OH	clock	0.0075	0.0134	0.06	0.114	-0.83727	-0.925999	0.019	0.031	-0.706269	-1.56242	-0.317482	-1.66389	0.0706642	4.92352
FBgn0014141	cher	3R	H	clock	0.0006	0.0016	0.1086	0.1407	-1.41504	-0.373598	0.001	0.005	-2.32193	-1.56242	-0.317482	-1.66389	0.0706642	2.35373
FBgn0014143	croc	3L	un	fast	0.0026	0.0017	0.1546	0.1937	0.612977	-0.325284	0.006	0.006	0	-1.56242	-0.317482	-1.66389	0.0706642	0.0534361
FBgn0014163	fax	3L	T	clock	0.001	0.0021	0.0701	0.1982	-1.07039	-1.49947	0.002	0.005	-1.32193	-1.56242	-0.317482	-1.66389	0.0706642	1.44855
FBgn0014269	prod	2R	TH	clock	0.0071	0.011	0.1297	0.1851	-0.631613	-0.513126	0.02	0.026	-0.378512	-1.56242	-0.317482	-1.66389	0.0706642	3.12353
FBgn0014342	mia	3R	T	clock	0.0575	0.0917	0.1353	0.2332	-0.67336	-0.785406	0.128	0.189	-0.562242	-1.56242	-0.317482	-1.66389	0.0706642	0.0566649
FBgn0014366	noi	3R	O	fast	0.0025	0.0017	0.1478	0.2833	0.556393	-0.938684	0.006	0.004	0.584963	-1.56242	-0.317482	-1.66389	0.0706642	0.0566649
FBgn0014380	RhoL	3R	un	slow	0.0044	0.0187	0.0413	0.155	-2.08746	-1.90805	0.011	0.042	-1.93289	-1.56242	-0.317482	-1.66389	0.0706642	0.507268
FBgn0014395	tilB	X	T	clock	0.0253	0.0332	0.0881	0.2893	-0.392046	-1.71535	0.049	0.068	-0.472753	-1.56242	-0.317482	-1.66389	0.0706642	0.458885
FBgn0014396	tim	2L	H	slow	0.0044	0.0344	0.1607	0.2331	-2.96683	-0.536579	0.01	0.074	-2.88753	-1.56242	-0.317482	-1.66389	0.0706642	3.04041
FBgn0014417	CG13397	2L	H	clock	0.0153	0.0319	0.1096	0.2717	-1.06002	-1.30977	0.032	0.066	-1.04439	-1.56242	-0.317482	-1.66389	0.0706642	2.55685
FBgn0014427	CG11899	3R	TOH	slow	0.0002	0.0106	0.1695	0.2478	-5.72792	-0.547891	NA	NA	NA	-1.56242	-0.317482	-1.66389	0.0706642	NA
FBgn0014455	Ahcy13	X	TOH	fast	0.0028	0.0009	0.1733	0.2207	1.63743	-0.348815	0.007	0.002	1.80735	-1.56242	-0.317482	-1.66389	0.0706642	3.4954
FBgn0014462	Cng	2R	un	fast	0.0013	0.0006	0.1241	0.1498	1.11548	-0.271535	0.003	0.002	0.584963	-1.56242	-0.317482	-1.66389	0.0706642	3.692
FBgn0014863	Mlp84B	3R	OH	clock	0.0009	0.0009	0.0941	0.2131	0	-1.17926	0.002	0.002	0	-1.56242	-0.317482	-1.66389	0.0706642	0.0202234
FBgn0014868	Ost48	X	TO	slow	0.0009	0.0065	0.1336	0.2066	-2.85244	-0.62892	0.002	0.016	-3	-1.56242	-0.317482	-1.66389	0.0706642	5.30568
FBgn0014870	Psi	2R	T	clock	0.0065	0.0127	0.0994	0.2105	-0.966317	-1.0825	0.015	0.025	-0.736966	-1.56242	-0.317482	-1.66389	0.0706642	3.692
FBgn0014877	Roe1	2R	T	clock	0.0078	0.0181	0.1313	0.1405	-1.21444	-0.0977032	0.019	0.047	-1.30666	-1.56242	-0.317482	-1.66389	0.0706642	2.79572
FBgn0014903	CG14630	X	OH	slow	0.0054	0.0208	0.1705	0.2911	-1.94555	-0.771743	0.012	0.073	-2.60486	-1.56242	-0.317482	-1.66389	0.0706642	NA
FBgn0014906	CG3488	2L	TH	fast	0.0065	0.0001	0.0945	0.1418	6.02237	-0.585471	0.015	0.003	2.32193	-1.56242	-0.317482	-1.66389	0.0706642	3.04041
FBgn0014930	CG2846	3R	O	clock	0.0058	0.0144	0.1045	0.2024	-1.31194	-0.953706	0.013	0.026	-1	-1.56242	-0.317482	-1.66389	0.0706642	0.0625326
FBgn0014949	btn	3R	un	clock	0.0192	0.0355	0.2028	0.3547	-0.886713	-0.806542	0.049	0.106	-1.11321	-1.56242	-0.317482	-1.66389	0.0706642	4.29853
FBgn0014963	gpp	3R	T	clock	0.0044	0.0125	0.0986	0.1932	-1.50635	-0.970436	0.011	0.025	-1.18442	-1.56242	-0.317482	-1.66389	0.0706642	NA
FBgn0015000	betaggt-I	2L	un	clock	0.0083	0.0186	0.106	0.2302	-1.16412	-1.11882	0.013	0.048	-1.88452	-1.56242	-0.317482	-1.66389	0.0706642	4.22
FBgn0015001	iotaTry	2R	un	clock	0.0326	0.0316	0.1362	0.2075	0.0449474	-0.607385	0.06	0.065	-0.115477	-1.56242	-0.317482	-1.66389	0.0706642	1.50019
FBgn0015008	Actn3	3R	un	fast	0.0807	0.0752	0.1328	0.291	0.101836	-1.13176	0.153	0.196	-0.357322	-1.56242	-0.317482	-1.66389	0.0706642	3.79527
FBgn0015014	tgo	3R	TH	slow	0.0001	0.0011	0.1356	0.248	-3.45943	-0.870983	NA	NA	NA	-1.56242	-0.317482	-1.66389	0.0706642	1.28546
FBgn0015019	Cctgamma	3R	TOH	fast	0.0016	0.0002	0.1277	0.1553	3	-0.282299	NA	NA	NA	-1.56242	-0.317482	-1.66389	0.0706642	3.4401
FBgn0015033	Cyp4d8	3L	H	clock	0.0124	0.0252	0.1398	0.308	-1.02308	-1.13957	0.026	0.053	-1.02748	-1.56242	-0.317482	-1.66389	0.0706642	2.45326
FBgn0015040	Cyp9c1	2R	T	clock	0.0143	0.0242	0.1345	0.2552	-0.758992	-0.924022	0.031	0.056	-0.853159	-1.56242	-0.317482	-1.66389	0.0706642	1.85996
FBgn0015075	Ddx1	3L	TOH	fast	0.0149	0.0137	0.1388	0.2428	0.121136	-0.806761	0.03	0.03	0	-1.56242	-0.317482	-1.66389	0.0706642	0.026718
FBgn0015221	Fer2LCH	3R	TO	clock	0.0071	0.0112	0.0832	0.19	-0.657608	-1.19134	0.018	0.026	-0.530515	-1.56242	-0.317482	-1.66389	0.0706642	2.32844
FBgn0015229	glec	3R	H	slow	0.0312	0.1277	0.1525	0.2377	-2.03314	-0.640333	0.072	0.279	-1.9542	-1.56242	-0.317482	-1.66389	0.0706642	4.29853
FBgn0015240	Hr96	3R	H	clock	0.003	0.0067	0.1232	0.1663	-1.1592	-0.432786	0.007	0.017	-1.28011	-1.56242	-0.317482	-1.66389	0.0706642	4.05575
FBgn0015247	Iap2	2R	TH	clock	0.0075	0.0115	0.0599	0.2158	-0.616671	-1.84907	0.017	0.025	-0.556393	-1.56242	-0.317482	-1.66389	0.0706642	3.692
FBgn0015268	Nap1	2R	TOH	clock	0.008	0.0178	0.1184	0.2241	-1.15381	-0.920474	0.022	0.038	-0.788496	-1.56242	-0.317482	-1.66389	0.0706642	3.40979
FBgn0015270	Orc2	3R	TH	clock	0.0118	0.024	0.1003	0.2644	-1.02425	-1.3984	0.024	0.053	-1.14296	-1.56242	-0.317482	-1.66389	0.0706642	2.39357
FBgn0015271	Orc5	2L	T	clock	0.0113	0.0134	0.1833	0.1674	-0.24591	0.130907	0.025	0.029	-0.214125	-1.56242	-0.317482	-1.66389	0.0706642	1.7146
FBgn0015279	Pi3K92E	3R	O	clock	0.0045	0.0131	0.1482	0.1975	-1.54157	-0.414307	0.011	0.028	-1.34792	-1.56242	-0.317482	-1.66389	0.0706642	3.33068
FBgn0015282	Pros26.4	3R	TOH	clock	0.0001	0.0002	0.1144	0.2151	-1	-0.91092	NA	NA	NA	-1.56242	-0.317482	-1.66389	0.0706642	3.20537
FBgn0015295	shark	2R	un	clock	0.0101	0.0144	0.1627	0.2218	-0.511714	-0.447045	0.021	0.033	-0.652077	-1.56242	-0.317482	-1.66389	0.0706642	3.692
FBgn0015296	Shc	3L	TH	slow	0.0001	0.0011	0.0728	0.125	-3.45943	-0.779918	NA	NA	NA	-1.56242	-0.317482	-1.66389	0.0706642	2.95584
FBgn0015299	Ssb-c31a	2L	T	clock	0.0085	0.0231	0.174	0.3093	-1.44236	-0.82992	0.02	0.05	-1.32193	-1.56242	-0.317482	-1.66389	0.0706642	2.7407
FBgn0015320	UbcD2	2L	TH	fast	0.0199	0.0001	0.0847	0.1072	7.63662	-0.339871	NA	NA	NA	-1.56242	-0.317482	-1.66389	0.0706642	5.29828
FBgn0015324	Vha26	3R	TOH	slow	0.0019	0.0136	0.0493	0.2276	-2.83954	-2.20684	0.004	0.027	-2.75489	-1.56242	-0.317482	-1.66389	0.0706642	0.0566649
FBgn0015338	CG5861	2L	O	slow	0.0001	0.0072	0.0786	0.1909	-6.16993	-1.28022	NA	NA	NA	-1.56242	-0.317482	-1.66389	0.0706642	0.923546
FBgn0015359	CG2034	3L	TH	clock	0.0098	0.027	0.0737	0.1978	-1.46211	-1.42431	0.023	0.066	-1.52083	-1.56242	-0.317482	-1.66389	0.0706642	3.36538
FBgn0015360	oxt	3L	TH	clock	0.0081	0.0119	0.1423	0.2335	-0.554968	-0.714487	0.017	0.026	-0.612977	-1.56242	-0.317482	-1.66389	0.0706642	3.36538
FBgn0015372	chrw	2R	H	clock	0.002	0.0062	0.0951	0.2015	-1.63227	-1.08326	0.005	0.014	-1.48543	-1.56242	-0.317482	-1.66389	0.0706642	3.4433
FBgn0015379	dod	X	TOH	fast	0.0218	0.0173	0.2667	0.1988	0.333556	0.4239	0.048	0.041	0.22741	-1.56242	-0.317482	-1.66389	0.0706642	0.458885
FBgn0015391	glu	2L	H	clock	0.01	0.0203	0.1092	0.2659	-1.02148	-1.28391	0.022	0.044	-1	-1.56242	-0.317482	-1.66389	0.0706642	1.06125
FBgn0015393	hoip	2L	OH	clock	0.0001	0.0002	0.13	0.1546	-1	-0.250029	NA	NA	NA	-1.56242	-0.317482	-1.66389	0.0706642	3.69964
FBgn0015396	jumu	3R	T	clock	0.0104	0.0147	0.1275	0.1882	-0.499233	-0.561769	0.024	0.036	-0.584963	-1.56242	-0.317482	-1.66389	0.0706642	NA
FBgn0015402	ksr	3R	T	clock	0.0081	0.014	0.1105	0.2408	-0.789433	-1.12379	0.015	0.03	-1	-1.56242	-0.317482	-1.66389	0.0706642	0.11333
FBgn0015509	lin19	2R	TOH	fast	0.0044	0.0028	0.1498	0.2318	0.652077	-0.629843	0.009	0.005	0.847997	-1.56242	-0.317482	-1.66389	0.0706642	1.57136
FBgn0015521	oho23B	2L	TOH	fast	0.0047	0.0001	0.0322	0.1273	5.55459	-1.9831	NA	NA	NA	-1.56242	-0.317482	-1.66389	0.0706642	3.11028
FBgn0015522	olf186-M	2R	un	clock	0.0078	0.0134	0.111	0.2491	-0.780687	-1.16617	0.018	0.043	-1.25634	-1.56242	-0.317482	-1.66389	0.0706642	3.44115
FBgn0015524	otp	2R	un	slow	0.0001	0.0016	0.1332	0.1157	-4	0.203205	NA	NA	NA	-1.56242	-0.317482	-1.66389	0.0706642	4.88575
FBgn0015527	pen	X	TOH	clock	0.0142	0.0145	0.0896	0.2019	-0.030162	-1.17207	0.039	0.038	0.0374747	-1.56242	-0.317482	-1.66389	0.0706642	0.458885
FBgn0015541	sda	3R	OH	clock	0.0101	0.0255	0.1433	0.2715	-1.33614	-0.921914	0.022	0.066	-1.58496	-1.56242	-0.317482	-1.66389	0.0706642	NA
FBgn0015546	spel1	2L	O	clock	0.0093	0.0092	0.1341	0.2639	0.0155969	-0.976682	0.035	0.027	0.374396	-1.56242	-0.317482	-1.66389	0.0706642	1.54293
FBgn0015553	tos	2L	un	clock	0.0146	0.0287	0.0874	0.2603	-0.975082	-1.57447	0.036	0.059	-0.712718	-1.56242	-0.317482	-1.66389	0.0706642	0.44918
FBgn0015561	unpg	2R	un	slow	0.0048	0.0168	0.1118	0.1876	-1.80735	-0.74674	0.013	0.039	-1.58496	-1.56242	-0.317482	-1.66389	0.0706642	1.37141
FBgn0015569	alpha-Est10	3R	un	clock	0.0161	0.0276	0.1127	0.3349	-0.777608	-1.57124	0.028	0.05	-0.836501	-1.56242	-0.317482	-1.66389	0.0706642	0.0625326
FBgn0015571	alpha-Est3	3R	TH	clock	0.009	0.0209	0.1515	0.2828	-1.21551	-0.900464	0.024	0.047	-0.969626	-1.56242	-0.317482	-1.66389	0.0706642	0.0625326
FBgn0015575	alpha-Est7	3R	H	clock	0.023	0.0437	0.1599	0.2807	-0.925999	-0.811859	0.035	0.09	-1.36257	-1.56242	-0.317482	-1.66389	0.0706642	0.0625326
FBgn0015584	Acp53Ea	2R	un	clock	0.0392	0.0837	0.1553	0.1693	-1.09437	-0.124524	0.083	0.158	-0.928741	-1.56242	-0.317482	-1.66389	0.0706642	3.692
FBgn0015621	Clp	2L	T	slow	0.0002	0.0029	0.2398	0.2625	-3.85798	-0.130486	NA	NA	NA	-1.56242	-0.317482	-1.66389	0.0706642	1.96351
FBgn0015623	Cpr	2L	TH	fast	0.005	0.0025	0.1793	0.2278	1	-0.345392	0.01	0.004	1.32193	-1.56242	-0.317482	-1.66389	0.0706642	3.59298
FBgn0015625	CycB3	3R	T	clock	0.0067	0.0116	0.1402	0.1549	-0.791892	-0.143851	0.017	0.026	-0.612977	-1.56242	-0.317482	-1.66389	0.0706642	4.05575
FBgn0015657	DnaJ-1	3L	TH	clock	0.0147	0.0268	0.1624	0.2417	-0.866417	-0.573666	0.03	0.054	-0.847997	-1.56242	-0.317482	-1.66389	0.0706642	2.97296
FBgn0015664	Dref	2L	H	clock	0.0079	0.0169	0.1352	0.2427	-1.0971	-0.844079	0.02	0.027	-0.432959	-1.56242	-0.317482	-1.66389	0.0706642	3.69964
FBgn0015721	king-tubby	2R	TH	slow	0.0001	0.0028	0.1319	0.1791	-4.80735	-0.441321	NA	NA	NA	-1.56242	-0.317482	-1.66389	0.0706642	4.16824
FBgn0015756	RpL9	2L	TOH	slow	0.0001	0.0022	0.0842	0.1015	-4.45943	-0.269588	NA	NA	NA	-1.56242	-0.317482	-1.66389	0.0706642	4.70137
FBgn0015763	lic	X	O	slow	0.0001	0.005	0.1265	0.1346	-5.64386	-0.089541	NA	NA	NA	-1.56242	-0.317482	-1.66389	0.0706642	3.44
FBgn0015765	Mpk2	3R	T	clock	0.0049	0.0111	0.1152	0.2436	-1.17971	-1.08037	0.011	0.022	-1	-1.56242	-0.317482	-1.66389	0.0706642	3.74237
FBgn0015766	Msr-110	3L	TH	clock	0.0038	0.0067	0.1523	0.163	-0.818162	-0.097956	0.012	0.019	-0.662965	-1.56242	-0.317482	-1.66389	0.0706642	2.97296
FBgn0015772	Nak	2L	TH	slow	0.005	0.0165	0.0834	0.171	-1.72247	-1.03588	0.012	0.037	-1.62449	-1.56242	-0.317482	-1.66389	0.0706642	0.441838
FBgn0015776	nrv1	2L	H	clock	0.0054	0.0146	0.168	0.2467	-1.43494	-0.554296	0.013	0.032	-1.29956	-1.56242	-0.317482	-1.66389	0.0706642	NA
FBgn0015778	rin	3R	TOH	fast	0.009	0.0084	0.1373	0.232	0.0995357	-0.756793	0.02	0.022	-0.137504	-1.56242	-0.317482	-1.66389	0.0706642	1.14362
FBgn0015790	Rab11	3R	TOH	fast	0.0111	0.0001	0.0637	0.0744	6.79442	-0.224009	NA	NA	NA	-1.56242	-0.317482	-1.66389	0.0706642	3.88328
FBgn0015793	Rab-RP3	3L	H	clock	0.0001	0.0001	0.1444	0.1384	0	0.0612268	NA	NA	NA	-1.56242	-0.317482	-1.66389	0.0706642	2.17339
FBgn0015796	Rab8	3L	T	clock	0.0001	0.0001	0.0873	0.0661	0	0.401331	NA	NA	NA	-1.56242	-0.317482	-1.66389	0.0706642	0.154627
FBgn0015801	Reg-5	2R	TH	clock	0.0127	0.0128	0.183	0.1531	-0.0113153	0.257369	0.035	0.035	0	-1.56242	-0.317482	-1.66389	0.0706642	1.85996
FBgn0015803	rtGEF	2L	OH	slow	0.0001	0.0057	0.0894	0.2312	-5.83289	-1.37079	NA	NA	NA	-1.56242	-0.317482	-1.66389	0.0706642	0.230968
FBgn0015816	Slh	2L	TH	clock	0.0007	0.0007	0.1085	0.1987	0	-0.872897	0.002	0.002	0	-1.56242	-0.317482	-1.66389	0.0706642	3.249
FBgn0015828	TfIIEalpha	3L	OH	fast	0.0029	0.0002	0.1485	0.2329	3.85798	-0.649248	NA	NA	NA	-1.56242	-0.317482	-1.66389	0.0706642	1.5658
FBgn0015844	Xpd	2R	TO	clock	0.0017	0.0023	0.1531	0.2228	-0.436099	-0.541275	0.004	0.004	0	-1.56242	-0.317482	-1.66389	0.0706642	4.16824
FBgn0015905	ast	2L	TH	clock	0.0146	0.0184	0.1433	0.2142	-0.333737	-0.57992	0.035	0.049	-0.485427	-1.56242	-0.317482	-1.66389	0.0706642	2.91635
FBgn0015924	crq	2L	TOH	clock	0.0184	0.0274	0.1448	0.2218	-0.57447	-0.615198	0.035	0.049	-0.485427	-1.56242	-0.317482	-1.66389	0.0706642	1.34589
FBgn0015925	csul	2R	O	fast	0.0411	0.0186	0.1495	0.2023	1.14384	-0.436351	0.081	0.038	1.09192	-1.56242	-0.317482	-1.66389	0.0706642	3.692
FBgn0015926	dah	X	O	slow	0.0015	0.0213	0.0986	0.1785	-3.82782	-0.856265	0.005	0.046	-3.20163	-1.56242	-0.317482	-1.66389	0.0706642	3.76383
FBgn0015929	dpa	2R	un	fast	0.0022	0.0011	0.1483	0.2451	1	-0.724852	0.005	0.003	0.736966	-1.56242	-0.317482	-1.66389	0.0706642	0.986238
FBgn0015946	grim	3L	un	clock	0.011	0.0322	0.1238	0.2658	-1.54956	-1.10233	0.029	0.072	-1.31194	-1.56242	-0.317482	-1.66389	0.0706642	1.02953
FBgn0016031	lama	3L	OH	slow	0.0035	0.0195	0.0909	0.2756	-2.47805	-1.60022	0.008	0.045	-2.49185	-1.56242	-0.317482	-1.66389	0.0706642	2.97296
FBgn0016036	mei-P22	3L	un	clock	0.0254	0.0476	0.1275	0.2486	-0.906133	-0.963329	0.045	0.111	-1.30256	-1.56242	-0.317482	-1.66389	0.0706642	NA
FBgn0016054	phr6-4	2L	O	clock	0.0103	0.0264	0.155	0.2329	-1.35789	-0.587442	0.022	0.056	-1.34792	-1.56242	-0.317482	-1.66389	0.0706642	0.230968
FBgn0016070	smg	3L	TH	clock	0.0029	0.007	0.087	0.1807	-1.2713	-1.05451	0.008	0.017	-1.08746	-1.56242	-0.317482	-1.66389	0.0706642	2.75203
FBgn0016076	vri	2L	H	clock	0.0069	0.0135	0.1188	0.1794	-0.968291	-0.594645	0.016	0.031	-0.954196	-1.56242	-0.317482	-1.66389	0.0706642	4.13472
FBgn0016080	xmas-1	X	TH	fast	0.0527	0.0444	0.0957	0.3547	0.247243	-1.89001	0.094	0.102	-0.117836	-1.56242	-0.317482	-1.66389	0.0706642	2.97762
FBgn0016119	ATPsyn-Cf6	3R	OH	clock	0.0039	0.0078	0.1262	0.2759	-1	-1.12843	0.009	0.019	-1.078	-1.56242	-0.317482	-1.66389	0.0706642	2.75153
FBgn0016120	ATPsyn-d	3R	OH	fast	0.0088	0.0023	0.1833	0.4048	1.93587	-1.143	0.022	0.006	1.87447	-1.56242	-0.317482	-1.66389	0.0706642	2.88421
FBgn0016123	Aph-4	3R	TH	clock	0.0127	0.0281	0.1641	0.2663	-1.14574	-0.698477	0.029	0.059	-1.02466	-1.56242	-0.317482	-1.66389	0.0706642	2.32844
FBgn0016132	Chd1	2L	TO	fast	0.0166	0.014	0.1222	0.2362	0.245756	-0.950765	0.037	0.022	0.750022	-1.56242	-0.317482	-1.66389	0.0706642	3.11028
FBgn0016672	Ipp	3R	H	fast	0.0113	0.0086	0.1044	0.1525	0.393914	-0.546688	0.025	0.016	0.643856	-1.56242	-0.317482	-1.66389	0.0706642	2.4093
FBgn0016693	Past1	3R	TOH	slow	0.0001	0.0008	0.1409	0.172	-3	-0.287737	NA	NA	NA	-1.56242	-0.317482	-1.66389	0.0706642	1.24808
FBgn0016697	ProsMA5	2R	TO	clock	0.0112	0.0207	0.1877	0.2047	-0.886132	-0.125082	0.026	0.034	-0.387023	-1.56242	-0.317482	-1.66389	0.0706642	3.5806
FBgn0016715	Reg-2	3L	H	clock	0.0097	0.022	0.1521	0.3915	-1.18145	-1.36399	0.024	0.046	-0.938599	-1.56242	-0.317482	-1.66389	0.0706642	0.846834
FBgn0016754	sba	3R	H	clock	0.0082	0.0183	0.07	0.1551	-1.15815	-1.14777	0.021	0.04	-0.929611	-1.56242	-0.317482	-1.66389	0.0706642	3.20537
FBgn0016756	Ubp64E	3L	TOH	fast	0.0109	0.01	0.1018	0.1982	0.124328	-0.961219	0.024	0.021	0.192645	-1.56242	-0.317482	-1.66389	0.0706642	2.97296
FBgn0016762	angel	2R	H	clock	0.0258	0.0303	0.16	0.3047	-0.231947	-0.929318	0.048	0.069	-0.523562	-1.56242	-0.317482	-1.66389	0.0706642	3.63784
FBgn0016794	dos	3L	un	clock	0.0054	0.0075	0.1113	0.1444	-0.473931	-0.375617	0.009	0.016	-0.830075	-1.56242	-0.317482	-1.66389	0.0706642	3.36538
FBgn0016919	nompB	2L	un	clock	0.0259	0.0315	0.0639	0.2683	-0.2824	-2.06996	0.056	0.082	-0.550197	-1.56242	-0.317482	-1.66389	0.0706642	0.230968
FBgn0016930	smi35A	2L	OH	clock	0.0019	0.0038	0.0939	0.1487	-1	-0.663208	0.004	0.009	-1.16993	-1.56242	-0.317482	-1.66389	0.0706642	1.46287
FBgn0016970	l(2)k10201	2R	un	clock	0.0303	0.0421	0.1462	0.165	-0.474502	-0.174523	0.072	0.096	-0.415037	-1.56242	-0.317482	-1.66389	0.0706642	1.37141
FBgn0017397	how	3R	un	slow	0.0001	0.0011	0.0544	0.0637	-3.45943	-0.227687	NA	NA	NA	-1.56242	-0.317482	-1.66389	0.0706642	4.29853
FBgn0017430	Nelf-E	3L	un	fast	0.0054	0.0017	0.1726	0.2223	1.66742	-0.365075	0.012	0.004	1.58496	-1.56242	-0.317482	-1.66389	0.0706642	2.75203
FBgn0017453	Zn72D	3L	H	fast	0.0082	0.0041	0.0862	0.1387	1	-0.686208	0.017	0.01	0.765535	-1.56242	-0.317482	-1.66389	0.0706642	1.44855
FBgn0017456	Ubc84D	3R	T	fast	0.0056	0.0028	0.0861	0.1898	1	-1.14039	0.013	0.007	0.893085	-1.56242	-0.317482	-1.66389	0.0706642	0.0625326
FBgn0017482	T3dh	2R	TO	clock	0.0113	0.0202	0.0788	0.2379	-0.838033	-1.59409	0.024	0.041	-0.77259	-1.56242	-0.317482	-1.66389	0.0706642	3.25139
FBgn0017549	Ric	2R	TOH	fast	0.0017	0.0002	0.0816	0.1543	3.08746	-0.919097	NA	NA	NA	-1.56242	-0.317482	-1.66389	0.0706642	3.692
FBgn0017551	Rca1	2L	H	clock	0.0147	0.0368	0.1476	0.2317	-1.32389	-0.650565	0.034	0.085	-1.32193	-1.56242	-0.317482	-1.66389	0.0706642	3.68603
FBgn0017556	Pros28.1B	2R	T	slow	0.0067	0.0355	0.189	0.3233	-2.40559	-0.774487	0.016	0.079	-2.30378	-1.56242	-0.317482	-1.66389	0.0706642	1.85996
FBgn0017561	Ork1	X	OH	clock	0.0068	0.0085	0.121	0.2382	-0.321928	-0.977166	0.017	0.015	0.180572	-1.56242	-0.317482	-1.66389	0.0706642	3.78564
FBgn0017567	ND23	3R	T	fast	0.0039	0.0002	0.0896	0.1883	4.2854	-1.07146	NA	NA	NA	-1.56242	-0.317482	-1.66389	0.0706642	0.719031
FBgn0017572	Mo25	3L	TH	slow	0.0001	0.0014	0.0854	0.1962	-3.80735	-1.20002	NA	NA	NA	-1.56242	-0.317482	-1.66389	0.0706642	1.03901
FBgn0017577	Mcm5	3R	OH	slow	0.0002	0.0025	0.1628	0.2099	-3.64386	-0.366601	NA	NA	NA	-1.56242	-0.317482	-1.66389	0.0706642	0.991274
FBgn0017581	Lk6	3R	TOH	clock	0.0129	0.0143	0.0634	0.1475	-0.148644	-1.21816	0.029	0.033	-0.186413	-1.56242	-0.317482	-1.66389	0.0706642	0.96695
FBgn0019624	CoVa	3R	TOH	slow	0.0001	0.0027	0.1439	0.149	-4.75489	-0.0502457	NA	NA	NA	-1.56242	-0.317482	-1.66389	0.0706642	0.96695
FBgn0019637	Atu	3R	O	clock	0.0141	0.0206	0.1318	0.2434	-0.546949	-0.884979	0.03	0.047	-0.647698	-1.56242	-0.317482	-1.66389	0.0706642	0.0566649
FBgn0019644	ATPsyn-b	3L	TOH	clock	0.0017	0.0034	0.0708	0.1144	-1	-0.692266	0.004	0.008	-1	-1.56242	-0.317482	-1.66389	0.0706642	3.09843
FBgn0019686	lok	2L	un	slow	0.0021	0.0074	0.0908	0.2132	-1.81714	-1.23144	0.005	0.017	-1.76553	-1.56242	-0.317482	-1.66389	0.0706642	0.461936
FBgn0019890	Smg5	2L	TH	fast	0.0101	0.0066	0.1113	0.2106	0.613817	-0.920052	0.026	0.016	0.70044	-1.56242	-0.317482	-1.66389	0.0706642	1.7146
FBgn0019925	Surf4	3R	TOH	clock	0.0034	0.0074	0.0512	0.1651	-1.12199	-1.68912	0.008	0.015	-0.906891	-1.56242	-0.317482	-1.66389	0.0706642	0.561401
FBgn0019938	RpI1	2R	O	fast	0.01	0.0086	0.1388	0.2008	0.217591	-0.532752	0.022	0.018	0.289507	-1.56242	-0.317482	-1.66389	0.0706642	4.03912
FBgn0019949	Cdk9	2R	TOH	slow	0.0001	0.002	0.1085	0.2722	-4.32193	-1.32697	NA	NA	NA	-1.56242	-0.317482	-1.66389	0.0706642	3.17432
FBgn0019957	ND42	3R	TOH	clock	0.0081	0.0138	0.1559	0.2231	-0.768674	-0.51707	0.017	0.025	-0.556393	-1.56242	-0.317482	-1.66389	0.0706642	4.29853
FBgn0020018	Ppox	3R	TO	fast	0.0058	0.0047	0.1774	0.2418	0.303392	-0.446808	0.013	0.011	0.241008	-1.56242	-0.317482	-1.66389	0.0706642	NA
FBgn0020235	ATPsyn-gamma	3R	TOH	fast	0.0027	0.0001	0.0952	0.0602	4.75489	0.661198	NA	NA	NA	-1.56242	-0.317482	-1.66389	0.0706642	2.80912
FBgn0020236	ATPCL	2R	TH	clock	0.0008	0.0024	0.1207	0.1871	-1.58496	-0.632384	0.002	0.005	-1.32193	-1.56242	-0.317482	-1.66389	0.0706642	3.692
FBgn0020240	Mcr	2L	un	slow	0.0028	0.0089	0.1297	0.207	-1.66838	-0.674452	0.006	0.019	-1.66297	-1.56242	-0.317482	-1.66389	0.0706642	2.7407
FBgn0020245	ttv	2R	un	clock	0.0012	0.0017	0.0685	0.1065	-0.5025	-0.636678	0.003	0.004	-0.415037	-1.56242	-0.317482	-1.66389	0.0706642	4.03912
FBgn0020248	stet	3L	T	clock	0.0027	0.0047	0.0998	0.1586	-0.799701	-0.668281	0.006	0.01	-0.736966	-1.56242	-0.317482	-1.66389	0.0706642	2.34354
FBgn0020249	stck	3R	T	slow	0.0001	0.005	0.1111	0.1305	-5.64386	-0.232191	NA	NA	NA	-1.56242	-0.317482	-1.66389	0.0706642	0.522631
FBgn0020272	mst	X	T	clock	0.0186	0.0218	0.092	0.2156	-0.229026	-1.22865	0.044	0.04	0.137504	-1.56242	-0.317482	-1.66389	0.0706642	0.458885
FBgn0020279	lig	2R	TOH	fast	0.0058	0.0029	0.0816	0.0831	1	-0.0262793	0.013	0.023	-0.823122	-1.56242	-0.317482	-1.66389	0.0706642	1.57136
FBgn0020280	laf	3R	T	clock	0.0431	0.0953	0.1282	0.325	-1.14479	-1.34204	0.095	0.187	-0.977039	-1.56242	-0.317482	-1.66389	0.0706642	0.11176
FBgn0020299	stumps	3R	un	clock	0.0021	0.0062	0.1473	0.2549	-1.56188	-0.791174	0.006	0.013	-1.11548	-1.56242	-0.317482	-1.66389	0.0706642	2.48327
FBgn0020300	gk	3L	T	fast	0.0313	0.0291	0.0628	0.207	0.105144	-1.72079	0.057	0.064	-0.16711	-1.56242	-0.317482	-1.66389	0.0706642	1.02953
FBgn0020303	fok	2L	H	clock	0.003	0.006	0.2163	0.3622	-1	-0.743753	0.008	0.016	-1	-1.56242	-0.317482	-1.66389	0.0706642	0.461936
FBgn0020305	dbe	2L	O	slow	0.0041	0.0179	0.1217	0.2633	-2.12626	-1.11338	0.011	0.024	-1.12553	-1.56242	-0.317482	-1.66389	0.0706642	1.96351
FBgn0020312	CG4050	2R	H	slow	0.0026	0.0098	0.1404	0.2263	-1.91427	-0.688694	0.006	0.021	-1.80735	-1.56242	-0.317482	-1.66389	0.0706642	4.16824
FBgn0020370	TppII	2R	TOH	clock	0.0073	0.0147	0.1273	0.209	-1.00985	-0.715271	0.017	0.033	-0.956931	-1.56242	-0.317482	-1.66389	0.0706642	3.38261
FBgn0020372	TM4SF	2R	H	fast	0.0015	0.0001	0.0437	0.0911	3.90689	-1.05982	NA	NA	NA	-1.56242	-0.317482	-1.66389	0.0706642	3.40979
FBgn0020381	Dredd	X	H	clock	0.0388	0.0554	0.1729	0.2916	-0.513829	-0.754053	0.071	0.106	-0.578173	-1.56242	-0.317482	-1.66389	0.0706642	0.304477
FBgn0020385	pug	3R	TOH	clock	0.0059	0.0061	0.1325	0.1579	-0.0480943	-0.253019	0.012	0.014	-0.222392	-1.56242	-0.317482	-1.66389	0.0706642	0.991274
FBgn0020388	Pcaf	3L	H	clock	0.0033	0.0098	0.0823	0.2327	-1.57032	-1.49951	0.006	0.024	-2	-1.56242	-0.317482	-1.66389	0.0706642	1.37356
FBgn0020391	Nrk	2R	un	fast	0.0098	0.0026	0.1775	0.2118	1.91427	-0.254884	0.02	0.014	0.514573	-1.56242	-0.317482	-1.66389	0.0706642	3.38261
FBgn0020399	Mst89B	3R	T	clock	0.062	0.0606	0.1328	0.2734	0.0329504	-1.04176	0.142	0.132	0.105353	-1.56242	-0.317482	-1.66389	0.0706642	2.37047
FBgn0020416	Idgf1	2L	H	slow	0.0137	0.0437	0.1523	0.5008	-1.67346	-1.71732	0.031	0.095	-1.61566	-1.56242	-0.317482	-1.66389	0.0706642	1.06125
FBgn0020440	Fak56D	2R	H	fast	0.0129	0.0003	0.1997	0.3086	5.42626	-0.627904	0.03	0.019	0.658963	-1.56242	-0.317482	-1.66389	0.0706642	4.34157
FBgn0020493	Dad	3R	H	clock	0.0235	0.0593	0.0731	0.1119	-1.33537	-0.614267	0.039	0.107	-1.45606	-1.56242	-0.317482	-1.66389	0.0706642	3.79527
FBgn0020497	emb	2L	TH	clock	0.0001	0.0002	0.07	0.1713	-1	-1.2911	NA	NA	NA	-1.56242	-0.317482	-1.66389	0.0706642	2.55685
FBgn0020506	Amyrel	2R	un	slow	0.0052	0.0243	0.1782	0.2372	-2.22437	-0.412607	0.012	0.053	-2.14296	-1.56242	-0.317482	-1.66389	0.0706642	3.692
FBgn0020510	Abi	3R	H	slow	0.0001	0.0028	0.1154	0.1263	-4.80735	-0.130211	NA	NA	NA	-1.56242	-0.317482	-1.66389	0.0706642	2.43935
FBgn0020513	ade5	X	OH	clock	0.0051	0.0081	0.1725	0.3339	-0.667425	-0.95282	0.016	0.019	-0.247928	-1.56242	-0.317482	-1.66389	0.0706642	3.44
FBgn0020521	pio	2R	TH	fast	0.0172	0.0033	0.0668	0.0561	2.38187	0.251847	0.04	0.005	3	-1.56242	-0.317482	-1.66389	0.0706642	1.85996
FBgn0020545	kraken	2L	TH	clock	0.0052	0.0093	0.1494	0.2073	-0.838719	-0.47254	0.013	0.023	-0.823122	-1.56242	-0.317482	-1.66389	0.0706642	1.96351
FBgn0020616	SA	2L	TH	fast	0.0016	0.0008	0.1733	0.2398	1	-0.46856	0.004	0.002	1	-1.56242	-0.317482	-1.66389	0.0706642	3.80005
FBgn0020618	Rack1	2L	TOH	slow	0.0001	0.0098	0.0857	0.1628	-6.61471	-0.925734	NA	NA	NA	-1.56242	-0.317482	-1.66389	0.0706642	3.32623
FBgn0020620	RN-tre	2R	H	clock	0.0031	0.0054	0.1221	0.1302	-0.800691	-0.0926662	0.006	0.007	-0.222392	-1.56242	-0.317482	-1.66389	0.0706642	3.01289
FBgn0020621	Pkn	2R	H	slow	0.0028	0.0108	0.1322	0.1687	-1.94753	-0.351738	0.006	0.03	-2.32193	-1.56242	-0.317482	-1.66389	0.0706642	1.37141
FBgn0020623	Pal	2R	H	clock	0.0044	0.0044	0.1351	0.2563	0	-0.923806	0.01	0.01	0	-1.56242	-0.317482	-1.66389	0.0706642	3.63784
FBgn0020626	Osbp	3R	TH	clock	0.0033	0.01	0.1193	0.2348	-1.59946	-0.976838	0.007	0.022	-1.65208	-1.56242	-0.317482	-1.66389	0.0706642	4.05575
FBgn0020647	KrT95D	3R	TOH	clock	0.0055	0.0066	0.0868	0.13	-0.263034	-0.582745	0.012	0.014	-0.222392	-1.56242	-0.317482	-1.66389	0.0706642	3.74237
FBgn0020655	Gap69C	3L	TOH	clock	0.0064	0.0128	0.1373	0.1223	-1	0.166907	0.015	0.026	-0.793549	-1.56242	-0.317482	-1.66389	0.0706642	1.64943
FBgn0020756	DNApol-epsilon	3R	un	fast	0.0055	0.0041	0.1976	0.351	0.423808	-0.828888	0.016	0.01	0.678072	-1.56242	-0.317482	-1.66389	0.0706642	2.75153
FBgn0020766	Aats-phe	2R	H	fast	0.0145	0.0041	0.1255	0.2283	1.82236	-0.863243	0.033	0.015	1.1375	-1.56242	-0.317482	-1.66389	0.0706642	3.01289
FBgn0020907	Scp2	3R	H	fast	0.0042	0.0001	0.056	0.126	5.39232	-1.16993	NA	NA	NA	-1.56242	-0.317482	-1.66389	0.0706642	3.4401
FBgn0021768	nudC	3L	T	fast	0.0208	0.0051	0.0832	0.1393	2.02801	-0.74354	0.048	0.012	2	-1.56242	-0.317482	-1.66389	0.0706642	1.03901
FBgn0021795	Tapdelta	2R	TOH	slow	0.0001	0.0078	0.1037	0.1719	-6.2854	-0.729154	NA	NA	NA	-1.56242	-0.317482	-1.66389	0.0706642	NA
FBgn0021825	Dmn	2R	TO	clock	0.0044	0.007	0.1901	0.2315	-0.669851	-0.284254	0.011	0.016	-0.540568	-1.56242	-0.317482	-1.66389	0.0706642	1.037
FBgn0021847	l(2)k14710	2R	TOH	clock	0.0038	0.0077	0.1168	0.182	-1.01886	-0.639898	0.008	0.015	-0.906891	-1.56242	-0.317482	-1.66389	0.0706642	NA
FBgn0021856	l(2)k14505	2L	O	slow	0.0037	0.0135	0.1168	0.2577	-1.86736	-1.14165	0.015	0.035	-1.22239	-1.56242	-0.317482	-1.66389	0.0706642	0.230968
FBgn0021875	Zfrp8	2R	T	clock	0.0225	0.0328	0.1772	0.2357	-0.543771	-0.411573	0.052	0.07	-0.428843	-1.56242	-0.317482	-1.66389	0.0706642	2.49958
FBgn0021906	RFeSP	2L	TOH	clock	0.0027	0.0054	0.1252	0.1311	-1	-0.0664331	0.006	0.013	-1.11548	-1.56242	-0.317482	-1.66389	0.0706642	2.91635
FBgn0021979	l(2)k09913	2R	H	slow	0.0051	0.0206	0.1395	0.2023	-2.01408	-0.536231	0.013	0.034	-1.38702	-1.56242	-0.317482	-1.66389	0.0706642	3.10272
FBgn0021995	Rs1	2R	O	fast	0.0022	0.0017	0.1529	0.2155	0.371969	-0.495099	0.005	0.004	0.321928	-1.56242	-0.317482	-1.66389	0.0706642	NA
FBgn0022027	l(2)44Db	2R	O	slow	0.0071	0.0658	0.173	0.4205	-3.2122	-1.28133	0.017	0.121	-2.8314	-1.56242	-0.317482	-1.66389	0.0706642	1.12278
FBgn0022029	l(2)k01209	2R	OH	clock	0.0038	0.0069	0.1113	0.1295	-0.860597	-0.218499	0.014	0.016	-0.192645	-1.56242	-0.317482	-1.66389	0.0706642	3.5806
FBgn0022069	Nnp-1	2L	TOH	fast	0.0187	0.016	0.1185	0.233	0.224966	-0.975443	0.048	0.045	0.0931094	-1.56242	-0.317482	-1.66389	0.0706642	1.85231
FBgn0022070	l(2)k07824	2R	un	clock	0.021	0.0347	0.1667	0.2671	-0.724546	-0.680126	0.047	0.07	-0.574694	-1.56242	-0.317482	-1.66389	0.0706642	3.692
FBgn0022073	Thor	2L	TH	clock	0.0036	0.0036	0.1371	0.3852	0	-1.49038	0.009	0.009	0	-1.56242	-0.317482	-1.66389	0.0706642	NA
FBgn0022085	l(2)k07433	2R	TH	clock	0.0019	0.0043	0.0783	0.1221	-1.17834	-0.640979	0.005	0.008	-0.678072	-1.56242	-0.317482	-1.66389	0.0706642	3.5806
FBgn0022131	aPKC	2R	un	slow	0.0001	0.002	0.0693	0.1489	-4.32193	-1.10342	NA	NA	NA	-1.56242	-0.317482	-1.66389	0.0706642	NA
FBgn0022201	milt	2L	TH	slow	0.0027	0.0123	0.0803	0.1925	-2.18763	-1.26139	0.01	0.025	-1.32193	-1.56242	-0.317482	-1.66389	0.0706642	3.80005
FBgn0022213	Cas	2L	O	clock	0.0065	0.0124	0.1232	0.2078	-0.931828	-0.754193	0.013	0.024	-0.884523	-1.56242	-0.317482	-1.66389	0.0706642	0.99161
FBgn0022246	Rpp30	2L	H	clock	0.0196	0.0191	0.1122	0.3335	0.037281	-1.57161	0.044	0.045	-0.0324215	-1.56242	-0.317482	-1.66389	0.0706642	0
FBgn0022268	KdelR	2L	O	clock	0.0001	0.0002	0.073	0.223	-1	-1.61108	NA	NA	NA	-1.56242	-0.317482	-1.66389	0.0706642	5.29828
FBgn0022288	l(2)09851	2R	O	clock	0.0097	0.0249	0.1399	0.2574	-1.36009	-0.879616	0.026	0.057	-1.13245	-1.56242	-0.317482	-1.66389	0.0706642	0.276494
FBgn0022344	CG10340	3R	TO	clock	0.0069	0.0135	0.1499	0.2115	-0.968291	-0.496657	0.011	0.036	-1.71049	-1.56242	-0.317482	-1.66389	0.0706642	3.4401
FBgn0022349	CG1910	3R	TH	clock	0.0277	0.0596	0.0969	0.1225	-1.10543	-0.338213	0.06	0.114	-0.925999	-1.56242	-0.317482	-1.66389	0.0706642	0
FBgn0022355	Tsf1	X	TH	clock	0.0096	0.0095	0.1748	0.166	0.0151069	0.0745219	0.012	0.047	-1.96963	-1.56242	-0.317482	-1.66389	0.0706642	NA
FBgn0022700	Cht4	2R	un	clock	0.0203	0.0298	0.1706	0.2123	-0.553833	-0.315487	0.045	0.062	-0.462343	-1.56242	-0.317482	-1.66389	0.0706642	4.16824
FBgn0022702	Cht2	3L	un	clock	0.0069	0.0211	0.1754	0.2108	-1.61257	-0.265226	0.021	0.052	-1.30812	-1.56242	-0.317482	-1.66389	0.0706642	2.34354
FBgn0022709	Adk1	3L	T	clock	0.007	0.0071	0.0474	0.1463	-0.0204641	-1.62597	0.016	0.01	0.678072	-1.56242	-0.317482	-1.66389	0.0706642	1.64943
FBgn0022724	Taf8	X	TO	fast	0.0252	0.0138	0.0739	0.2699	0.868755	-1.86878	0.133	0.635	-2.25533	-1.56242	-0.317482	-1.66389	0.0706642	NA
FBgn0022740	HLH54F	2R	un	clock	0.0113	0.0296	0.1166	0.1694	-1.38927	-0.538866	0.029	0.062	-1.09622	-1.56242	-0.317482	-1.66389	0.0706642	3.5806
FBgn0022764	Sin3A	2R	TH	clock	0.0081	0.0139	0.0741	0.1809	-0.779091	-1.28765	0.016	0.029	-0.857981	-1.56242	-0.317482	-1.66389	0.0706642	2.8766
FBgn0022786	Hira	X	T	fast	0.0165	0.0094	0.1234	0.2067	0.811733	-0.744196	0.032	0.025	0.356144	-1.56242	-0.317482	-1.66389	0.0706642	2.57831
FBgn0022800	Cad96Ca	3R	H	slow	0.0008	0.0126	0.0857	0.2392	-3.97728	-1.48085	0.002	0.023	-3.52356	-1.56242	-0.317482	-1.66389	0.0706642	4.05575
FBgn0022960	vimar	2R	un	fast	0.0106	0.0048	0.1331	0.2369	1.14296	-0.831768	0.031	0.01	1.63227	-1.56242	-0.317482	-1.66389	0.0706642	0.552989
FBgn0022985	qkr58E-2	2R	T	fast	0.0023	0.0001	0.0654	0.1074	4.52356	-0.715631	0.005	0.002	1.32193	-1.56242	-0.317482	-1.66389	0.0706642	3.25139
FBgn0022987	qkr54B	2R	un	clock	0.004	0.0062	0.1316	0.1562	-0.632268	-0.247235	0.009	0.014	-0.63743	-1.56242	-0.317482	-1.66389	0.0706642	3.5806
FBgn0023023	CRMP	3R	H	clock	0.0009	0.0028	0.1129	0.1882	-1.63743	-0.737221	0.002	0.006	-1.58496	-1.56242	-0.317482	-1.66389	0.0706642	0.0566649
FBgn0023077	inaF	X	H	clock	0.0059	0.0138	0.0916	0.1337	-1.22588	-0.54558	0.012	0.022	-0.874469	-1.56242	-0.317482	-1.66389	0.0706642	4.92352
FBgn0023081	gek	2R	TH	slow	0.0011	0.0042	0.1239	0.2083	-1.93289	-0.749487	0.003	0.007	-1.22239	-1.56242	-0.317482	-1.66389	0.0706642	2.49958
FBgn0023091	dimm	2L	un	fast	0.0268	0.0201	0.1145	0.2149	0.415037	-0.908318	0.048	0.045	0.0931094	-1.56242	-0.317482	-1.66389	0.0706642	0.230968
FBgn0023094	cyc	3L	O	clock	0.0039	0.0085	0.1736	0.3258	-1.12399	-0.90822	0.01	0.019	-0.925999	-1.56242	-0.317482	-1.66389	0.0706642	0.485546
FBgn0023097	bon	3R	T	fast	0.0042	0.0021	0.1195	0.1845	1	-0.62661	0.009	0.006	0.584963	-1.56242	-0.317482	-1.66389	0.0706642	2.69151
FBgn0023129	aay	3L	TOH	clock	0.0067	0.0081	0.0591	0.1763	-0.273761	-1.5768	0.015	0.019	-0.341037	-1.56242	-0.317482	-1.66389	0.0706642	2.95584
FBgn0023130	a6	X	un	slow	0.0118	0.0392	0.1004	0.1731	-1.73207	-0.785846	0.031	0.075	-1.27462	-1.56242	-0.317482	-1.66389	0.0706642	0.520499
FBgn0023143	Uba1	2R	TOH	clock	0.0039	0.0069	0.1135	0.1799	-0.823122	-0.664503	0.009	0.017	-0.917538	-1.56242	-0.317482	-1.66389	0.0706642	1.37141
FBgn0023169	SNF1A	X	TH	clock	0.0001	0.0002	0.1267	0.187	-1	-0.561622	NA	NA	NA	-1.56242	-0.317482	-1.66389	0.0706642	0.545649
FBgn0023171	rnh1	2R	T	clock	0.0222	0.0566	0.1442	0.2564	-1.35024	-0.830325	0.047	0.098	-1.06012	-1.56242	-0.317482	-1.66389	0.0706642	1.57136
FBgn0023175	Prosalpha7	2R	TOH	clock	0.0067	0.0141	0.1747	0.3063	-1.07346	-0.810066	0.016	0.028	-0.807355	-1.56242	-0.317482	-1.66389	0.0706642	1.37141
FBgn0023197	Jon74E	3L	un	clock	0.0164	0.036	0.1316	0.2404	-1.1343	-0.869277	0.034	0.089	-1.38827	-1.56242	-0.317482	-1.66389	0.0706642	1.03901
FBgn0023214	edl	2R	un	clock	0.0141	0.0233	0.1183	0.4167	-0.724635	-1.81656	0.028	0.062	-1.14684	-1.56242	-0.317482	-1.66389	0.0706642	3.12353
FBgn0023416	Ac3	2L	un	slow	0.0069	0.0231	0.1326	0.1583	-1.74322	-0.25558	0.018	0.046	-1.35364	-1.56242	-0.317482	-1.66389	0.0706642	0.230968
FBgn0023423	slmb	3R	TO	fast	0.0027	0.0009	0.0483	0.1496	1.58496	-1.63102	0.006	0.002	1.58496	-1.56242	-0.317482	-1.66389	0.0706642	3.88328
FBgn0023444	ebi	2L	T	clock	0.004	0.0099	0.1013	0.1978	-1.30743	-0.965408	0.009	0.02	-1.152	-1.56242	-0.317482	-1.66389	0.0706642	0.880216
FBgn0023477	Tal	2R	TOH	slow	0.0002	0.0012	0.1563	0.2496	-2.58496	-0.6753	NA	NA	NA	-1.56242	-0.317482	-1.66389	0.0706642	3.40979
FBgn0023489	Pph13	2L	H	slow	0.0028	0.0129	0.1446	0.2436	-2.20387	-0.752447	0.012	0.027	-1.16993	-1.56242	-0.317482	-1.66389	0.0706642	1.88916
FBgn0023496	Lip1	2L	un	clock	0.004	0.0048	0.1751	0.1829	-0.263034	-0.062876	0.009	0.012	-0.415037	-1.56242	-0.317482	-1.66389	0.0706642	5.29828
FBgn0023509	mip130	X	un	fast	0.0296	0.027	0.0558	0.2698	0.132638	-2.27355	0.102	0.09	0.180572	-1.56242	-0.317482	-1.66389	0.0706642	NA
FBgn0023511	CG3810	X	TH	clock	0.0095	0.021	0.1355	0.1954	-1.14439	-0.528138	0.025	0.048	-0.941106	-1.56242	-0.317482	-1.66389	0.0706642	NA
FBgn0023515	CG14814	X	TO	clock	0.0201	0.0473	0.0766	0.2344	-1.23464	-1.61356	0.321	0.506	-0.656564	-1.56242	-0.317482	-1.66389	0.0706642	NA
FBgn0023521	CG3587	X	T	clock	0.0129	0.0173	0.1803	0.1699	-0.423401	0.0857135	0.03	0.037	-0.302563	-1.56242	-0.317482	-1.66389	0.0706642	NA
FBgn0023526	CG2865	X	TH	clock	0.0034	0.0069	0.1259	0.2611	-1.02106	-1.05232	0.014	0.034	-1.28011	-1.56242	-0.317482	-1.66389	0.0706642	NA
FBgn0023530	CG3740	X	O	clock	0.0092	0.0188	0.1109	0.2814	-1.03103	-1.34336	0.021	0.043	-1.03395	-1.56242	-0.317482	-1.66389	0.0706642	NA
FBgn0023536	CG3156	X	OH	clock	0.0071	0.0188	0.1024	0.2463	-1.40484	-1.2662	0.017	0.038	-1.16046	-1.56242	-0.317482	-1.66389	0.0706642	NA
FBgn0023540	CG3630	X	H	clock	0.005	0.0066	0.1055	0.143	-0.400538	-0.438772	0.02	0.025	-0.321928	-1.56242	-0.317482	-1.66389	0.0706642	NA
FBgn0023542	Nmd3	X	OH	fast	0.0078	0.002	0.146	0.2156	1.96347	-0.562389	0.014	0.01	0.485427	-1.56242	-0.317482	-1.66389	0.0706642	0.982541
FBgn0023545	CG4406	X	T	clock	0.0053	0.0119	0.0995	0.1697	-1.1669	-0.770218	0.012	0.026	-1.11548	-1.56242	-0.317482	-1.66389	0.0706642	NA
FBgn0024179	wit	3L	H	clock	0.0054	0.014	0.1035	0.217	-1.3744	-1.06806	0.012	0.03	-1.32193	-1.56242	-0.317482	-1.66389	0.0706642	2.92114
FBgn0024182	waw	X	TH	fast	0.0126	0.0114	0.1474	0.2243	0.14439	-0.605693	0.029	0.026	0.157541	-1.56242	-0.317482	-1.66389	0.0706642	0.458885
FBgn0024187	syd	3L	H	clock	0.0033	0.0049	0.0657	0.137	-0.570316	-1.06021	0.007	0.011	-0.652077	-1.56242	-0.317482	-1.66389	0.0706642	2.17339
FBgn0024188	san	2R	TO	fast	0.0046	0.0022	0.1895	0.2359	1.06413	-0.315978	0.011	0.005	1.1375	-1.56242	-0.317482	-1.66389	0.0706642	NA
FBgn0024191	sip1	2L	TH	clock	0.0184	0.0209	0.1557	0.2488	-0.183797	-0.676218	0.038	0.044	-0.211504	-1.56242	-0.317482	-1.66389	0.0706642	4.31221
FBgn0024194	rasp	3L	un	clock	0.0179	0.0242	0.1426	0.2515	-0.435047	-0.818584	0.04	0.056	-0.485427	-1.56242	-0.317482	-1.66389	0.0706642	3.17365
FBgn0024211	mfas	3R	TOH	slow	0.0025	0.0091	0.1246	0.1571	-1.86394	-0.334379	0.007	0.023	-1.71621	-1.56242	-0.317482	-1.66389	0.0706642	1.05084
FBgn0024227	ial	2L	O	slow	0.0002	0.0086	0.1818	0.2043	-5.42626	-0.168337	NA	NA	NA	-1.56242	-0.317482	-1.66389	0.0706642	5.29828
FBgn0024230	Hs2st	2L	TH	slow	0.0013	0.012	0.1305	0.2103	-3.20645	-0.688399	0.003	0.024	-3	-1.56242	-0.317482	-1.66389	0.0706642	0.397616
FBgn0024232	gprs	2R	un	clock	0.0034	0.0059	0.1232	0.1979	-0.79518	-0.683769	0.007	0.012	-0.777608	-1.56242	-0.317482	-1.66389	0.0706642	3.692
FBgn0024234	gbb	2R	OH	slow	0.0022	0.0193	0.2077	0.4497	-3.13303	-1.11446	0.004	0.037	-3.20945	-1.56242	-0.317482	-1.66389	0.0706642	3.40979
FBgn0024236	foi	3L	un	slow	0.0097	0.0437	0.1331	0.1834	-2.17158	-0.462483	0.023	0.086	-1.9027	-1.56242	-0.317482	-1.66389	0.0706642	2.75203
FBgn0024249	cato	2R	un	slow	0.0027	0.0129	0.1543	0.2538	-2.25634	-0.717954	0.006	0.029	-2.27302	-1.56242	-0.317482	-1.66389	0.0706642	3.692
FBgn0024250	brk	X	OH	slow	0.0051	0.0192	0.0553	0.1964	-1.91254	-1.82844	0.009	0.05	-2.47393	-1.56242	-0.317482	-1.66389	0.0706642	3.35463
FBgn0024251	bbx	X	TO	clock	0.012	0.0228	0.0866	0.1352	-0.925999	-0.642656	0.027	0.049	-0.859822	-1.56242	-0.317482	-1.66389	0.0706642	0.458885
FBgn0024252	Ark	2R	H	clock	0.0376	0.0443	0.086	0.1951	-0.236574	-1.18181	0.071	0.089	-0.325986	-1.56242	-0.317482	-1.66389	0.0706642	3.5806
FBgn0024273	WASp	3R	TH	clock	0.0093	0.0118	0.093	0.1379	-0.343484	-0.56832	0.021	0.021	0	-1.56242	-0.317482	-1.66389	0.0706642	2.98355
FBgn0024285	Srp54	2L	H	slow	0.0008	0.0043	0.1384	0.2629	-2.42626	-0.92567	0.002	0.006	-1.58496	-1.56242	-0.317482	-1.66389	0.0706642	3.69964
FBgn0024288	Sox100B	3R	un	clock	0.0163	0.0247	0.1026	0.2596	-0.599639	-1.33926	0.032	0.057	-0.83289	-1.56242	-0.317482	-1.66389	0.0706642	2.32844
FBgn0024290	Slob	2L	H	slow	0.0001	0.0017	0.0551	0.1225	-4.08746	-1.15266	0.003	0.011	-1.87447	-1.56242	-0.317482	-1.66389	0.0706642	3.32623
FBgn0024291	Sir2	2L	TOH	fast	0.0142	0.0134	0.0963	0.1644	0.0836579	-0.771603	0.029	0.033	-0.186413	-1.56242	-0.317482	-1.66389	0.0706642	1.85231
FBgn0024319	Nach	2R	un	clock	0.0196	0.0287	0.2158	0.2554	-0.550197	-0.243064	0.041	0.062	-0.596644	-1.56242	-0.317482	-1.66389	0.0706642	3.692
FBgn0024352	Hop	2L	TOH	clock	0.0026	0.0026	0.0888	0.1704	0	-0.940294	0.008	0.006	0.415037	-1.56242	-0.317482	-1.66389	0.0706642	0.308717
FBgn0024432	Dlc90F	3R	T	clock	0.0001	0.0002	0.0697	0.2363	-1	-1.76139	NA	NA	NA	-1.56242	-0.317482	-1.66389	0.0706642	2.9049
FBgn0024491	Bin1	3R	T	fast	0.0028	0.0003	0.1727	0.3234	3.22239	-0.905052	NA	NA	NA	-1.56242	-0.317482	-1.66389	0.0706642	NA
FBgn0024509	sec13	3R	TOH	clock	0.0024	0.0023	0.176	0.2234	0.0614005	-0.344054	0.006	0.006	0	-1.56242	-0.317482	-1.66389	0.0706642	NA
FBgn0024510	dlt	3L	T	clock	0.0365	0.0422	0.1285	0.2197	-0.209347	-0.773767	0.081	0.088	-0.119582	-1.56242	-0.317482	-1.66389	0.0706642	2.34354
FBgn0024542	Neos	3L	TH	clock	0.0136	0.0219	0.1742	0.2341	-0.687324	-0.42638	0.029	0.048	-0.726982	-1.56242	-0.317482	-1.66389	0.0706642	5.24379
FBgn0024689	fws	2L	TOH	clock	0.0042	0.0101	0.1286	0.2097	-1.26589	-0.705436	0.009	0.023	-1.35364	-1.56242	-0.317482	-1.66389	0.0706642	0.802779
FBgn0024698	cpsf	2R	un	clock	0.0039	0.0054	0.1275	0.2039	-0.469485	-0.677365	0.233	0.251	-0.107357	-1.56242	-0.317482	-1.66389	0.0706642	3.65513
FBgn0024732	Rep1	2R	H	clock	0.0018	0.0018	0.1257	0.1223	0	0.0395602	0.004	0.004	0	-1.56242	-0.317482	-1.66389	0.0706642	2.59966
FBgn0024733	Qm	3L	TOH	fast	0.0022	0.002	0.1132	0.2271	0.137504	-1.00445	0.005	0.005	0	-1.56242	-0.317482	-1.66389	0.0706642	NA
FBgn0024740	Lip2	2L	un	clock	0.0102	0.0252	0.1475	0.1598	-1.30485	-0.115552	0.023	0.057	-1.30933	-1.56242	-0.317482	-1.66389	0.0706642	5.29828
FBgn0024814	Clc	3L	T	clock	0.002	0.0063	0.0861	0.2279	-1.65535	-1.40432	0.005	0.014	-1.48543	-1.56242	-0.317482	-1.66389	0.0706642	0.0635767
FBgn0024832	AP-50	3R	TO	clock	0.0001	0.0001	0.1417	0.1307	0	0.116581	NA	NA	NA	-1.56242	-0.317482	-1.66389	0.0706642	4.29853
FBgn0024833	AP-47	3R	TOH	clock	0.0001	0.0003	0.1476	0.292	-1.58496	-0.984276	NA	NA	NA	-1.56242	-0.317482	-1.66389	0.0706642	0.792817
FBgn0024841	Pcd	3R	H	clock	0.0149	0.0275	0.076	0.1497	-0.884119	-0.978003	0.021	0.052	-1.30812	-1.56242	-0.317482	-1.66389	0.0706642	2.80912
FBgn0024846	p38b	2L	OH	slow	0.0012	0.0047	0.1366	0.2899	-1.96963	-1.0856	0.003	0.011	-1.87447	-1.56242	-0.317482	-1.66389	0.0706642	1.85231
FBgn0024889	Kap-alpha1	3L	TOH	clock	0.0162	0.0166	0.1204	0.2087	-0.0351894	-0.793595	0.029	0.036	-0.311944	-1.56242	-0.317482	-1.66389	0.0706642	NA
FBgn0024897	b6	X	H	clock	0.0155	0.0148	0.1999	0.2103	0.066671	-0.0731704	0.036	0.029	0.311944	-1.56242	-0.317482	-1.66389	0.0706642	0.520499
FBgn0024912	agt	3R	TH	clock	0.0475	0.0856	0.1437	0.1771	-0.849683	-0.301504	0.075	0.167	-1.15489	-1.56242	-0.317482	-1.66389	0.0706642	0.0566649
FBgn0024920	Ts	2L	un	slow	0.0056	0.0332	0.1576	0.3535	-2.56768	-1.16544	0.014	0.076	-2.44057	-1.56242	-0.317482	-1.66389	0.0706642	3.11028
FBgn0024944	Oamb	3R	un	slow	0.0011	0.0129	0.135	0.0841	-3.5518	0.682782	0.005	0.032	-2.67807	-1.56242	-0.317482	-1.66389	0.0706642	3.33068
FBgn0024947	NTPase	2L	H	clock	0.0028	0.0037	0.0899	0.1916	-0.402098	-1.0917	0.007	0.009	-0.36257	-1.56242	-0.317482	-1.66389	0.0706642	3.11028
FBgn0024963	GluClalpha	3R	un	fast	0.0081	0.0001	0.0275	0.0894	6.33985	-1.70084	NA	NA	NA	-1.56242	-0.317482	-1.66389	0.0706642	2.65571
FBgn0024983	CG4293	X	T	clock	0.0115	0.0187	0.1459	0.2369	-0.701404	-0.699298	0.024	0.038	-0.662965	-1.56242	-0.317482	-1.66389	0.0706642	NA
FBgn0024986	CG3719	X	H	slow	0.0002	0.0056	0.2321	0.2385	-4.80735	-0.0392427	0.013	0.013	0	-1.56242	-0.317482	-1.66389	0.0706642	NA
FBgn0024987	CG3056	X	TOH	clock	0.004	0.0101	0.1359	0.3247	-1.33628	-1.25656	0.01	0.069	-2.7866	-1.56242	-0.317482	-1.66389	0.0706642	NA
FBgn0024992	CG2658	X	TH	slow	0.0016	0.0117	0.0973	0.1475	-2.87036	-0.600203	0.002	0.018	-3.16993	-1.56242	-0.317482	-1.66389	0.0706642	NA
FBgn0024998	CG2685	X	un	clock	0.0243	0.0389	0.0977	0.2541	-0.678814	-1.37897	0.048	0.054	-0.169925	-1.56242	-0.317482	-1.66389	0.0706642	NA
FBgn0025140	pit	3R	O	clock	0.0064	0.0067	0.1131	0.1972	-0.0660892	-0.802061	0.015	0.015	0	-1.56242	-0.317482	-1.66389	0.0706642	4.29853
FBgn0025185	az2	2R	H	clock	0.0157	0.0328	0.1487	0.2511	-1.06293	-0.755857	0.04	0.074	-0.887525	-1.56242	-0.317482	-1.66389	0.0706642	0.986238
FBgn0025186	ari-2	2R	H	slow	0.0001	0.0008	0.1218	0.1666	-3	-0.451874	NA	NA	NA	-1.56242	-0.317482	-1.66389	0.0706642	3.25139
FBgn0025336	CG4882	2R	TO	clock	0.0115	0.0115	0.0813	0.1171	0	-0.526414	0.026	0.026	0	-1.56242	-0.317482	-1.66389	0.0706642	3.40979
FBgn0025352	Thiolase	2R	TOH	clock	0.0035	0.0056	0.1455	0.2842	-0.678072	-0.965887	0.009	0.013	-0.530515	-1.56242	-0.317482	-1.66389	0.0706642	3.40979
FBgn0025355	SuUR	3L	H	clock	0.024	0.0268	0.1562	0.2101	-0.159199	-0.427682	0.054	0.057	-0.0780025	-1.56242	-0.317482	-1.66389	0.0706642	NA
FBgn0025373	Fpps	2R	TOH	slow	0.0023	0.0174	0.131	0.2054	-2.91938	-0.648869	0.005	0.038	-2.926	-1.56242	-0.317482	-1.66389	0.0706642	1.50019
FBgn0025383	CG14780	X	O	clock	0.0045	0.0139	0.2658	0.3549	-1.62709	-0.417071	0.011	0.056	-2.34792	-1.56242	-0.317482	-1.66389	0.0706642	NA
FBgn0025455	CycT	3L	TOH	clock	0.0065	0.0162	0.0907	0.1615	-1.31748	-0.83236	0.014	0.037	-1.4021	-1.56242	-0.317482	-1.66389	0.0706642	1.03901
FBgn0025456	CREG	3R	TH	clock	0.0152	0.0309	0.1174	0.1381	-1.02354	-0.234281	0.033	0.062	-0.909802	-1.56242	-0.317482	-1.66389	0.0706642	2.56739
FBgn0025458	Bub1	2R	T	slow	0.013	0.0478	0.1302	0.2141	-1.8785	-0.717555	0.031	0.105	-1.76005	-1.56242	-0.317482	-1.66389	0.0706642	0.276494
FBgn0025463	Bap60	X	OH	slow	0.0001	0.0009	0.1236	0.1879	-3.16993	-0.604286	NA	NA	NA	-1.56242	-0.317482	-1.66389	0.0706642	3.44
FBgn0025469	slv	2R	un	clock	0.002	0.0063	0.0971	0.117	-1.65535	-0.268965	0.004	0.013	-1.70044	-1.56242	-0.317482	-1.66389	0.0706642	1.57136
FBgn0025519	fidipidine	2R	un	clock	0.0081	0.0148	0.1261	0.1552	-0.869603	-0.29956	0.019	0.032	-0.752072	-1.56242	-0.317482	-1.66389	0.0706642	3.692
FBgn0025558	CG4101	3L	un	fast	0.0159	0.0001	0.1971	0.0908	7.31288	1.11816	0.046	0.011	2.06413	-1.56242	-0.317482	-1.66389	0.0706642	1.03901
FBgn0025573	PpN58A	2R	H	slow	0.0015	0.0135	0.0962	0.3152	-3.16993	-1.71216	0.003	0.037	-3.62449	-1.56242	-0.317482	-1.66389	0.0706642	3.13685
FBgn0025574	Pli	3R	O	clock	0.0001	0.0001	0.0507	0.0807	0	-0.670583	NA	NA	NA	-1.56242	-0.317482	-1.66389	0.0706642	3.20537
FBgn0025582	Int6	3L	TOH	clock	0.0001	0.0002	0.091	0.2036	-1	-1.1618	NA	NA	NA	-1.56242	-0.317482	-1.66389	0.0706642	1.03901
FBgn0025593	Glut1	3L	H	clock	0.0001	0.0001	0.051	0.0804	0	-0.656698	NA	NA	NA	-1.56242	-0.317482	-1.66389	0.0706642	1.61663
FBgn0025615	torp4a	X	O	clock	0.0512	0.0681	0.1849	0.3841	-0.411511	-1.05474	0.102	0.137	-0.425607	-1.56242	-0.317482	-1.66389	0.0706642	NA
FBgn0025620	CG13360	X	un	clock	0.0067	0.0098	0.2137	0.3369	-0.548621	-0.656734	0.017	0.018	-0.0824622	-1.56242	-0.317482	-1.66389	0.0706642	NA
FBgn0025629	CG4045	X	O	fast	0.0123	0.0087	0.1679	0.3075	0.499571	-0.872984	0.024	0.02	0.263034	-1.56242	-0.317482	-1.66389	0.0706642	NA
FBgn0025630	CG4061	X	TH	clock	0.051	0.0577	0.2267	0.2855	-0.178074	-0.332706	0.108	0.116	-0.103093	-1.56242	-0.317482	-1.66389	0.0706642	NA
FBgn0025634	CG13367	X	H	clock	0.0231	0.0235	0.1104	0.2036	-0.0247679	-0.882997	0.047	0.063	-0.422691	-1.56242	-0.317482	-1.66389	0.0706642	NA
FBgn0025635	CG17829	X	O	clock	0.0076	0.0105	0.1892	0.2535	-0.466318	-0.422074	0.021	0.025	-0.251539	-1.56242	-0.317482	-1.66389	0.0706642	NA
FBgn0025640	CG13369	X	un	fast	0.0235	0.0094	0.1564	0.2156	1.32193	-0.463117	0.051	0.017	1.58496	-1.56242	-0.317482	-1.66389	0.0706642	NA
FBgn0025642	CG32812	X	un	slow	0.0282	0.1099	0.0998	0.07	-1.96242	0.511685	0.066	0.163	-1.30433	-1.56242	-0.317482	-1.66389	0.0706642	NA
FBgn0025674	CycK	2L	TOH	slow	0.0057	0.0197	0.1327	0.268	-1.78916	-1.01406	0.013	0.045	-1.79141	-1.56242	-0.317482	-1.66389	0.0706642	0
FBgn0025680	cry	3R	H	slow	0.0074	0.027	0.1705	0.2059	-1.86736	-0.272172	0.017	0.052	-1.61298	-1.56242	-0.317482	-1.66389	0.0706642	2.84416
FBgn0025700	CG5885	2L	TOH	fast	0.0041	0.0002	0.1586	0.2169	4.35755	-0.451637	NA	NA	NA	-1.56242	-0.317482	-1.66389	0.0706642	3.69964
FBgn0025702	CG11489	3L	TH	fast	0.0122	0.0009	0.1353	0.2661	3.76081	-0.975807	0.019	0.024	-0.337035	-1.56242	-0.317482	-1.66389	0.0706642	0.026718
FBgn0025704	CG2165	IV	H	clock	0.0024	0.0036	0.0788	0.1941	-0.584963	-1.30053	0.005	0.009	-0.847997	-1.56242	-0.317482	-1.66389	0.0706642	NA
FBgn0025720	Ate1	2R	TOH	fast	0.0378	0.0255	0.1292	0.2454	0.567889	-0.925529	0.08	0.052	0.621488	-1.56242	-0.317482	-1.66389	0.0706642	4.30682
FBgn0025724	beta'Cop	2L	TOH	fast	0.0073	0.004	0.1335	0.2086	0.867896	-0.643899	0.017	0.008	1.08746	-1.56242	-0.317482	-1.66389	0.0706642	1.85231
FBgn0025725	alphaCop	3L	TOH	clock	0.0023	0.0024	0.1386	0.1963	-0.0614005	-0.502133	0.004	0.004	0	-1.56242	-0.317482	-1.66389	0.0706642	2.34354
FBgn0025781	cdc16	3R	un	clock	0.0062	0.0187	0.1053	0.2179	-1.5927	-1.04916	0.014	0.033	-1.23704	-1.56242	-0.317482	-1.66389	0.0706642	3.50659
FBgn0025790	TBPH	2R	H	clock	0.0031	0.0048	0.1186	0.2461	-0.630766	-1.05314	0.008	0.012	-0.584963	-1.56242	-0.317482	-1.66389	0.0706642	3.40979
FBgn0025800	Smox	X	un	slow	0.0001	0.0054	0.071	0.1578	-5.75489	-1.15221	NA	NA	NA	-1.56242	-0.317482	-1.66389	0.0706642	4.50159
FBgn0025802	Sbf	3R	T	clock	0.0032	0.0049	0.1251	0.1844	-0.61471	-0.559757	0.008	0.011	-0.459432	-1.56242	-0.317482	-1.66389	0.0706642	0.96695
FBgn0025814	Mgstl	X	H	slow	0.0053	0.0352	0.0691	0.2099	-2.73151	-1.60294	0.013	0.077	-2.56635	-1.56242	-0.317482	-1.66389	0.0706642	0.917771
FBgn0025821	I-t	3R	un	clock	0.0679	0.0994	0.1778	0.5731	-0.549834	-1.68853	0.134	0.202	-0.592122	-1.56242	-0.317482	-1.66389	0.0706642	0.96695
FBgn0025832	Fen1	2R	un	slow	0.0012	0.0092	0.1575	0.2492	-2.9386	-0.661952	0.003	0.018	-2.58496	-1.56242	-0.317482	-1.66389	0.0706642	NA
FBgn0025838	CG2652	X	TH	clock	0.0229	0.0365	0.2287	0.3859	-0.672549	-0.754771	0.059	0.086	-0.543622	-1.56242	-0.317482	-1.66389	0.0706642	NA
FBgn0025839	CG3621	X	TOH	clock	0.0044	0.0129	0.067	0.1706	-1.5518	-1.34838	0.01	0.029	-1.53605	-1.56242	-0.317482	-1.66389	0.0706642	NA
FBgn0025885	Inos	2R	TOH	slow	0.0039	0.0204	0.1226	0.2763	-2.38702	-1.17228	0.01	0.028	-1.48543	-1.56242	-0.317482	-1.66389	0.0706642	NA
FBgn0026056	Rlip	3R	H	slow	0.0029	0.0206	0.1301	0.2055	-2.82852	-0.659517	0.008	0.047	-2.55459	-1.56242	-0.317482	-1.66389	0.0706642	3.33068
FBgn0026061	Mipp1	3L	OH	clock	0.0054	0.0125	0.1719	0.2735	-1.2109	-0.669971	0.013	0.03	-1.20645	-1.56242	-0.317482	-1.66389	0.0706642	1.17248
FBgn0026077	Gasp	3R	un	clock	0.0017	0.0017	0.0738	0.1953	0	-1.404	0.004	0.004	0	-1.56242	-0.317482	-1.66389	0.0706642	0.0566649
FBgn0026079	CG6133	X	OH	fast	0.0151	0.0077	0.1393	0.2325	0.971618	-0.739035	0.033	0.017	0.956931	-1.56242	-0.317482	-1.66389	0.0706642	NA
FBgn0026083	CG4857	X	TH	clock	0.0115	0.0352	0.0672	0.1919	-1.61394	-1.51382	0.037	0.069	-0.899071	-1.56242	-0.317482	-1.66389	0.0706642	2.97476
FBgn0026085	CG4865	X	un	slow	0.0079	0.1025	0.0829	0.1864	-3.69763	-1.16896	0.021	0.197	-3.22973	-1.56242	-0.317482	-1.66389	0.0706642	NA
FBgn0026088	CG14818	X	un	slow	0.0052	0.0198	0.1141	0.2072	-1.92892	-0.860725	0.013	0.05	-1.94342	-1.56242	-0.317482	-1.66389	0.0706642	NA
FBgn0026136	CkIIbeta2	2R	T	clock	0.0276	0.0271	0.2992	0.3773	0.0263754	-0.334602	0.051	0.061	-0.258312	-1.56242	-0.317482	-1.66389	0.0706642	4.82379
FBgn0026149	BCL7-like	X	un	fast	0.0003	0.0002	0.3335	0.1878	0.584963	0.82849	NA	NA	NA	-1.56242	-0.317482	-1.66389	0.0706642	4.05177
FBgn0026173	slim	2R	TH	clock	0.0053	0.0068	0.1384	0.1957	-0.359542	-0.4998	0.012	0.023	-0.938599	-1.56242	-0.317482	-1.66389	0.0706642	3.12353
FBgn0026188	ps	3R	TOH	fast	0.014	0.002	0.0417	0.088	2.80735	-1.07746	0.024	0.012	1	-1.56242	-0.317482	-1.66389	0.0706642	0.507268
FBgn0026190	PH4alphaMP	3R	un	clock	0.0102	0.0255	0.119	0.3467	-1.32193	-1.54273	0.022	0.054	-1.29546	-1.56242	-0.317482	-1.66389	0.0706642	NA
FBgn0026192	par-6	X	H	fast	0.0041	0.0027	0.0642	0.1272	0.602665	-0.986453	0.009	0.006	0.584963	-1.56242	-0.317482	-1.66389	0.0706642	1.91861
FBgn0026196	nop5	2L	TOH	slow	0.0001	0.0034	0.0809	0.197	-5.08746	-1.28398	0.002	0.008	-2	-1.56242	-0.317482	-1.66389	0.0706642	3.80005
FBgn0026206	mei-P26	X	T	slow	0.0002	0.0037	0.1633	0.1079	-4.20945	0.59783	NA	NA	NA	-1.56242	-0.317482	-1.66389	0.0706642	NA
FBgn0026207	mbo	3R	TOH	fast	0.0326	0.0214	0.1241	0.2356	0.607261	-0.924836	0.065	0.045	0.530515	-1.56242	-0.317482	-1.66389	0.0706642	1.24808
FBgn0026257	cav	3R	un	slow	0.0118	0.0643	0.0852	0.2365	-2.44603	-1.47291	0.04	0.159	-1.99095	-1.56242	-0.317482	-1.66389	0.0706642	3.74237
FBgn0026259	eIF5B	3L	TO	clock	0.0059	0.0092	0.0937	0.2039	-0.640919	-1.12174	0.013	0.017	-0.387023	-1.56242	-0.317482	-1.66389	0.0706642	3.17365
FBgn0026263	bip1	3L	OH	fast	0.0165	0.0145	0.0662	0.2396	0.186413	-1.85572	0.031	0.048	-0.630766	-1.56242	-0.317482	-1.66389	0.0706642	2.17339
FBgn0026319	Traf1	2L	T	slow	0.0001	0.0034	0.1472	0.1796	-5.08746	-0.28701	NA	NA	NA	-1.56242	-0.317482	-1.66389	0.0706642	4.36224
FBgn0026323	Tak1	X	O	fast	0.0086	0.0028	0.0842	0.1434	1.61891	-0.768153	0.021	0.014	0.584963	-1.56242	-0.317482	-1.66389	0.0706642	1.36427
FBgn0026324	Taf10b	2L	TH	slow	0.0002	0.035	0.2254	0.2617	-7.45121	-0.215426	NA	NA	NA	-1.56242	-0.317482	-1.66389	0.0706642	NA
FBgn0026369	Sara	2R	un	clock	0.0097	0.0176	0.1341	0.1641	-0.859519	-0.291266	0.022	0.04	-0.862496	-1.56242	-0.317482	-1.66389	0.0706642	3.47012
FBgn0026370	SRPK	2R	TOH	clock	0.0197	0.032	0.1145	0.1307	-0.699876	-0.190912	0.041	0.063	-0.619728	-1.56242	-0.317482	-1.66389	0.0706642	3.77445
FBgn0026371	SAK	3L	T	clock	0.0083	0.0187	0.0951	0.2119	-1.17186	-1.15587	0.017	0.038	-1.16046	-1.56242	-0.317482	-1.66389	0.0706642	0.0534361
FBgn0026376	Rgl	3L	un	slow	0.0019	0.0072	0.1114	0.1967	-1.922	-0.820248	0.004	0.015	-1.90689	-1.56242	-0.317482	-1.66389	0.0706642	1.89857
FBgn0026378	Rep	2R	H	clock	0.0158	0.0171	0.0953	0.1751	-0.114072	-0.877631	0.033	0.033	0	-1.56242	-0.317482	-1.66389	0.0706642	4.34157
FBgn0026379	Pten	2L	T	clock	0.0184	0.0195	0.0562	0.0847	-0.0837684	-0.591792	0.041	0.053	-0.370368	-1.56242	-0.317482	-1.66389	0.0706642	6.11128
FBgn0026384	Or59a	2R	un	slow	0.009	0.0352	0.1757	0.4199	-1.96758	-1.25693	0.021	0.069	-1.71621	-1.56242	-0.317482	-1.66389	0.0706642	3.4433
FBgn0026389	Or43a	2R	un	clock	0.0082	0.0173	0.1367	0.2447	-1.07708	-0.840001	0.019	0.04	-1.074	-1.56242	-0.317482	-1.66389	0.0706642	0.552989
FBgn0026390	Or33c	2L	un	slow	0.0161	0.0545	0.1205	0.4626	-1.7592	-1.94073	0.04	0.124	-1.63227	-1.56242	-0.317482	-1.66389	0.0706642	2.10243
FBgn0026393	Or43b	2R	un	slow	0.0127	0.0799	0.112	0.2856	-2.65337	-1.3505	0.03	0.161	-2.42403	-1.56242	-0.317482	-1.66389	0.0706642	1.57136
FBgn0026394	Or24a	2L	un	clock	0.0153	0.032	0.0943	0.1659	-1.06454	-0.814984	0.031	0.058	-0.903785	-1.56242	-0.317482	-1.66389	0.0706642	4.36224
FBgn0026396	Or22c	2L	un	clock	0.0155	0.0298	0.0598	0.1867	-0.943044	-1.6425	0.035	0.07	-1	-1.56242	-0.317482	-1.66389	0.0706642	2.91635
FBgn0026400	Noa36	3R	TO	clock	0.0013	0.0039	0.2151	0.2648	-1.58496	-0.299896	0.003	0.01	-1.73697	-1.56242	-0.317482	-1.66389	0.0706642	2.98355
FBgn0026402	NiPp1	2R	T	clock	0.005	0.0115	0.0655	0.2679	-1.20163	-2.03213	0.01	0.026	-1.37851	-1.56242	-0.317482	-1.66389	0.0706642	3.5806
FBgn0026404	Nc	3L	un	fast	0.0799	0.0731	0.1755	0.2698	0.128324	-0.620419	0.15	0.138	0.120294	-1.56242	-0.317482	-1.66389	0.0706642	3.09843
FBgn0026417	Hus1-like	3R	TO	slow	0.0069	0.0285	0.1135	0.1482	-2.04629	-0.384853	0.014	0.054	-1.94753	-1.56242	-0.317482	-1.66389	0.0706642	0.11176
FBgn0026427	Su(var)2-HP2	2R	H	clock	0.0459	0.0811	0.1118	0.1509	-0.821208	-0.432673	0.108	0.148	-0.454566	-1.56242	-0.317482	-1.66389	0.0706642	4.17369
FBgn0026430	Grip84	X	O	fast	0.0296	0.0229	0.1329	0.3314	0.37025	-1.31823	0.062	0.05	0.31034	-1.56242	-0.317482	-1.66389	0.0706642	2.90288
FBgn0026431	Grip75	2L	TO	clock	0.0265	0.0449	0.0923	0.2012	-0.760723	-1.12423	0.056	0.088	-0.652077	-1.56242	-0.317482	-1.66389	0.0706642	5.29828
FBgn0026441	ear	3R	TOH	clock	0.0176	0.0268	0.1381	0.1682	-0.606658	-0.284464	0.038	0.057	-0.584963	-1.56242	-0.317482	-1.66389	0.0706642	1.59177
FBgn0026562	BM-40-SPARC	3R	TOH	fast	0.0111	0.0056	0.197	0.2625	0.987061	-0.414122	0.028	0.014	1	-1.56242	-0.317482	-1.66389	0.0706642	NA
FBgn0026563	CG1979	3R	TH	clock	0.0357	0.0774	0.1053	0.2372	-1.11641	-1.1716	0.071	0.165	-1.21658	-1.56242	-0.317482	-1.66389	0.0706642	NA
FBgn0026565	CG1315	3R	T	fast	0.0198	0.0183	0.1031	0.2059	0.113657	-0.997899	0.036	0.033	0.125531	-1.56242	-0.317482	-1.66389	0.0706642	NA
FBgn0026573	CG8290	2R	OH	fast	0.0166	0.0135	0.1414	0.1818	0.298224	-0.36257	0.036	0.056	-0.63743	-1.56242	-0.317482	-1.66389	0.0706642	2.59966
FBgn0026585	Ent2	2L	OH	slow	0.0029	0.0358	0.1262	0.2305	-3.62583	-0.869055	0.007	0.072	-3.36257	-1.56242	-0.317482	-1.66389	0.0706642	3.46177
FBgn0026593	CG5707	3L	H	fast	0.0225	0.011	0.2193	0.1695	1.03242	0.371621	0.049	0.026	0.91427	-1.56242	-0.317482	-1.66389	0.0706642	3.36538
FBgn0026602	Ady43A	2R	un	clock	0.0087	0.0192	0.1471	0.2745	-1.14202	-0.900009	0.02	0.052	-1.37851	-1.56242	-0.317482	-1.66389	0.0706642	0.552989
FBgn0026620	tacc	3R	TOH	clock	0.0223	0.068	0.1158	0.2288	-1.60849	-0.982452	0.067	0.151	-1.17232	-1.56242	-0.317482	-1.66389	0.0706642	0.11176
FBgn0026634	ldlCp	3R	un	clock	0.0103	0.0195	0.1197	0.2057	-0.92083	-0.781119	0.022	0.031	-0.494765	-1.56242	-0.317482	-1.66389	0.0706642	0.561401
FBgn0026666	l(1)G0136	X	T	clock	0.0001	0.0002	0.0898	0.2211	-1	-1.29991	NA	NA	NA	-1.56242	-0.317482	-1.66389	0.0706642	3.10939
FBgn0026721	fat-spondin	2R	OH	slow	0.009	0.0348	0.1342	0.2535	-1.95109	-0.917601	0.021	0.069	-1.71621	-1.56242	-0.317482	-1.66389	0.0706642	3.5806
FBgn0026722	drosha	2R	un	clock	0.0122	0.0146	0.1427	0.2778	-0.259087	-0.961061	0.032	0.033	-0.0443941	-1.56242	-0.317482	-1.66389	0.0706642	1.57136
FBgn0026729	axo	3L	un	clock	0.0023	0.004	0.1108	0.2398	-0.798366	-1.11387	0.005	0.009	-0.847997	-1.56242	-0.317482	-1.66389	0.0706642	2.97296
FBgn0026741	mRpL18	2R	TH	clock	0.0215	0.0262	0.1343	0.2876	-0.28523	-1.0986	0.054	0.059	-0.127756	-1.56242	-0.317482	-1.66389	0.0706642	2.8766
FBgn0026749	Yippee	X	H	slow	0.0001	0.0036	0.0711	0.2486	-5.16993	-1.8059	NA	NA	NA	-1.56242	-0.317482	-1.66389	0.0706642	3.28235
FBgn0026751	XRCC1	X	un	clock	0.0246	0.0317	0.1617	0.2719	-0.365825	-0.749756	0.058	0.071	-0.291766	-1.56242	-0.317482	-1.66389	0.0706642	4.3958
FBgn0026761	Trap1	2R	TOH	slow	0.0054	0.0175	0.1407	0.2601	-1.69632	-0.886444	0.012	0.035	-1.54432	-1.56242	-0.317482	-1.66389	0.0706642	NA
FBgn0026777	Rad23	IV	OH	fast	0.0308	0.0162	0.2528	0.1591	0.926937	0.668063	0.069	0.076	-0.139403	-1.56242	-0.317482	-1.66389	0.0706642	0
FBgn0026869	Thd1	IV	OH	slow	0.0122	0.0394	0.1032	0.236	-1.69131	-1.19334	0.038	0.095	-1.32193	-1.56242	-0.317482	-1.66389	0.0706642	0
FBgn0026876	CG11403	X	un	clock	0.0235	0.0406	0.1561	0.3221	-0.788819	-1.04504	0.049	0.072	-0.555215	-1.56242	-0.317482	-1.66389	0.0706642	NA
FBgn0027049	DDB1	3R	TOH	clock	0.0043	0.008	0.1222	0.1738	-0.895663	-0.508184	0.01	0.016	-0.678072	-1.56242	-0.317482	-1.66389	0.0706642	0.567484
FBgn0027053	CSN5	3R	TH	clock	0.0001	0.0003	0.1006	0.279	-1.58496	-1.47163	NA	NA	NA	-1.56242	-0.317482	-1.66389	0.0706642	NA
FBgn0027054	CSN4	2R	TOH	fast	0.0075	0.0067	0.1122	0.3233	0.16273	-1.5268	0.025	0.012	1.05889	-1.56242	-0.317482	-1.66389	0.0706642	NA
FBgn0027082	Aats-pro	3L	T	clock	0.0151	0.018	0.1732	0.2157	-0.253448	-0.316587	0.033	0.037	-0.165059	-1.56242	-0.317482	-1.66389	0.0706642	3.36538
FBgn0027083	Aats-met	3R	OH	clock	0.0075	0.017	0.0767	0.1573	-1.18057	-1.03622	0.025	0.041	-0.713696	-1.56242	-0.317482	-1.66389	0.0706642	2.43935
FBgn0027085	Aats-leu	3L	H	clock	0.0111	0.0157	0.1403	0.278	-0.500205	-0.98657	0.025	0.034	-0.443607	-1.56242	-0.317482	-1.66389	0.0706642	2.97296
FBgn0027086	Aats-ile	3L	TO	clock	0.0067	0.0201	0.1153	0.2046	-1.58496	-0.827414	0.014	0.045	-1.6845	-1.56242	-0.317482	-1.66389	0.0706642	0.026718
FBgn0027088	Aats-gly	3L	OH	clock	0.0047	0.0053	0.0944	0.171	-0.173332	-0.857138	0.012	0.014	-0.222392	-1.56242	-0.317482	-1.66389	0.0706642	1.50096
FBgn0027091	Aats-cys	2R	H	clock	0.0041	0.0099	0.16	0.2174	-1.2718	-0.44228	0.008	0.023	-1.52356	-1.56242	-0.317482	-1.66389	0.0706642	NA
FBgn0027093	Aats-arg	X	H	clock	0.0061	0.0128	0.1096	0.2159	-1.06926	-0.978115	0.017	0.027	-0.667425	-1.56242	-0.317482	-1.66389	0.0706642	3.39828
FBgn0027095	ARP-like	3R	TH	slow	0.0025	0.0121	0.041	0.2046	-2.27501	-2.31911	0.006	0.029	-2.27302	-1.56242	-0.317482	-1.66389	0.0706642	2.37047
FBgn0027103	sec10	3R	TH	fast	0.0034	0.0025	0.132	0.2699	0.443607	-1.03189	0.007	0.006	0.222392	-1.56242	-0.317482	-1.66389	0.0706642	3.74237
FBgn0027108	inx2	X	T	fast	0.0048	0.0024	0.1735	0.0991	1	0.807979	0.012	0.005	1.26303	-1.56242	-0.317482	-1.66389	0.0706642	4.04837
FBgn0027109	npf	3R	H	clock	0.0187	0.0185	0.2485	0.1378	0.015513	0.85067	0.039	0.041	-0.0721498	-1.56242	-0.317482	-1.66389	0.0706642	3.4401
FBgn0027111	miple	3L	H	clock	0.0001	0.0001	0.0842	0.1021	0	-0.278091	NA	NA	NA	-1.56242	-0.317482	-1.66389	0.0706642	0.52547
FBgn0027259	l(1)G0237	X	un	clock	0.0208	0.0266	0.1115	0.2128	-0.354843	-0.932454	0.047	0.057	-0.278301	-1.56242	-0.317482	-1.66389	0.0706642	3.82124
FBgn0027287	l(1)G0168	X	OH	clock	0.0225	0.0397	0.2217	0.2379	-0.819214	-0.101747	0.047	0.07	-0.574694	-1.56242	-0.317482	-1.66389	0.0706642	3.4954
FBgn0027296	l(1)G0144	X	H	clock	0.0091	0.0224	0.1355	0.1813	-1.29956	-0.420086	0.021	0.047	-1.16227	-1.56242	-0.317482	-1.66389	0.0706642	1.14127
FBgn0027321	l(1)G0060	X	H	fast	0.0219	0.0169	0.1399	0.2519	0.373908	-0.848455	0.054	0.017	1.66742	-1.56242	-0.317482	-1.66389	0.0706642	4.36459
FBgn0027330	l(1)G0020	X	OH	fast	0.0068	0.005	0.1256	0.2348	0.443607	-0.902596	0.014	0.011	0.347923	-1.56242	-0.317482	-1.66389	0.0706642	5.30568
FBgn0027334	l(1)G0004	X	O	fast	0.0044	0.0003	0.4061	0.3288	3.87447	0.304625	NA	NA	NA	-1.56242	-0.317482	-1.66389	0.0706642	1.94542
FBgn0027335	l(1)G0003	X	TOH	slow	0.0047	0.0208	0.1134	0.1713	-2.14585	-0.595105	0.017	0.044	-1.37197	-1.56242	-0.317482	-1.66389	0.0706642	2.95511
FBgn0027338	Kap-alpha3	3R	TOH	fast	0.0058	0.003	0.0899	0.0966	0.95109	-0.103702	0.013	0.006	1.11548	-1.56242	-0.317482	-1.66389	0.0706642	NA
FBgn0027339	jim	3L	OH	clock	0.0073	0.0098	0.1116	0.2613	-0.424885	-1.22737	0.014	0.018	-0.36257	-1.56242	-0.317482	-1.66389	0.0706642	0.026718
FBgn0027342	fz4	X	un	clock	0.0089	0.0174	0.1879	0.3246	-0.96721	-0.788698	0.015	0.039	-1.37851	-1.56242	-0.317482	-1.66389	0.0706642	3.58242
FBgn0027356	Amph	2R	un	clock	0.0027	0.0072	0.0358	0.094	-1.41504	-1.3927	0.009	0.022	-1.28951	-1.56242	-0.317482	-1.66389	0.0706642	NA
FBgn0027358	Tim9b	X	T	slow	0.0001	0.0341	0.1227	0.1694	-8.41363	-0.465299	NA	NA	NA	-1.56242	-0.317482	-1.66389	0.0706642	NA
FBgn0027359	Tim8	X	TOH	slow	0.0002	0.038	0.1976	0.1227	-7.56986	0.687448	NA	NA	NA	-1.56242	-0.317482	-1.66389	0.0706642	4.2604
FBgn0027360	Tim10	2R	TH	fast	0.0002	0.0001	0.2074	0.1226	1	0.758457	NA	NA	NA	-1.56242	-0.317482	-1.66389	0.0706642	3.13685
FBgn0027363	Stam	2L	TH	slow	0.0028	0.0123	0.111	0.1653	-2.13516	-0.574527	0.007	0.025	-1.8365	-1.56242	-0.317482	-1.66389	0.0706642	5.29828
FBgn0027375	RecQ5	3L	H	clock	0.017	0.0202	0.1324	0.277	-0.248821	-1.06498	0.035	0.041	-0.228269	-1.56242	-0.317482	-1.66389	0.0706642	2.05175
FBgn0027378	MRG15	3R	H	fast	0.0111	0.0085	0.1185	0.1784	0.385025	-0.590229	0.028	0.026	0.106915	-1.56242	-0.317482	-1.66389	0.0706642	2.93651
FBgn0027453	Dnz1	2L	TH	slow	0.0002	0.0015	0.1828	0.2113	-2.90689	-0.209027	NA	NA	NA	-1.56242	-0.317482	-1.66389	0.0706642	5.29828
FBgn0027490	D12	2L	OH	clock	0.0135	0.0278	0.0739	0.2266	-1.04213	-1.6165	0.035	0.065	-0.893085	-1.56242	-0.317482	-1.66389	0.0706642	2.48324
FBgn0027491	Cdk5alpha	2L	H	clock	0.0012	0.0024	0.0871	0.1656	-1	-0.926958	0.005	0.009	-0.847997	-1.56242	-0.317482	-1.66389	0.0706642	8.21345
FBgn0027492	wdb	3R	un	clock	0.0001	0.0001	0.0642	0.0658	0	-0.0355143	NA	NA	NA	-1.56242	-0.317482	-1.66389	0.0706642	NA
FBgn0027493	CG17273	3R	TOH	clock	0.001	0.0021	0.0853	0.2376	-1.07039	-1.47792	0.002	0.007	-1.80735	-1.56242	-0.317482	-1.66389	0.0706642	NA
FBgn0027497	Madm	3R	TO	clock	0.0026	0.0035	0.0994	0.184	-0.428843	-0.888388	0.008	0.011	-0.459432	-1.56242	-0.317482	-1.66389	0.0706642	NA
FBgn0027498	CG2061	X	T	clock	0.0068	0.0119	0.1599	0.2415	-0.807355	-0.594853	0.014	0.026	-0.893085	-1.56242	-0.317482	-1.66389	0.0706642	NA
FBgn0027499	CG12340	2R	TOH	clock	0.0637	0.0679	0.0725	0.2511	-0.0921182	-1.79221	0.135	0.131	0.0433926	-1.56242	-0.317482	-1.66389	0.0706642	NA
FBgn0027504	CG8878	2R	TO	clock	0.0163	0.019	0.1064	0.1962	-0.221127	-0.882827	0.033	0.046	-0.479168	-1.56242	-0.317482	-1.66389	0.0706642	NA
FBgn0027507	CG1344	2R	O	slow	0.0084	0.0401	0.1461	0.2524	-2.25514	-0.788756	0.025	0.087	-1.79909	-1.56242	-0.317482	-1.66389	0.0706642	NA
FBgn0027508	tankyrase	3R	TH	fast	0.0012	0.0011	0.1148	0.1982	0.125531	-0.787834	0.003	0.003	0	-1.56242	-0.317482	-1.66389	0.0706642	NA
FBgn0027509	CG7261	2L	H	clock	0.0114	0.0129	0.1067	0.2239	-0.178337	-1.06929	0.024	0.028	-0.222392	-1.56242	-0.317482	-1.66389	0.0706642	NA
FBgn0027512	CG10254	3R	TH	fast	0.0608	0.041	0.0931	0.2207	0.568447	-1.24523	0.122	0.089	0.455004	-1.56242	-0.317482	-1.66389	0.0706642	NA
FBgn0027513	CG8262	2R	TH	clock	0.0247	0.0302	0.2311	0.2847	-0.290038	-0.300925	0.054	0.068	-0.332575	-1.56242	-0.317482	-1.66389	0.0706642	NA
FBgn0027514	CG1024	3R	T	clock	0.0086	0.0194	0.1979	0.2911	-1.17365	-0.556743	0.025	0.051	-1.02857	-1.56242	-0.317482	-1.66389	0.0706642	NA
FBgn0027515	CG7115	2L	TH	clock	0.0058	0.0111	0.1048	0.201	-0.936435	-0.939557	0.013	0.021	-0.691878	-1.56242	-0.317482	-1.66389	0.0706642	NA
FBgn0027518	CG7609	3R	H	fast	0.0013	0.0012	0.1073	0.2307	0.115477	-1.10437	0.003	0.005	-0.736966	-1.56242	-0.317482	-1.66389	0.0706642	NA
FBgn0027532	CG7139	3L	OH	clock	0.028	0.0555	0.1174	0.2091	-0.987061	-0.832761	0.062	0.116	-0.903785	-1.56242	-0.317482	-1.66389	0.0706642	NA
FBgn0027535	botv	2R	H	clock	0.0037	0.0058	0.1464	0.2388	-0.648528	-0.705887	0.008	0.011	-0.459432	-1.56242	-0.317482	-1.66389	0.0706642	NA
FBgn0027539	CG5807	3R	TH	fast	0.0027	0.0009	0.1106	0.1047	1.58496	0.0790899	0.008	0.004	1	-1.56242	-0.317482	-1.66389	0.0706642	NA
FBgn0027547	CG1927	3L	OH	fast	0.0243	0.0192	0.1896	0.2212	0.33985	-0.222392	0.056	0.052	0.106915	-1.56242	-0.317482	-1.66389	0.0706642	NA
FBgn0027548	nito	2R	OH	clock	0.0013	0.0041	0.0889	0.2002	-1.65711	-1.17119	0.003	0.008	-1.41504	-1.56242	-0.317482	-1.66389	0.0706642	NA
FBgn0027549	CG7927	3L	TH	clock	0.0038	0.0079	0.1025	0.1862	-1.05585	-0.861229	0.009	0.017	-0.917538	-1.56242	-0.317482	-1.66389	0.0706642	NA
FBgn0027552	CG10863	3L	H	clock	0.0068	0.0065	0.2198	0.3113	0.065095	-0.502114	0.016	0.016	0	-1.56242	-0.317482	-1.66389	0.0706642	NA
FBgn0027554	CG8042	3L	TOH	clock	0.0162	0.0261	0.1051	0.2244	-0.688056	-1.09431	0.033	0.059	-0.838249	-1.56242	-0.317482	-1.66389	0.0706642	NA
FBgn0027559	CG3975	2L	OH	clock	0.0281	0.065	0.1128	0.2608	-1.20987	-1.20918	0.054	0.136	-1.33258	-1.56242	-0.317482	-1.66389	0.0706642	NA
FBgn0027561	CG18659	2R	TH	slow	0.006	0.0235	0.0395	0.1571	-1.96963	-1.99176	0.014	0.029	-1.05063	-1.56242	-0.317482	-1.66389	0.0706642	1.37141
FBgn0027565	CG5498	3L	TH	clock	0.0266	0.0472	0.0994	0.2128	-0.827361	-1.09818	0.056	0.1	-0.836501	-1.56242	-0.317482	-1.66389	0.0706642	NA
FBgn0027567	CG8108	3L	TOH	clock	0.0099	0.0095	0.0845	0.1665	0.059501	-0.978499	0.034	0.027	0.332575	-1.56242	-0.317482	-1.66389	0.0706642	NA
FBgn0027570	Nep2	3R	TH	slow	0.0035	0.0125	0.1753	0.3257	-1.8365	-0.893718	0.009	0.035	-1.95936	-1.56242	-0.317482	-1.66389	0.0706642	NA
FBgn0027574	CG5815	3R	TH	clock	0.0065	0.0143	0.1223	0.2906	-1.1375	-1.24861	0.015	0.031	-1.04731	-1.56242	-0.317482	-1.66389	0.0706642	NA
FBgn0027582	CG6230	2L	TH	clock	0.0051	0.0122	0.1346	0.2077	-1.25831	-0.625823	0.013	0.025	-0.943416	-1.56242	-0.317482	-1.66389	0.0706642	NA
FBgn0027584	CG4757	3R	H	clock	0.016	0.0185	0.1757	0.2171	-0.209453	-0.305246	0.035	0.04	-0.192645	-1.56242	-0.317482	-1.66389	0.0706642	NA
FBgn0027585	CG8740	2R	H	clock	0.0089	0.0184	0.1551	0.2604	-1.04783	-0.747531	0.019	0.044	-1.2115	-1.56242	-0.317482	-1.66389	0.0706642	NA
FBgn0027587	CG7028	3L	TH	clock	0.006	0.0142	0.1384	0.1685	-1.24286	-0.283905	0.015	0.033	-1.1375	-1.56242	-0.317482	-1.66389	0.0706642	NA
FBgn0027589	CG1688	2R	H	clock	0.0059	0.0136	0.0792	0.1317	-1.20482	-0.733683	0.012	0.04	-1.73697	-1.56242	-0.317482	-1.66389	0.0706642	NA
FBgn0027590	CG16936	2R	OH	clock	0.0045	0.0109	0.0874	0.1826	-1.27633	-1.06298	0.01	0.024	-1.26303	-1.56242	-0.317482	-1.66389	0.0706642	NA
FBgn0027595	CG5629	3R	H	clock	0.0001	0.0001	0.0618	0.0775	0	-0.326589	NA	NA	NA	-1.56242	-0.317482	-1.66389	0.0706642	NA
FBgn0027596	CG10249	2R	TOH	slow	0.005	0.0161	0.1115	0.1872	-1.68706	-0.747537	0.01	0.035	-1.80735	-1.56242	-0.317482	-1.66389	0.0706642	NA
FBgn0027597	CG17712	2L	H	slow	0.0001	0.0035	0.1432	0.2212	-5.12928	-0.62732	NA	NA	NA	-1.56242	-0.317482	-1.66389	0.0706642	NA
FBgn0027605	CG6842	X	TH	slow	0.0001	0.0029	0.1314	0.1416	-4.85798	-0.107856	NA	NA	NA	-1.56242	-0.317482	-1.66389	0.0706642	NA
FBgn0027609	morgue	2L	TH	slow	0.0036	0.0187	0.1445	0.2019	-2.37697	-0.482571	0.008	0.037	-2.20945	-1.56242	-0.317482	-1.66389	0.0706642	NA
FBgn0027615	CG6404	3L	TH	clock	0.0082	0.0126	0.1623	0.1971	-0.619728	-0.280265	0.018	0.03	-0.736966	-1.56242	-0.317482	-1.66389	0.0706642	NA
FBgn0027616	YT521-B	3L	TH	clock	0.0071	0.0099	0.0748	0.1781	-0.47961	-1.25158	0.017	0.018	-0.0824622	-1.56242	-0.317482	-1.66389	0.0706642	NA
FBgn0027617	CG5808	3R	TH	clock	0.006	0.0064	0.1239	0.1813	-0.0931094	-0.549203	0.014	0.081	-2.5325	-1.56242	-0.317482	-1.66389	0.0706642	NA
FBgn0027619	Adam	2R	TOH	fast	0.0094	0.0053	0.1116	0.1716	0.826668	-0.620713	0.021	0.013	0.691878	-1.56242	-0.317482	-1.66389	0.0706642	1.37141
FBgn0027620	Acf1	3R	T	clock	0.0147	0.0188	0.1036	0.2517	-0.354917	-1.28068	0.031	0.047	-0.600393	-1.56242	-0.317482	-1.66389	0.0706642	0
FBgn0027654	jdp	3R	H	clock	0.0022	0.0022	0.1181	0.2369	0	-1.00427	0.005	0.005	0	-1.56242	-0.317482	-1.66389	0.0706642	2.32844
FBgn0027779	VhaSFD	2L	TOH	clock	0.0016	0.0024	0.1138	0.0961	-0.584963	0.243892	0.004	0.006	-0.584963	-1.56242	-0.317482	-1.66389	0.0706642	1.06125
FBgn0027780	U26	2L	un	clock	0.0211	0.0288	0.1002	0.2068	-0.448826	-1.04535	0.044	0.06	-0.447459	-1.56242	-0.317482	-1.66389	0.0706642	2.82658
FBgn0027786	Mtch	3L	TOH	clock	0.0064	0.0091	0.0727	0.1715	-0.507795	-1.23818	0.013	0.02	-0.621488	-1.56242	-0.317482	-1.66389	0.0706642	0.52547
FBgn0027791	O-fut2	X	OH	clock	0.0177	0.0299	0.2121	0.2903	-0.756396	-0.4528	0.041	0.067	-0.708537	-1.56242	-0.317482	-1.66389	0.0706642	NA
FBgn0027796	Gr2a	X	un	slow	0.0027	0.0112	0.2002	0.3136	-2.05247	-0.647484	0.013	0.025	-0.943416	-1.56242	-0.317482	-1.66389	0.0706642	NA
FBgn0027835	Dp1	2R	OH	clock	0.0113	0.0192	0.1065	0.2033	-0.764784	-0.932757	0.024	0.042	-0.807355	-1.56242	-0.317482	-1.66389	0.0706642	3.12353
FBgn0027836	Dgp-1	2R	TH	fast	0.0074	0.0049	0.1043	0.2007	0.594744	-0.944301	0.015	0.023	-0.616671	-1.56242	-0.317482	-1.66389	0.0706642	3.08837
FBgn0027841	CstF-64	3R	H	clock	0.0065	0.007	0.1678	0.1924	-0.106915	-0.197366	0.017	0.014	0.280108	-1.56242	-0.317482	-1.66389	0.0706642	2.82017
FBgn0027844	CAH1	2L	H	fast	0.0046	0.0015	0.1611	0.1378	1.61667	0.225381	0.011	0.004	1.45943	-1.56242	-0.317482	-1.66389	0.0706642	1.85231
FBgn0027865	Tsp96F	3R	un	fast	0.0073	0.0018	0.1094	0.0983	2.0199	0.154349	0.016	0.004	2	-1.56242	-0.317482	-1.66389	0.0706642	NA
FBgn0027866	CG9776	3R	TO	clock	0.0291	0.0607	0.1128	0.1997	-1.06068	-0.824067	0.056	0.111	-0.987061	-1.56242	-0.317482	-1.66389	0.0706642	NA
FBgn0027868	Nup170	2L	TO	fast	0.0219	0.0148	0.1801	0.2188	0.565334	-0.280815	0.048	0.034	0.4975	-1.56242	-0.317482	-1.66389	0.0706642	NA
FBgn0027872	rdgBbeta	2R	un	slow	0.0072	0.0305	0.0376	0.152	-2.08274	-2.01527	0.019	0.065	-1.77444	-1.56242	-0.317482	-1.66389	0.0706642	3.5806
FBgn0027885	Aac11	2L	TOH	fast	0.0065	0.0043	0.1687	0.1982	0.596103	-0.232497	0.013	0.013	0	-1.56242	-0.317482	-1.66389	0.0706642	0.802779
FBgn0027914	Gen	3L	O	clock	0.0088	0.0259	0.1789	0.2608	-1.55738	-0.54379	0.018	0.053	-1.558	-1.56242	-0.317482	-1.66389	0.0706642	NA
FBgn0027932	Akap200	2L	TOH	clock	0.0187	0.033	0.0474	0.1176	-0.819428	-1.31093	0.045	0.075	-0.736966	-1.56242	-0.317482	-1.66389	0.0706642	2.55685
FBgn0027936	vih	3L	T	fast	0.0047	0.0001	0.09	0.1196	5.55459	-0.41022	NA	NA	NA	-1.56242	-0.317482	-1.66389	0.0706642	1.37356
FBgn0027948	msps	3R	TOH	fast	0.0108	0.0094	0.1152	0.1864	0.200299	-0.694261	0.022	0.021	0.0671142	-1.56242	-0.317482	-1.66389	0.0706642	1.36742
FBgn0027949	msb1l	2L	TOH	slow	0.0112	0.0426	0.1272	0.1681	-1.92735	-0.402221	0.026	0.079	-1.60334	-1.56242	-0.317482	-1.66389	0.0706642	0.461936
FBgn0027950	MBD-like	3R	un	fast	0.0104	0.0059	0.0965	0.0914	0.817797	0.0783348	0.021	0.016	0.392317	-1.56242	-0.317482	-1.66389	0.0706642	NA
FBgn0027951	MTA1-like	3R	TOH	clock	0.0051	0.0063	0.0646	0.151	-0.304855	-1.22494	0.011	0.013	-0.241008	-1.56242	-0.317482	-1.66389	0.0706642	NA
FBgn0028360	l(1)G0148	X	T	fast	0.0485	0.0182	0.1579	0.0877	1.41405	0.848362	0.091	0.042	1.11548	-1.56242	-0.317482	-1.66389	0.0706642	4.28633
FBgn0028372	isopeptidase-T-3	2R	T	slow	0.0032	0.0117	0.0912	0.171	-1.87036	-0.906891	0.007	0.025	-1.8365	-1.56242	-0.317482	-1.66389	0.0706642	4.30682
FBgn0028375	heix	2L	un	slow	0.0014	0.0056	0.0789	0.2184	-2	-1.46888	0.003	0.012	-2	-1.56242	-0.317482	-1.66389	0.0706642	0.923546
FBgn0028379	fan	3L	T	clock	0.0561	0.0936	0.1132	0.2796	-0.738508	-1.30449	0.121	0.191	-0.658566	-1.56242	-0.317482	-1.66389	0.0706642	2.17339
FBgn0028380	fal	3L	T	slow	0.019	0.0664	0.1291	0.1643	-1.80518	-0.347843	0.041	0.125	-1.60823	-1.56242	-0.317482	-1.66389	0.0706642	0.885606
FBgn0028381	decay	3R	T	clock	0.0058	0.0113	0.2024	0.2216	-0.962198	-0.130749	0.014	0.027	-0.947533	-1.56242	-0.317482	-1.66389	0.0706642	3.4401
FBgn0028382	cyp33	2R	un	clock	0.0014	0.003	0.1419	0.2123	-1.09954	-0.58123	0.003	0.007	-1.22239	-1.56242	-0.317482	-1.66389	0.0706642	3.5806
FBgn0028386	cic	3R	un	clock	0.0071	0.0127	0.1079	0.1499	-0.838938	-0.474306	0.016	0.027	-0.754888	-1.56242	-0.317482	-1.66389	0.0706642	NA
FBgn0028387	chm	2L	H	slow	0.0034	0.0117	0.1294	0.1715	-1.7829	-0.406371	0.008	0.027	-1.75489	-1.56242	-0.317482	-1.66389	0.0706642	NA
FBgn0028388	capt	2L	OH	clock	0.0055	0.0114	0.0415	0.1171	-1.05153	-1.49656	0.014	0.027	-0.947533	-1.56242	-0.317482	-1.66389	0.0706642	2.91635
FBgn0028401	Snap24	3R	un	slow	0.0001	0.0005	0.1042	0.5392	-2.32193	-2.37147	0.8	0.333	1.26448	-1.56242	-0.317482	-1.66389	0.0706642	0.921219
FBgn0028406	Rep4	2L	H	clock	0.0108	0.0323	0.1104	0.2418	-1.5805	-1.13107	0.025	0.067	-1.42223	-1.56242	-0.317482	-1.66389	0.0706642	1.85231
FBgn0028410	Pk34A	2L	T	fast	0.047	0.0445	0.1965	0.2565	0.0788554	-0.38443	0.108	0.108	0	-1.56242	-0.317482	-1.66389	0.0706642	1.85231
FBgn0028411	Nxt1	2R	O	fast	0.0221	0.0186	0.2253	0.2221	0.248744	0.0206379	0.053	0.045	0.236067	-1.56242	-0.317482	-1.66389	0.0706642	3.40979
FBgn0028419	Kr-h2	2L	TOH	fast	0.0118	0.01	0.0689	0.1859	0.238787	-1.43195	0.025	0.022	0.184425	-1.56242	-0.317482	-1.66389	0.0706642	3.59298
FBgn0028420	Kr-h1	2L	un	clock	0.0127	0.0192	0.1128	0.1671	-0.596278	-0.566945	0.027	0.045	-0.736966	-1.56242	-0.317482	-1.66389	0.0706642	3.59298
FBgn0028421	Kap3	X	H	clock	0.0027	0.0041	0.1409	0.1613	-0.602665	-0.195075	0.006	0.009	-0.584963	-1.56242	-0.317482	-1.66389	0.0706642	4.20151
FBgn0028425	JhI-21	2L	TOH	fast	0.0221	0.0065	0.1491	0.1464	1.76553	0.0263647	0.042	0.012	1.80735	-1.56242	-0.317482	-1.66389	0.0706642	2.10243
FBgn0028426	JhI-1	2R	un	clock	0.0132	0.0183	0.1736	0.2016	-0.471306	-0.215729	0.026	0.036	-0.469485	-1.56242	-0.317482	-1.66389	0.0706642	1.02477
FBgn0028428	Ih	2R	H	clock	0.0015	0.002	0.0457	0.0596	-0.415037	-0.383118	0.872	0.89	-0.0294772	-1.56242	-0.317482	-1.66389	0.0706642	3.01289
FBgn0028434	Ercc1	2R	O	slow	0.0003	0.0152	0.2612	0.2285	-5.66297	0.192961	0.004	0.035	-3.12928	-1.56242	-0.317482	-1.66389	0.0706642	4.02932
FBgn0028467	CG11070	2L	OH	clock	0.0096	0.0222	0.1273	0.2382	-1.20945	-0.903941	0.021	0.043	-1.03395	-1.56242	-0.317482	-1.66389	0.0706642	NA
FBgn0028468	rtet	3R	un	clock	0.0041	0.0101	0.1036	0.1928	-1.30066	-0.896081	0.015	0.023	-0.616671	-1.56242	-0.317482	-1.66389	0.0706642	NA
FBgn0028470	CG5208	3R	H	clock	0.0061	0.0138	0.1309	0.163	-1.17779	-0.316407	0.016	0.032	-1	-1.56242	-0.317482	-1.66389	0.0706642	NA
FBgn0028473	CG8801	2R	TOH	fast	0.0032	0.0025	0.0847	0.214	0.356144	-1.33718	0.006	0.006	0	-1.56242	-0.317482	-1.66389	0.0706642	NA
FBgn0028476	CG15817	3R	TH	clock	0.0108	0.0152	0.1213	0.225	-0.49304	-0.891345	0.032	0.043	-0.426265	-1.56242	-0.317482	-1.66389	0.0706642	NA
FBgn0028479	CG4389	2L	TOH	slow	0.0022	0.0102	0.1226	0.1802	-2.21299	-0.55564	0.005	0.02	-2	-1.56242	-0.317482	-1.66389	0.0706642	NA
FBgn0028481	CG4341	2L	H	clock	0.0113	0.0235	0.1114	0.3295	-1.05634	-1.56453	0.028	0.051	-0.86507	-1.56242	-0.317482	-1.66389	0.0706642	NA
FBgn0028482	CG16857	2L	H	slow	0.0002	0.0089	0.1703	0.2211	-5.47573	-0.376621	0.005	0.019	-1.926	-1.56242	-0.317482	-1.66389	0.0706642	NA
FBgn0028484	Ack	3L	TH	clock	0.0098	0.0104	0.0865	0.2098	-0.0857299	-1.27824	0.021	0.024	-0.192645	-1.56242	-0.317482	-1.66389	0.0706642	2.92114
FBgn0028485	CG4272	2L	TH	clock	0.0092	0.0201	0.1112	0.1071	-1.12749	0.0541983	0.019	0.038	-1	-1.56242	-0.317482	-1.66389	0.0706642	NA
FBgn0028496	CG30116	2R	TH	clock	0.0035	0.0057	0.1462	0.254	-0.703607	-0.796885	0.011	0.013	-0.241008	-1.56242	-0.317482	-1.66389	0.0706642	3.12353
FBgn0028504	CG12182	3L	H	clock	0.0217	0.0449	0.1242	0.2445	-1.04902	-0.977169	0.046	0.099	-1.10579	-1.56242	-0.317482	-1.66389	0.0706642	NA
FBgn0028507	CG3793	2L	H	fast	0.0012	0.0002	0.1113	0.2079	2.58496	-0.901436	NA	NA	NA	-1.56242	-0.317482	-1.66389	0.0706642	NA
FBgn0028509	cenG1A	2L	O	clock	0.004	0.0045	0.1131	0.1427	-0.169925	-0.335386	0.008	0.01	-0.321928	-1.56242	-0.317482	-1.66389	0.0706642	1.7146
FBgn0028518	CG18480	2L	un	slow	0.0101	0.0407	0.157	0.2409	-2.01067	-0.61767	0.023	0.082	-1.83399	-1.56242	-0.317482	-1.66389	0.0706642	NA
FBgn0028520	CG4891	2L	TH	clock	0.0175	0.0243	0.2383	0.2651	-0.473601	-0.153758	0.043	0.068	-0.661198	-1.56242	-0.317482	-1.66389	0.0706642	NA
FBgn0028525	c(2)M	2L	O	slow	0.0326	0.1099	0.1402	0.2269	-1.75325	-0.69457	0.074	0.196	-1.40526	-1.56242	-0.317482	-1.66389	0.0706642	NA
FBgn0028530	mTTF	2L	T	fast	0.0368	0.0289	0.1686	0.2165	0.348636	-0.360762	0.07	0.061	0.198546	-1.56242	-0.317482	-1.66389	0.0706642	NA
FBgn0028532	CG7968	2L	un	clock	0.0131	0.0207	0.2178	0.2018	-0.660064	0.110078	0.024	0.048	-1	-1.56242	-0.317482	-1.66389	0.0706642	NA
FBgn0028534	CG7916	2L	un	clock	0.0077	0.0223	0.1319	0.1355	-1.53411	-0.0388483	0.02	0.055	-1.45943	-1.56242	-0.317482	-1.66389	0.0706642	NA
FBgn0028539	CG31731	2L	T	clock	0.0281	0.0404	0.1037	0.2895	-0.523785	-1.48115	0.058	0.078	-0.427421	-1.56242	-0.317482	-1.66389	0.0706642	1.85231
FBgn0028541	CG7364	2L	TH	clock	0.0035	0.0058	0.1537	0.203	-0.728698	-0.401363	0.01	0.013	-0.378512	-1.56242	-0.317482	-1.66389	0.0706642	1.85231
FBgn0028543	CG31839	2L	H	clock	0.0072	0.0209	0.1619	0.2612	-1.53743	-0.690052	0.014	0.05	-1.8365	-1.56242	-0.317482	-1.66389	0.0706642	NA
FBgn0028545	CG8942	2L	un	clock	0.0559	0.1033	0.0803	0.2078	-0.88592	-1.37172	0.114	0.193	-0.759567	-1.56242	-0.317482	-1.66389	0.0706642	NA
FBgn0028546	Rsu-1	2L	O	slow	0.0017	0.0096	0.1374	0.1838	-2.4975	-0.419755	0.004	0.018	-2.16993	-1.56242	-0.317482	-1.66389	0.0706642	NA
FBgn0028560	sut4	2R	TH	clock	0.0161	0.0424	0.139	0.2549	-1.397	-0.874846	0.032	0.074	-1.20945	-1.56242	-0.317482	-1.66389	0.0706642	1.29289
FBgn0028562	sut2	2R	H	clock	0.0134	0.0187	0.1422	0.1936	-0.480805	-0.445157	0.029	0.039	-0.427421	-1.56242	-0.317482	-1.66389	0.0706642	1.57136
FBgn0028563	sut1	2R	H	slow	0.0027	0.0157	0.1195	0.2245	-2.53973	-0.909705	0.006	0.032	-2.41504	-1.56242	-0.317482	-1.66389	0.0706642	1.57136
FBgn0028567	robl62A	3L	TH	clock	0.0082	0.0081	0.17	0.1751	0.017702	-0.0426443	0.019	0.019	0	-1.56242	-0.317482	-1.66389	0.0706642	2.34354
FBgn0028570	robl22E	2L	un	clock	0.0127	0.0288	0.2514	0.1734	-1.18124	0.535881	0.031	0.072	-1.21573	-1.56242	-0.317482	-1.66389	0.0706642	2.91635
FBgn0028579	phtf	2R	TH	clock	0.0146	0.018	0.1227	0.2256	-0.302029	-0.878632	0.035	0.039	-0.156119	-1.56242	-0.317482	-1.66389	0.0706642	0.552989
FBgn0028622	l(2)05510	2R	H	slow	0.0011	0.012	0.1188	0.1663	-3.44746	-0.485253	0.002	0.024	-3.58496	-1.56242	-0.317482	-1.66389	0.0706642	4.82379
FBgn0028644	beat-Ic	2L	un	clock	0.0035	0.0081	0.0243	0.1069	-1.21057	-2.13723	0.01	0.048	-2.26303	-1.56242	-0.317482	-1.66389	0.0706642	NA
FBgn0028646	aralar1	3R	TOH	clock	0.0019	0.0028	0.0724	0.1361	-0.559427	-0.910605	0.004	0.009	-1.16993	-1.56242	-0.317482	-1.66389	0.0706642	2.32844
FBgn0028648	mRpL50	3L	O	clock	0.017	0.0176	0.1061	0.1904	-0.0500407	-0.843609	0.037	0.037	0	-1.56242	-0.317482	-1.66389	0.0706642	5.24379
FBgn0028662	VhaPPA1-1	3R	TOH	clock	0.0019	0.0056	0.1717	0.1344	-1.55943	0.353357	0.005	0.014	-1.48543	-1.56242	-0.317482	-1.66389	0.0706642	2.57138
FBgn0028665	VhaAC39	X	OH	fast	0.009	0.0002	0.1055	0.1786	5.49185	-0.759489	NA	NA	NA	-1.56242	-0.317482	-1.66389	0.0706642	2.92435
FBgn0028667	Vha16-3	3L	un	slow	0.0001	0.0213	0.1236	0.3844	-7.73471	-1.63693	NA	NA	NA	-1.56242	-0.317482	-1.66389	0.0706642	NA
FBgn0028668	Vha16-2	3L	un	clock	0.0107	0.0239	0.1359	0.4521	-1.1594	-1.7341	0.021	0.05	-1.25154	-1.56242	-0.317482	-1.66389	0.0706642	3.83473
FBgn0028669	Vha100-3	2R	T	slow	0.0086	0.0355	0.1406	0.2627	-2.04541	-0.90182	0.399	0.569	-0.51204	-1.56242	-0.317482	-1.66389	0.0706642	NA
FBgn0028679	Sema-5c	3L	un	slow	0.0057	0.0185	0.1371	0.2923	-1.69849	-1.09222	0.013	0.041	-1.65711	-1.56242	-0.317482	-1.66389	0.0706642	1.87137
FBgn0028684	Tbp-1	3R	TOH	slow	0.0001	0.001	0.0653	0.2227	-3.32193	-1.76995	NA	NA	NA	-1.56242	-0.317482	-1.66389	0.0706642	NA
FBgn0028688	Rpn7	3R	TOH	slow	0.0002	0.0011	0.1519	0.289	-2.45943	-0.927948	NA	NA	NA	-1.56242	-0.317482	-1.66389	0.0706642	4.29853
FBgn0028689	Rpn6	2R	TOH	clock	0.0013	0.0028	0.1073	0.1093	-1.10692	-0.0266433	0.003	0.011	-1.87447	-1.56242	-0.317482	-1.66389	0.0706642	4.17369
FBgn0028690	Rpn5	3R	TOH	slow	0.0026	0.009	0.1752	0.2958	-1.79141	-0.755619	0.006	0.018	-1.58496	-1.56242	-0.317482	-1.66389	0.0706642	0.0566649
FBgn0028691	Rpn9	3R	TOH	clock	0.0011	0.0034	0.1023	0.1612	-1.62803	-0.656046	0.003	0.008	-1.41504	-1.56242	-0.317482	-1.66389	0.0706642	NA
FBgn0028693	Rpn12	3L	OH	clock	0.0032	0.0064	0.1815	0.3157	-1	-0.798585	0.008	0.015	-0.906891	-1.56242	-0.317482	-1.66389	0.0706642	1.17248
FBgn0028695	Rpn1	3L	TOH	clock	0.0019	0.0039	0.1381	0.2368	-1.03747	-0.777956	0.005	0.009	-0.847997	-1.56242	-0.317482	-1.66389	0.0706642	0.154627
FBgn0028717	Lnk	3R	OH	clock	0.0046	0.0071	0.0956	0.1689	-0.626185	-0.821087	0.008	0.015	-0.906891	-1.56242	-0.317482	-1.66389	0.0706642	4.05575
FBgn0028734	Fmr1	3R	TH	fast	0.0111	0.0105	0.063	0.0962	0.0801703	-0.610685	0.021	0.022	-0.0671142	-1.56242	-0.317482	-1.66389	0.0706642	NA
FBgn0028741	CG6355	2R	TH	clock	0.0119	0.0268	0.1474	0.217	-1.17127	-0.557959	0.023	0.056	-1.28379	-1.56242	-0.317482	-1.66389	0.0706642	NA
FBgn0028744	CG5033	2R	O	clock	0.0025	0.0043	0.0613	0.1692	-0.782409	-1.46477	0.006	0.01	-0.736966	-1.56242	-0.317482	-1.66389	0.0706642	NA
FBgn0028789	Doc1	3L	un	clock	0.0049	0.0127	0.0992	0.2494	-1.37397	-1.33005	0.008	0.033	-2.04439	-1.56242	-0.317482	-1.66389	0.0706642	NA
FBgn0028833	Dak1	3R	OH	clock	0.0063	0.0109	0.0901	0.2547	-0.790904	-1.4992	0.028	0.026	0.106915	-1.56242	-0.317482	-1.66389	0.0706642	2.66263
FBgn0028838	CSN1a	2L	un	clock	0.0206	0.0457	0.1664	0.3713	-1.14955	-1.15793	0.038	0.09	-1.24393	-1.56242	-0.317482	-1.66389	0.0706642	NA
FBgn0028841	jhamt	2L	un	slow	0.0111	0.039	0.2188	0.4506	-1.81291	-1.04223	0.021	0.078	-1.89308	-1.56242	-0.317482	-1.66389	0.0706642	NA
FBgn0028847	CG9014	2L	T	clock	0.0231	0.048	0.1602	0.3201	-1.05514	-0.998649	0.051	0.103	-1.01408	-1.56242	-0.317482	-1.66389	0.0706642	NA
FBgn0028850	CG15260	2L	T	fast	0.1734	0.0664	0.1213	0.3786	1.38485	-1.64209	0.373	0.157	1.24841	-1.56242	-0.317482	-1.66389	0.0706642	NA
FBgn0028852	CG15262	2L	T	clock	0.0706	0.0698	0.0901	0.3117	0.0164411	-1.79056	0.13	0.145	-0.157541	-1.56242	-0.317482	-1.66389	0.0706642	NA
FBgn0028858	CG10839	2L	T	clock	0.0077	0.0189	0.0974	0.277	-1.29546	-1.50789	0.016	0.038	-1.24793	-1.56242	-0.317482	-1.66389	0.0706642	NA
FBgn0028872	CG18095	2L	un	clock	0.0308	0.0484	0.1756	0.1895	-0.652077	-0.109905	0.066	0.092	-0.479168	-1.56242	-0.317482	-1.66389	0.0706642	NA
FBgn0028876	CG16876	2L	un	slow	0.01	0.0481	0.1937	0.2279	-2.26604	-0.234577	0.023	0.087	-1.91938	-1.56242	-0.317482	-1.66389	0.0706642	NA
FBgn0028884	CG4892	2L	T	fast	0.0659	0.0626	0.1023	0.4212	0.0741158	-2.0417	0.157	0.133	0.239338	-1.56242	-0.317482	-1.66389	0.0706642	NA
FBgn0028887	CG3491	2L	T	fast	0.0308	0.0177	0.1525	0.3935	0.799181	-1.36755	0.07	0.034	1.04182	-1.56242	-0.317482	-1.66389	0.0706642	NA
FBgn0028892	CG4161	2L	T	clock	0.0095	0.0285	0.142	0.2836	-1.58496	-0.997967	0.016	0.061	-1.93074	-1.56242	-0.317482	-1.66389	0.0706642	NA
FBgn0028895	CG17328	2L	un	slow	0.0002	0.0102	0.1717	0.2645	-5.67243	-0.623378	NA	NA	NA	-1.56242	-0.317482	-1.66389	0.0706642	NA
FBgn0028899	CG31817	2L	T	clock	0.0427	0.1019	0.1892	0.3042	-1.25485	-0.685108	0.135	0.266	-0.978467	-1.56242	-0.317482	-1.66389	0.0706642	NA
FBgn0028903	CG13243	2L	T	clock	0.0042	0.0128	0.1281	0.2655	-1.60768	-1.05144	0.01	0.027	-1.43296	-1.56242	-0.317482	-1.66389	0.0706642	NA
FBgn0028906	CG17341	2L	un	clock	0.0017	0.0017	0.1141	0.1557	0	-0.44847	0.013	0.005	1.37851	-1.56242	-0.317482	-1.66389	0.0706642	NA
FBgn0028915	CG7532	2L	un	slow	0.0053	0.063	0.1166	0.1728	-3.57129	-0.567535	0.013	0.132	-3.34395	-1.56242	-0.317482	-1.66389	0.0706642	NA
FBgn0028916	CG33090	2L	H	fast	0.0068	0.0049	0.1487	0.2291	0.472753	-0.623573	0.019	0.014	0.440573	-1.56242	-0.317482	-1.66389	0.0706642	NA
FBgn0028918	CG15287	2L	T	clock	0.0197	0.0483	0.1544	0.2443	-1.29383	-0.661981	0.042	0.101	-1.26589	-1.56242	-0.317482	-1.66389	0.0706642	NA
FBgn0028926	NC2beta	2L	H	slow	0.0002	0.0022	0.1963	0.23	-3.45943	-0.228574	NA	NA	NA	-1.56242	-0.317482	-1.66389	0.0706642	NA
FBgn0028932	CG16890	2L	O	slow	0.008	0.0404	0.0961	0.3252	-2.33628	-1.75872	0.018	0.088	-2.28951	-1.56242	-0.317482	-1.66389	0.0706642	NA
FBgn0028936	CG16873	2L	un	clock	0.0129	0.016	0.1348	0.1572	-0.310701	-0.221781	0.025	0.037	-0.565597	-1.56242	-0.317482	-1.66389	0.0706642	NA
FBgn0028939	CG18146	2L	un	slow	0.0128	0.0525	0.1117	0.2951	-2.03617	-1.40157	0.025	0.097	-1.95606	-1.56242	-0.317482	-1.66389	0.0706642	NA
FBgn0028941	CG16853	2L	T	clock	0.0209	0.053	0.119	0.1377	-1.34249	-0.210567	0.059	0.109	-0.885541	-1.56242	-0.317482	-1.66389	0.0706642	NA
FBgn0028942	CG16852	2L	T	clock	0.071	0.0758	0.1829	0.2244	-0.0943788	-0.295018	0.137	0.141	-0.0415193	-1.56242	-0.317482	-1.66389	0.0706642	NA
FBgn0028944	CG11864	2L	T	clock	0.0321	0.0817	0.1226	0.2844	-1.34776	-1.21396	0.07	0.159	-1.1836	-1.56242	-0.317482	-1.66389	0.0706642	NA
FBgn0028945	CG7631	2L	un	slow	0.0102	0.0343	0.1848	0.2175	-1.74964	-0.235051	0.024	0.075	-1.64386	-1.56242	-0.317482	-1.66389	0.0706642	NA
FBgn0028946	Or35a	2L	un	slow	0.0001	0.0542	0.1203	0.2197	-9.08215	-0.868898	0.04	0.093	-1.21723	-1.56242	-0.317482	-1.66389	0.0706642	0.716142
FBgn0028950	CG15255	2L	un	slow	0.0053	0.0338	0.127	0.2917	-2.67296	-1.19966	0.011	0.069	-2.64909	-1.56242	-0.317482	-1.66389	0.0706642	NA
FBgn0028952	CG31672	2L	T	clock	0.0442	0.094	0.029	0.1569	-1.08861	-2.43572	0.054	0.129	-1.25634	-1.56242	-0.317482	-1.66389	0.0706642	NA
FBgn0028953	CG14478	2R	O	fast	0.0062	0.0001	0.0297	0.1054	5.9542	-1.82734	0.004	0.006	-0.584963	-1.56242	-0.317482	-1.66389	0.0706642	3.5806
FBgn0028954	CG3287	2R	TH	slow	0.0074	0.0317	0.0647	0.2524	-2.09889	-1.96387	0.014	0.064	-2.19265	-1.56242	-0.317482	-1.66389	0.0706642	0.552989
FBgn0028963	Or49b	2R	un	clock	0.0059	0.0163	0.1188	0.195	-1.46609	-0.714939	0.013	0.029	-1.15754	-1.56242	-0.317482	-1.66389	0.0706642	3.27068
FBgn0028967	26-29-p	3L	TOH	slow	0.0016	0.0086	0.1164	0.1894	-2.42626	-0.702345	0.004	0.018	-2.16993	-1.56242	-0.317482	-1.66389	0.0706642	NA
FBgn0028968	gammaCop	3R	TH	slow	0.0001	0.0031	0.102	0.0973	-4.9542	0.0680574	NA	NA	NA	-1.56242	-0.317482	-1.66389	0.0706642	2.32844
FBgn0028969	deltaCOP	X	TOH	clock	0.005	0.005	0.1214	0.1847	0	-0.605415	0.013	0.011	0.241008	-1.56242	-0.317482	-1.66389	0.0706642	0.507109
FBgn0028970	betaggt-II	2L	H	fast	0.0059	0.0039	0.1867	0.1922	0.597241	-0.0418864	0.014	0.009	0.63743	-1.56242	-0.317482	-1.66389	0.0706642	3.11028
FBgn0028974	xmas-2	X	OH	clock	0.0218	0.0438	0.2118	0.4997	-1.0066	-1.23836	0.083	0.085	-0.0343515	-1.56242	-0.317482	-1.66389	0.0706642	NA
FBgn0028978	trbl	3L	TH	clock	0.0067	0.0203	0.1216	0.2056	-1.59925	-0.757697	0.016	0.049	-1.61471	-1.56242	-0.317482	-1.66389	0.0706642	0.0534361
FBgn0028983	Spn6	2R	O	clock	0.0067	0.0176	0.0774	0.2852	-1.39334	-1.88157	0.016	0.04	-1.32193	-1.56242	-0.317482	-1.66389	0.0706642	NA
FBgn0028984	Spn5	3R	H	clock	0.0112	0.0243	0.2124	0.2911	-1.11746	-0.454731	0.023	0.049	-1.09115	-1.56242	-0.317482	-1.66389	0.0706642	NA
FBgn0028990	Spn27A	2L	OH	clock	0.0074	0.017	0.1698	0.2546	-1.19994	-0.584396	0.014	0.033	-1.23704	-1.56242	-0.317482	-1.66389	0.0706642	NA
FBgn0028991	seq	2R	H	clock	0.0056	0.0093	0.1203	0.1619	-0.731804	-0.428466	0.012	0.026	-1.11548	-1.56242	-0.317482	-1.66389	0.0706642	3.38261
FBgn0028997	nmdyn-D7	3R	TH	slow	0.0037	0.0152	0.1554	0.2015	-2.03847	-0.374793	0.016	0.034	-1.08746	-1.56242	-0.317482	-1.66389	0.0706642	0.803089
FBgn0029002	miple2	3L	O	clock	0.0224	0.0322	0.1128	0.282	-0.523562	-1.32193	0.046	0.074	-0.685891	-1.56242	-0.317482	-1.66389	0.0706642	0.52547
FBgn0029067	l(1)G0269	X	T	clock	0.0001	0.0002	0.0835	0.1972	-1	-1.23981	NA	NA	NA	-1.56242	-0.317482	-1.66389	0.0706642	0.917771
FBgn0029079	icln	2R	O	clock	0.0063	0.0108	0.1733	0.2813	-0.777608	-0.698838	0.019	0.028	-0.559427	-1.56242	-0.317482	-1.66389	0.0706642	3.5806
FBgn0029084	gom	2R	TH	clock	0.0168	0.0215	0.1577	0.2801	-0.355875	-0.828759	0.039	0.052	-0.415037	-1.56242	-0.317482	-1.66389	0.0706642	3.13685
FBgn0029088	disp	3R	H	clock	0.0067	0.0141	0.1483	0.2149	-1.07346	-0.535147	0.015	0.031	-1.04731	-1.56242	-0.317482	-1.66389	0.0706642	0.0566649
FBgn0029117	Surf1	3L	H	clock	0.0069	0.0153	0.117	0.2267	-1.14886	-0.954276	0.015	0.05	-1.73697	-1.56242	-0.317482	-1.66389	0.0706642	6.64204
FBgn0029118	Sucb	3L	O	clock	0.0044	0.0054	0.1315	0.1763	-0.295456	-0.42297	0.01	0.012	-0.263034	-1.56242	-0.317482	-1.66389	0.0706642	2.97296
FBgn0029121	Sras	3L	un	fast	0.0237	0.0222	0.1057	0.1989	0.0943274	-0.912068	0.043	0.043	0	-1.56242	-0.317482	-1.66389	0.0706642	2.97296
FBgn0029128	SP71	X	un	fast	0.0026	0.0013	0.108	0.1565	1	-0.535131	0.006	0.003	1	-1.56242	-0.317482	-1.66389	0.0706642	NA
FBgn0029133	REG	X	TO	fast	0.0104	0.0017	0.2011	0.1604	2.61298	0.326239	0.024	0.004	2.58496	-1.56242	-0.317482	-1.66389	0.0706642	3.35006
FBgn0029134	Prosbeta5	2R	OH	clock	0.009	0.0111	0.1361	0.1931	-0.302563	-0.504681	0.021	0.025	-0.251539	-1.56242	-0.317482	-1.66389	0.0706642	1.20211
FBgn0029147	NtR	2R	un	clock	0.0188	0.0482	0.1093	0.2071	-1.3583	-0.922034	0.042	0.098	-1.22239	-1.56242	-0.317482	-1.66389	0.0706642	3.13685
FBgn0029167	Hml	3L	H	slow	0.0074	0.0261	0.1476	0.3321	-1.81845	-1.16993	0.017	0.057	-1.74543	-1.56242	-0.317482	-1.66389	0.0706642	1.89857
FBgn0029175	Ext2	2R	H	slow	0.0013	0.0055	0.1238	0.2098	-2.08092	-0.761003	0.003	0.013	-2.11548	-1.56242	-0.317482	-1.66389	0.0706642	NA
FBgn0029503	CHORD	3R	H	clock	0.0175	0.0288	0.084	0.2859	-0.718714	-1.76705	0.038	0.056	-0.559427	-1.56242	-0.317482	-1.66389	0.0706642	3.74237
FBgn0029504	CHES-1-like	X	OH	slow	0.0081	0.0344	0.0856	0.1668	-2.08641	-0.962437	0.023	0.075	-1.70526	-1.56242	-0.317482	-1.66389	0.0706642	2.57831
FBgn0029507	Tsp42Ed	2R	H	slow	0.0019	0.0237	0.142	0.2722	-3.64082	-0.938776	0.004	0.04	-3.32193	-1.56242	-0.317482	-1.66389	0.0706642	NA
FBgn0029512	Aos1	3R	TO	clock	0.0108	0.0254	0.1666	0.2953	-1.2338	-0.825793	0.024	0.05	-1.05889	-1.56242	-0.317482	-1.66389	0.0706642	1.16462
FBgn0029514	312	3L	TH	slow	0.0099	0.0367	0.1905	0.3279	-1.89028	-0.783465	0.019	0.074	-1.96153	-1.56242	-0.317482	-1.66389	0.0706642	1.61663
FBgn0029521	Or1a	X	un	clock	0.0255	0.0361	0.1199	0.1928	-0.501502	-0.685273	0.054	0.064	-0.245112	-1.56242	-0.317482	-1.66389	0.0706642	0
FBgn0029535	CG14635	X	un	slow	0.0122	0.0571	0.1246	0.2382	-2.22661	-0.934869	0.027	0.108	-2	-1.56242	-0.317482	-1.66389	0.0706642	0.383217
FBgn0029552	CG14631	X	un	clock	0.0412	0.0994	0.2054	0.4024	-1.2706	-0.970194	0.082	0.177	-1.11005	-1.56242	-0.317482	-1.66389	0.0706642	NA
FBgn0029568	CG11381	X	un	clock	0.0267	0.0588	0.0848	0.3647	-1.13898	-2.10457	0.051	0.147	-1.52725	-1.56242	-0.317482	-1.66389	0.0706642	0.545649
FBgn0029587	CG14797	X	un	fast	0.0064	0.0003	0.0569	0.3092	4.41504	-2.44204	0.016	0.025	-0.643856	-1.56242	-0.317482	-1.66389	0.0706642	0.520499
FBgn0029603	CG14053	X	T	clock	0.0668	0.1591	0.2155	0.2247	-1.25201	-0.0603123	0.173	0.381	-1.13902	-1.56242	-0.317482	-1.66389	0.0706642	0.982541
FBgn0029608	CG3091	X	H	clock	0.0152	0.0306	0.1411	0.2663	-1.00946	-0.916334	0.038	0.075	-0.980891	-1.56242	-0.317482	-1.66389	0.0706642	1.14127
FBgn0029629	CG8636	X	OH	fast	0.0029	0.0002	0.2255	0.2274	3.85798	-0.0121048	NA	NA	NA	-1.56242	-0.317482	-1.66389	0.0706642	2.31335
FBgn0029642	CG3592	X	un	clock	0.0683	0.0756	0.1433	0.2459	-0.146501	-0.779033	0.114	0.13	-0.189478	-1.56242	-0.317482	-1.66389	0.0706642	3.71607
FBgn0029658	CG14269	X	T	clock	0.0362	0.0349	0.3009	0.3353	0.0527627	-0.156168	0.063	0.074	-0.232173	-1.56242	-0.317482	-1.66389	0.0706642	2.92435
FBgn0029660	CG10801	X	T	fast	0.1286	0.0687	0.4185	0.3996	0.904509	0.066671	0.236	0.144	0.712718	-1.56242	-0.317482	-1.66389	0.0706642	2.92435
FBgn0029661	CG16781	X	T	fast	0.1	0.0919	0.3486	0.2808	0.121863	0.31203	0.188	0.162	0.214739	-1.56242	-0.317482	-1.66389	0.0706642	2.92435
FBgn0029663	CG10804	X	H	clock	0.0015	0.0036	0.1922	0.2468	-1.26303	-0.360734	0.003	0.011	-1.87447	-1.56242	-0.317482	-1.66389	0.0706642	2.92435
FBgn0029669	CG13021	X	T	clock	0.0442	0.1203	0.1994	0.3887	-1.44452	-0.962992	0.125	0.254	-1.0229	-1.56242	-0.317482	-1.66389	0.0706642	2.92435
FBgn0029672	CG2875	X	O	clock	0.0381	0.0561	0.2044	0.3001	-0.55821	-0.554048	0.08	0.107	-0.419539	-1.56242	-0.317482	-1.66389	0.0706642	2.92435
FBgn0029681	CG15239	X	un	clock	0.0082	0.0249	0.1616	0.1911	-1.60245	-0.241901	0.019	0.061	-1.68281	-1.56242	-0.317482	-1.66389	0.0706642	2.92435
FBgn0029687	Vap-33-1	X	O	slow	0.0264	0.0897	0.0366	0.1281	-1.76457	-1.80735	0.058	0.163	-1.49075	-1.56242	-0.317482	-1.66389	0.0706642	2.92435
FBgn0029688	lva	X	TH	clock	0.0116	0.0297	0.1081	0.2052	-1.35634	-0.924664	0.022	0.067	-1.60666	-1.56242	-0.317482	-1.66389	0.0706642	2.92435
FBgn0029696	CG15571	X	un	clock	0.02	0.0504	0.1505	0.196	-1.33342	-0.38109	0.039	0.102	-1.38702	-1.56242	-0.317482	-1.66389	0.0706642	2.97476
FBgn0029697	CG15570	X	un	clock	0.0385	0.0926	0.1594	0.291	-1.26615	-0.868368	0.084	0.162	-0.947533	-1.56242	-0.317482	-1.66389	0.0706642	2.97476
FBgn0029702	CG15572	X	T	fast	0.0452	0.028	0.1526	0.211	0.690896	-0.467488	0.105	0.075	0.485427	-1.56242	-0.317482	-1.66389	0.0706642	2.97476
FBgn0029704	CG2982	X	OH	clock	0.0328	0.0888	0.1077	0.3306	-1.43686	-1.61807	0.073	0.172	-1.23644	-1.56242	-0.317482	-1.66389	0.0706642	3.31251
FBgn0029709	CG3564	X	H	clock	0.0077	0.0118	0.1473	0.1451	-0.615857	0.0217099	0.019	0.029	-0.610053	-1.56242	-0.317482	-1.66389	0.0706642	4.19757
FBgn0029710	CG3568	X	T	fast	0.0687	0.051	0.1912	0.1978	0.429813	-0.0489599	0.133	0.091	0.547488	-1.56242	-0.317482	-1.66389	0.0706642	4.19757
FBgn0029711	Usf	X	T	clock	0.013	0.017	0.1413	0.2378	-0.387023	-0.750987	0.028	0.05	-0.836501	-1.56242	-0.317482	-1.66389	0.0706642	4.19757
FBgn0029712	CG15912	X	un	clock	0.0137	0.02	0.1178	0.1953	-0.545824	-0.729352	0.03	0.043	-0.519374	-1.56242	-0.317482	-1.66389	0.0706642	4.19757
FBgn0029713	CG11436	X	un	slow	0.0023	0.0092	0.1691	0.2152	-2	-0.347801	0.005	0.017	-1.76553	-1.56242	-0.317482	-1.66389	0.0706642	4.19757
FBgn0029715	CG11444	X	TOH	fast	0.0202	0.0177	0.1927	0.2257	0.190606	-0.22805	0.037	0.047	-0.345135	-1.56242	-0.317482	-1.66389	0.0706642	4.19757
FBgn0029716	CG3546	X	un	slow	0.0099	0.0371	0.1337	0.3195	-1.90592	-1.25682	0.021	0.109	-2.37587	-1.56242	-0.317482	-1.66389	0.0706642	4.19757
FBgn0029722	CG7024	X	T	slow	0.004	0.0329	0.1828	0.5934	-3.04002	-1.69874	0.009	0.068	-2.91754	-1.56242	-0.317482	-1.66389	0.0706642	4.64526
FBgn0029724	CG15472	X	un	fast	0.0976	0.0875	0.1692	0.3229	0.157598	-0.932358	0.2	0.199	0.00723157	-1.56242	-0.317482	-1.66389	0.0706642	4.64526
FBgn0029729	CG12682	X	un	fast	0.0532	0.0277	0.2168	0.3921	0.94154	-0.854857	0.09	0.062	0.537657	-1.56242	-0.317482	-1.66389	0.0706642	4.64526
FBgn0029730	CG12681	X	T	fast	0.0965	0.0735	0.2563	0.4091	0.392785	-0.67462	0.188	0.164	0.197037	-1.56242	-0.317482	-1.66389	0.0706642	4.64526
FBgn0029736	CG4041	X	H	clock	0.0033	0.0092	0.1042	0.2227	-1.47917	-1.09575	0.007	0.02	-1.51457	-1.56242	-0.317482	-1.66389	0.0706642	4.64526
FBgn0029737	CG6903	X	TH	fast	0.0153	0.014	0.1194	0.1564	0.128105	-0.389438	0.027	0.036	-0.415037	-1.56242	-0.317482	-1.66389	0.0706642	4.64526
FBgn0029738	CG4068	X	TOH	fast	0.0178	0.0164	0.0853	0.1379	0.118181	-0.693005	0.039	0.037	0.0759489	-1.56242	-0.317482	-1.66389	0.0706642	4.64526
FBgn0029747	CG5062	X	T	clock	0.0091	0.02	0.2762	0.2516	-1.13606	0.134581	0.022	0.045	-1.03242	-1.56242	-0.317482	-1.66389	0.0706642	4.72176
FBgn0029750	CG3323	X	TH	fast	0.0631	0.0408	0.3006	0.5457	0.629071	-0.860263	0.124	0.087	0.511253	-1.56242	-0.317482	-1.66389	0.0706642	4.72176
FBgn0029754	CG15930	X	H	fast	0.1952	0.1464	0.4523	0.4269	0.415037	0.0833818	0.31	0.475	-0.615659	-1.56242	-0.317482	-1.66389	0.0706642	4.3958
FBgn0029756	CG3309	X	T	clock	0.0057	0.0105	0.21	0.2492	-0.881356	-0.246915	0.014	0.025	-0.836501	-1.56242	-0.317482	-1.66389	0.0706642	4.3958
FBgn0029763	CG4165	X	un	fast	0.0287	0.0189	0.1631	0.2822	0.602665	-0.790961	0.062	0.045	0.462343	-1.56242	-0.317482	-1.66389	0.0706642	4.3958
FBgn0029764	CG3249	X	TOH	fast	0.0109	0.0078	0.0751	0.1337	0.482782	-0.832115	0.023	0.016	0.523562	-1.56242	-0.317482	-1.66389	0.0706642	4.3958
FBgn0029769	CG3239	X	H	clock	0.0638	0.0862	0.2217	0.3998	-0.434131	-0.85067	0.132	0.195	-0.562936	-1.56242	-0.317482	-1.66389	0.0706642	4.3958
FBgn0029780	CG17758	X	un	clock	0.0021	0.0049	0.1319	0.2884	-1.22239	-1.12863	0.006	0.011	-0.874469	-1.56242	-0.317482	-1.66389	0.0706642	4.3958
FBgn0029782	CG15776	X	un	fast	0.0134	0.0078	0.0994	0.2435	0.780687	-1.2926	0.027	0.023	0.231326	-1.56242	-0.317482	-1.66389	0.0706642	4.3958
FBgn0029783	Sirt4	X	TH	clock	0.0055	0.0095	0.1797	0.2137	-0.788496	-0.249996	0.013	0.022	-0.758992	-1.56242	-0.317482	-1.66389	0.0706642	NA
FBgn0029795	CG15773	X	un	clock	0.0125	0.0299	0.1713	0.1801	-1.25822	-0.072273	0.03	0.073	-1.28293	-1.56242	-0.317482	-1.66389	0.0706642	4.36459
FBgn0029801	CG15771	X	OH	slow	0.0099	0.0366	0.1473	0.1969	-1.88634	-0.418706	0.028	0.077	-1.45943	-1.56242	-0.317482	-1.66389	0.0706642	4.36459
FBgn0029803	CG15770	X	TO	clock	0.0135	0.0154	0.0798	0.1437	-0.189971	-0.848599	0.026	0.037	-0.509014	-1.56242	-0.317482	-1.66389	0.0706642	4.36459
FBgn0029807	CG3108	X	un	clock	0.0236	0.0376	0.1655	0.2386	-0.671946	-0.527763	0.047	0.083	-0.820451	-1.56242	-0.317482	-1.66389	0.0706642	4.36459
FBgn0029808	CG4064	X	un	clock	0.0067	0.01	0.1326	0.2945	-0.577767	-1.15119	0.027	0.043	-0.671377	-1.56242	-0.317482	-1.66389	0.0706642	4.36459
FBgn0029810	CG12239	X	H	clock	0.0389	0.0901	0.0748	0.2211	-1.21176	-1.56359	0.075	0.166	-1.14622	-1.56242	-0.317482	-1.66389	0.0706642	4.36459
FBgn0029812	CG18341	X	T	clock	0.0176	0.0256	0.2467	0.5883	-0.540568	-1.25379	0.037	0.048	-0.375509	-1.56242	-0.317482	-1.66389	0.0706642	4.36459
FBgn0029820	CG16721	X	TH	clock	0.0119	0.0125	0.1439	0.2945	-0.0709665	-1.0332	0.028	0.03	-0.0995357	-1.56242	-0.317482	-1.66389	0.0706642	4.45193
FBgn0029822	CG12236	X	H	clock	0.0011	0.0034	0.1017	0.1296	-1.62803	-0.349746	0.007	0.01	-0.514573	-1.56242	-0.317482	-1.66389	0.0706642	4.45193
FBgn0029824	CG3726	X	un	clock	0.0141	0.0233	0.1378	0.2304	-0.724635	-0.741565	0.031	0.055	-0.827163	-1.56242	-0.317482	-1.66389	0.0706642	4.45193
FBgn0029827	CG6048	X	un	clock	0.0269	0.0549	0.1172	0.3185	-1.0292	-1.44232	0.064	0.125	-0.965784	-1.56242	-0.317482	-1.66389	0.0706642	4.45193
FBgn0029833	CG5941	X	TH	fast	0.0023	0.0002	0.2426	0.1944	3.52356	0.319551	NA	NA	NA	-1.56242	-0.317482	-1.66389	0.0706642	4.34692
FBgn0029848	CG3599	X	un	clock	0.0243	0.0606	0.1393	0.2691	-1.31836	-0.949947	0.05	0.104	-1.05658	-1.56242	-0.317482	-1.66389	0.0706642	4.34692
FBgn0029849	CG3774	X	un	slow	0.006	0.026	0.175	0.2183	-2.11548	-0.318957	0.009	0.034	-1.91754	-1.56242	-0.317482	-1.66389	0.0706642	4.34692
FBgn0029850	CG14446	X	OH	clock	0.0018	0.0044	0.1319	0.1835	-1.28951	-0.476335	0.005	0.015	-1.58496	-1.56242	-0.317482	-1.66389	0.0706642	4.22346
FBgn0029853	CG3781	X	TH	clock	0.0201	0.0276	0.1796	0.2817	-0.457473	-0.649372	0.048	0.06	-0.321928	-1.56242	-0.317482	-1.66389	0.0706642	4.22346
FBgn0029857	CG15897	X	un	clock	0.0059	0.0175	0.1358	0.3139	-1.56857	-1.20882	0.016	0.036	-1.16993	-1.56242	-0.317482	-1.66389	0.0706642	4.22346
FBgn0029867	CG3847	X	TOH	fast	0.0156	0.0129	0.2318	0.2832	0.274175	-0.288941	0.036	0.031	0.215729	-1.56242	-0.317482	-1.66389	0.0706642	4.22346
FBgn0029868	CG3446	X	OH	clock	0.0026	0.0057	0.0677	0.1805	-1.13245	-1.41477	0.006	0.013	-1.11548	-1.56242	-0.317482	-1.66389	0.0706642	4.22346
FBgn0029877	CG17717	X	T	clock	0.0216	0.0478	0.1703	0.2787	-1.14598	-0.710635	0.049	0.106	-1.11321	-1.56242	-0.317482	-1.66389	0.0706642	4.28633
FBgn0029878	Pat1	X	H	fast	0.0344	0.0174	0.1524	0.1681	0.983321	-0.141457	0.075	0.051	0.556393	-1.56242	-0.317482	-1.66389	0.0706642	4.28633
FBgn0029879	APC7	X	T	slow	0.0135	0.0776	0.1782	0.1903	-2.5231	-0.0947782	0.027	0.135	-2.32193	-1.56242	-0.317482	-1.66389	0.0706642	4.28633
FBgn0029881	CG3973	X	T	clock	0.0053	0.014	0.1129	0.2107	-1.40136	-0.900145	0.011	0.026	-1.24101	-1.56242	-0.317482	-1.66389	0.0706642	4.28633
FBgn0029885	CG3224	X	un	clock	0.0079	0.0108	0.1093	0.1976	-0.451107	-0.85429	0.019	0.025	-0.395929	-1.56242	-0.317482	-1.66389	0.0706642	4.28633
FBgn0029887	CG3198	X	TOH	clock	0.012	0.0271	0.2197	0.2421	-1.17526	-0.140068	0.027	0.059	-1.12776	-1.56242	-0.317482	-1.66389	0.0706642	4.28633
FBgn0029893	CG14442	X	H	fast	0.0081	0.0071	0.0651	0.1479	0.190103	-1.18389	0.02	0.014	0.514573	-1.56242	-0.317482	-1.66389	0.0706642	4.28633
FBgn0029895	CG14441	X	un	clock	0.006	0.0096	0.1038	0.1808	-0.678072	-0.800588	0.013	0.027	-1.05445	-1.56242	-0.317482	-1.66389	0.0706642	4.28633
FBgn0029896	CG3168	X	H	clock	0.0035	0.0069	0.0941	0.1633	-0.979241	-0.795258	0.008	0.016	-1	-1.56242	-0.317482	-1.66389	0.0706642	4.28633
FBgn0029911	CG14435	X	un	fast	0.0041	0.0021	0.093	0.1427	0.965235	-0.617683	0.014	0.005	1.48543	-1.56242	-0.317482	-1.66389	0.0706642	4.28633
FBgn0029914	CG4558	X	O	clock	0.0075	0.0076	0.0981	0.1831	-0.0191088	-0.900307	0.017	0.04	-1.23447	-1.56242	-0.317482	-1.66389	0.0706642	4.28633
FBgn0029924	CG4586	X	un	clock	0.0144	0.0253	0.1344	0.2593	-0.813069	-0.948089	0.024	0.068	-1.5025	-1.56242	-0.317482	-1.66389	0.0706642	4.28633
FBgn0029935	CG4615	X	H	clock	0.0071	0.0173	0.1973	0.2981	-1.28488	-0.595405	0.019	0.159	-3.06496	-1.56242	-0.317482	-1.66389	0.0706642	3.58242
FBgn0029940	CG1958	X	TH	clock	0.0567	0.0814	0.1782	0.4303	-0.52168	-1.27185	0.11	0.148	-0.428094	-1.56242	-0.317482	-1.66389	0.0706642	3.58242
FBgn0029942	CG2059	X	un	clock	0.0177	0.0266	0.1954	0.3678	-0.587677	-0.912491	0.046	0.063	-0.453718	-1.56242	-0.317482	-1.66389	0.0706642	3.58242
FBgn0029943	Atg5	X	un	clock	0.0032	0.0078	0.118	0.1496	-1.2854	-0.342323	0.007	0.019	-1.44057	-1.56242	-0.317482	-1.66389	0.0706642	3.01457
FBgn0029946	CG15034	X	T	slow	0.0195	0.097	0.0558	0.3804	-2.31451	-2.76918	0.03	0.18	-2.58496	-1.56242	-0.317482	-1.66389	0.0706642	3.01457
FBgn0029947	CG1999	X	TH	clock	0.0278	0.0633	0.0681	0.3896	-1.18712	-2.51627	0.066	0.13	-0.977974	-1.56242	-0.317482	-1.66389	0.0706642	3.01457
FBgn0029957	CG12155	X	TO	fast	0.0129	0.0079	0.142	0.2574	0.707447	-0.858121	0.032	0.019	0.752072	-1.56242	-0.317482	-1.66389	0.0706642	2.57831
FBgn0029966	CG15324	X	un	clock	0.0265	0.0701	0.142	0.6468	-1.40342	-2.18743	0.053	0.137	-1.37011	-1.56242	-0.317482	-1.66389	0.0706642	2.57831
FBgn0029969	CG10932	X	OH	clock	0.0033	0.0053	0.1409	0.2608	-0.683526	-0.888272	0.007	0.012	-0.777608	-1.56242	-0.317482	-1.66389	0.0706642	2.57831
FBgn0029975	CG1444	X	TO	clock	0.0084	0.0082	0.1199	0.2767	0.0347654	-1.20649	0.019	0.019	0	-1.56242	-0.317482	-1.66389	0.0706642	2.80605
FBgn0029980	CG10778	X	O	clock	0.0074	0.0106	0.1244	0.2738	-0.518467	-1.13814	0.017	0.02	-0.234465	-1.56242	-0.317482	-1.66389	0.0706642	2.80605
FBgn0029987	CG15330	X	T	clock	0.0578	0.0738	0.0682	0.2536	-0.352551	-1.89471	0.112	0.169	-0.593525	-1.56242	-0.317482	-1.66389	0.0706642	2.80605
FBgn0029994	CG2254	X	H	fast	0.0286	0.0148	0.2983	0.2422	0.950418	0.300565	0.064	0.046	0.476438	-1.56242	-0.317482	-1.66389	0.0706642	4.50159
FBgn0029996	Ubc-E2H	X	H	fast	0.0002	0.0001	0.1744	0.0962	1	0.858291	NA	NA	NA	-1.56242	-0.317482	-1.66389	0.0706642	4.50159
FBgn0029997	CG2258	X	TH	fast	0.0014	0.0012	0.1292	0.237	0.222392	-0.875281	0.003	0.024	-3	-1.56242	-0.317482	-1.66389	0.0706642	4.50159
FBgn0029999	CG1575	X	O	clock	0.0109	0.0309	0.1165	0.2471	-1.50328	-1.08477	0.024	0.063	-1.39232	-1.56242	-0.317482	-1.66389	0.0706642	4.50159
FBgn0030004	CG10958	X	TH	clock	0.0065	0.0115	0.1357	0.2882	-0.823122	-1.08665	0.015	0.026	-0.793549	-1.56242	-0.317482	-1.66389	0.0706642	4.50159
FBgn0030005	CG2120	X	un	clock	0.0212	0.0333	0.1295	0.4162	-0.651458	-1.68432	0.062	0.099	-0.67516	-1.56242	-0.317482	-1.66389	0.0706642	4.50159
FBgn0030006	CG17982	X	un	fast	0.0497	0.0471	0.1408	0.3253	0.0775188	-1.20812	0.098	0.086	0.188445	-1.56242	-0.317482	-1.66389	0.0706642	4.50159
FBgn0030007	CG2263	X	H	clock	0.0041	0.0042	0.0941	0.217	-0.0347654	-1.20543	0.009	0.01	-0.152003	-1.56242	-0.317482	-1.66389	0.0706642	4.50159
FBgn0030008	CG2129	X	T	clock	0.0058	0.0097	0.1116	0.2939	-0.741932	-1.39699	0.016	0.03	-0.906891	-1.56242	-0.317482	-1.66389	0.0706642	4.50159
FBgn0030009	CG15336	X	un	clock	0.0255	0.0438	0.1281	0.2162	-0.780434	-0.755096	0.088	0.099	-0.169925	-1.56242	-0.317482	-1.66389	0.0706642	4.50159
FBgn0030012	CG18262	X	T	slow	0.0023	0.0112	0.1669	0.2365	-2.28379	-0.502856	0.005	0.063	-3.65535	-1.56242	-0.317482	-1.66389	0.0706642	4.50159
FBgn0030016	Or7a	X	un	clock	0.0172	0.0256	0.2062	0.4105	-0.573735	-0.993338	0.043	0.06	-0.480626	-1.56242	-0.317482	-1.66389	0.0706642	4.50159
FBgn0030025	CG2147	X	T	fast	0.0592	0.0432	0.0687	0.1613	0.454566	-1.23136	0.106	0.096	0.142958	-1.56242	-0.317482	-1.66389	0.0706642	4.50159
FBgn0030028	Corp	X	H	slow	0.0148	0.0617	0.1567	0.2188	-2.05967	-0.481608	0.037	0.134	-1.85664	-1.56242	-0.317482	-1.66389	0.0706642	4.50159
FBgn0030035	CG11190	X	T	clock	0.0121	0.0139	0.1683	0.2501	-0.200078	-0.57147	0.026	0.036	-0.469485	-1.56242	-0.317482	-1.66389	0.0706642	4.50159
FBgn0030037	CG12125	X	O	fast	0.0111	0.0075	0.1393	0.1913	0.565597	-0.457642	0.021	0.017	0.304855	-1.56242	-0.317482	-1.66389	0.0706642	4.50159
FBgn0030038	CG1440	X	TH	fast	0.0028	0.0009	0.1312	0.2124	1.63743	-0.695016	0.007	0.002	1.80735	-1.56242	-0.317482	-1.66389	0.0706642	4.50159
FBgn0030053	CG12081	X	H	clock	0.0026	0.0026	0.127	0.3175	0	-1.32193	0.006	0.006	0	-1.56242	-0.317482	-1.66389	0.0706642	5.20599
FBgn0030054	Caf1-180	X	T	clock	0.0172	0.0219	0.2748	0.3162	-0.348522	-0.202455	0.029	0.061	-1.07276	-1.56242	-0.317482	-1.66389	0.0706642	5.20599
FBgn0030055	CG12772	X	un	clock	0.0103	0.0136	0.095	0.2148	-0.400962	-1.17699	0.021	0.032	-0.607683	-1.56242	-0.317482	-1.66389	0.0706642	5.30568
FBgn0030056	CG11284	X	un	slow	0.0001	0.0017	0.124	0.1489	-4.08746	-0.264004	NA	NA	NA	-1.56242	-0.317482	-1.66389	0.0706642	5.30568
FBgn0030057	Ppt1	X	O	fast	0.0339	0.0249	0.1846	0.1625	0.44514	0.183963	0.071	0.056	0.342392	-1.56242	-0.317482	-1.66389	0.0706642	5.30568
FBgn0030060	CG2004	X	un	clock	0.0088	0.0135	0.1533	0.2735	-0.617384	-0.835183	0.021	0.033	-0.652077	-1.56242	-0.317482	-1.66389	0.0706642	5.30568
FBgn0030063	CG1789	X	un	fast	0.0312	0.0219	0.2765	0.2813	0.510615	-0.0248301	0.076	0.043	0.821663	-1.56242	-0.317482	-1.66389	0.0706642	5.30568
FBgn0030065	CG12075	X	un	clock	0.0071	0.009	0.18	0.2778	-0.342106	-0.62605	0.017	0.022	-0.371969	-1.56242	-0.317482	-1.66389	0.0706642	5.30568
FBgn0030067	CG10648	X	O	clock	0.0166	0.0229	0.3139	0.2447	-0.464164	0.359291	0.045	0.048	-0.0931094	-1.56242	-0.317482	-1.66389	0.0706642	5.30568
FBgn0030071	CG12661	X	un	fast	0.0271	0.0215	0.2725	0.3714	0.333956	-0.446718	0.058	0.033	0.813587	-1.56242	-0.317482	-1.66389	0.0706642	5.30568
FBgn0030073	CG10962	X	un	slow	0.0053	0.0229	0.2993	0.254	-2.11128	0.236764	0.012	0.052	-2.11548	-1.56242	-0.317482	-1.66389	0.0706642	5.30568
FBgn0030074	CG12662	X	un	clock	0.0369	0.0396	0.2818	0.3651	-0.10188	-0.37362	0.071	0.088	-0.309684	-1.56242	-0.317482	-1.66389	0.0706642	5.30568
FBgn0030082	HP1b	X	O	clock	0.0019	0.0056	0.14	0.2993	-1.55943	-1.09617	0.004	0.017	-2.08746	-1.56242	-0.317482	-1.66389	0.0706642	5.30568
FBgn0030086	CG7033	X	TOH	fast	0.0084	0.0028	0.1087	0.1653	1.58496	-0.604735	0.02	0.008	1.32193	-1.56242	-0.317482	-1.66389	0.0706642	5.30568
FBgn0030089	AP-1gamma	X	OH	clock	0.0029	0.0038	0.0892	0.1009	-0.389947	-0.177811	0.007	0.009	-0.36257	-1.56242	-0.317482	-1.66389	0.0706642	5.30568
FBgn0030091	CG7065	X	un	fast	0.0392	0.0313	0.1439	0.2623	0.324691	-0.866151	0.243	0.169	0.523933	-1.56242	-0.317482	-1.66389	0.0706642	5.30568
FBgn0030093	dalao	X	TH	fast	0.0024	0.0012	0.1427	0.2413	1	-0.757843	0.006	0.01	-0.736966	-1.56242	-0.317482	-1.66389	0.0706642	5.30568
FBgn0030101	CG12118	X	TOH	fast	0.0478	0.0121	0.1734	0.261	1.982	-0.589946	0.093	0.032	1.53916	-1.56242	-0.317482	-1.66389	0.0706642	5.30568
FBgn0030109	CG12121	X	TO	clock	0.01	0.029	0.1063	0.1624	-1.53605	-0.61141	0.015	0.048	-1.67807	-1.56242	-0.317482	-1.66389	0.0706642	5.30568
FBgn0030122	CG16892	X	TO	clock	0.0114	0.0195	0.0972	0.2531	-0.77444	-1.38068	0.025	0.045	-0.847997	-1.56242	-0.317482	-1.66389	0.0706642	4.53551
FBgn0030137	CG15317	X	un	fast	0.0751	0.0497	0.1331	0.2358	0.595567	-0.825053	0.155	0.082	0.918572	-1.56242	-0.317482	-1.66389	0.0706642	4.05177
FBgn0030142	CG3004	X	un	fast	0.0096	0.0081	0.191	0.2273	0.245112	-0.251025	0.022	0.019	0.211504	-1.56242	-0.317482	-1.66389	0.0706642	4.05177
FBgn0030144	CG3003	X	un	fast	0.0103	0.0068	0.1011	0.1703	0.599038	-0.752295	0.021	0.018	0.222392	-1.56242	-0.317482	-1.66389	0.0706642	4.05177
FBgn0030157	CG1468	X	H	clock	0.1009	0.1515	0.2785	0.3552	-0.586392	-0.350954	0.179	0.236	-0.398827	-1.56242	-0.317482	-1.66389	0.0706642	3.51591
FBgn0030167	CG15252	X	un	clock	0.0096	0.0261	0.0747	0.2457	-1.44294	-1.71772	0.025	0.059	-1.23879	-1.56242	-0.317482	-1.66389	0.0706642	3.51591
FBgn0030170	CG2990	X	un	clock	0.0249	0.0302	0.132	0.2593	-0.278403	-0.974084	0.05	0.065	-0.378512	-1.56242	-0.317482	-1.66389	0.0706642	3.51591
FBgn0030182	CG15311	X	un	clock	0.0084	0.0179	0.1131	0.2816	-1.0915	-1.31605	0.022	0.113	-2.36075	-1.56242	-0.317482	-1.66389	0.0706642	2.85901
FBgn0030189	CG2909	X	TH	fast	0.0493	0.0217	0.1915	0.2355	1.18389	-0.298383	0.096	0.049	0.970253	-1.56242	-0.317482	-1.66389	0.0706642	2.63441
FBgn0030204	Or9a	X	un	slow	0.0021	0.0157	0.1481	0.358	-2.9023	-1.27339	0.01	0.037	-1.88753	-1.56242	-0.317482	-1.66389	0.0706642	3.06083
FBgn0030222	CG9806	X	un	slow	0.0157	0.0842	0.1647	0.254	-2.42306	-0.624988	0.036	0.165	-2.1964	-1.56242	-0.317482	-1.66389	0.0706642	3.06083
FBgn0030224	CG12637	X	T	slow	0.0213	0.0715	0.1135	0.2197	-1.74709	-0.952843	0.045	0.145	-1.68806	-1.56242	-0.317482	-1.66389	0.0706642	3.06083
FBgn0030234	CG15211	X	T	clock	0.0076	0.0074	0.0807	0.2166	0.0384741	-1.42439	0.023	0.023	0	-1.56242	-0.317482	-1.66389	0.0706642	3.63443
FBgn0030235	Imp	X	T	slow	0.0001	0.0073	0.0701	0.0897	-6.18982	-0.355694	NA	NA	NA	-1.56242	-0.317482	-1.66389	0.0706642	NA
FBgn0030243	CG2186	X	un	clock	0.0212	0.0235	0.1372	0.1501	-0.148596	-0.129643	0.047	0.052	-0.145851	-1.56242	-0.317482	-1.66389	0.0706642	3.78564
FBgn0030244	CG2157	X	un	fast	0.0042	0.0021	0.099	0.1722	1	-0.798585	0.008	0.004	1	-1.56242	-0.317482	-1.66389	0.0706642	3.78564
FBgn0030247	CG15208	X	TH	fast	0.1532	0.0851	0.145	0.3961	0.848185	-1.44981	0.241	0.177	0.445284	-1.56242	-0.317482	-1.66389	0.0706642	3.78564
FBgn0030251	CG2145	X	H	slow	0.0075	0.0258	0.1444	0.2585	-1.78241	-0.840094	0.014	0.057	-2.02554	-1.56242	-0.317482	-1.66389	0.0706642	3.68175
FBgn0030257	CG11160	X	un	clock	0.0125	0.0152	0.1091	0.1361	-0.282143	-0.319016	0.024	0.045	-0.906891	-1.56242	-0.317482	-1.66389	0.0706642	3.68175
FBgn0030259	CG1545	X	H	clock	0.0001	0.0001	0.0691	0.0849	0	-0.297079	NA	NA	NA	-1.56242	-0.317482	-1.66389	0.0706642	3.68175
FBgn0030260	CG1537	X	H	fast	0.0033	0.0003	0.1152	0.2966	3.45943	-1.36438	NA	NA	NA	-1.56242	-0.317482	-1.66389	0.0706642	3.68175
FBgn0030262	CG2081	X	H	fast	0.0414	0.0393	0.125	0.2443	0.0751015	-0.966726	0.093	0.089	0.0634254	-1.56242	-0.317482	-1.66389	0.0706642	3.61134
FBgn0030275	CG1397	X	un	clock	0.0208	0.0363	0.1297	0.2949	-0.803386	-1.18505	0.053	0.076	-0.520007	-1.56242	-0.317482	-1.66389	0.0706642	3.87763
FBgn0030286	CG1657	X	TOH	clock	0.0047	0.0138	0.1257	0.1964	-1.55394	-0.64381	0.01	0.029	-1.53605	-1.56242	-0.317482	-1.66389	0.0706642	4.20151
FBgn0030289	CG1597	X	TH	clock	0.006	0.0066	0.1801	0.274	-0.137504	-0.605378	0.015	0.015	0	-1.56242	-0.317482	-1.66389	0.0706642	4.20151
FBgn0030291	CG1738	X	un	fast	0.0271	0.011	0.1634	0.2858	1.30079	-0.806598	0.058	0.031	0.903785	-1.56242	-0.317482	-1.66389	0.0706642	4.20151
FBgn0030298	Or10a	X	un	clock	0.0205	0.0476	0.1224	0.4011	-1.21534	-1.71236	0.039	0.098	-1.32931	-1.56242	-0.317482	-1.66389	0.0706642	4.13783
FBgn0030301	CG1745	X	O	clock	0.0426	0.079	0.1015	0.2179	-0.890999	-1.10219	0.116	0.209	-0.849378	-1.56242	-0.317482	-1.66389	0.0706642	4.13783
FBgn0030309	CG1572	X	H	slow	0.0084	0.0342	0.0838	0.2303	-2.02554	-1.45849	0.02	0.044	-1.1375	-1.56242	-0.317482	-1.66389	0.0706642	4.13783
FBgn0030318	rho-4	X	H	slow	0.0001	0.0038	0.0996	0.1941	-5.24793	-0.962582	NA	NA	NA	-1.56242	-0.317482	-1.66389	0.0706642	4.33056
FBgn0030322	CG15220	X	un	slow	0.0002	0.0158	0.1952	0.1942	-6.30378	0.00740985	NA	NA	NA	-1.56242	-0.317482	-1.66389	0.0706642	4.33056
FBgn0030328	CG2446	X	TOH	clock	0.0034	0.0071	0.0624	0.1144	-1.06228	-0.874469	0.008	0.017	-1.08746	-1.56242	-0.317482	-1.66389	0.0706642	4.92352
FBgn0030329	CG1837	X	TOH	clock	0.0129	0.0326	0.1185	0.2408	-1.3375	-1.02295	0.031	0.07	-1.17509	-1.56242	-0.317482	-1.66389	0.0706642	4.92352
FBgn0030331	CG15221	X	un	clock	0.0346	0.0386	0.1278	0.2915	-0.157829	-1.18961	0.068	0.079	-0.216318	-1.56242	-0.317482	-1.66389	0.0706642	4.92352
FBgn0030336	CG1578	X	H	clock	0.0028	0.0056	0.0831	0.1086	-1	-0.386104	0.373	0.145	1.36312	-1.56242	-0.317482	-1.66389	0.0706642	4.3852
FBgn0030340	CG15740	X	un	slow	0.0155	0.0583	0.1242	0.3652	-1.91123	-1.55602	0.041	0.11	-1.42381	-1.56242	-0.317482	-1.66389	0.0706642	4.3852
FBgn0030342	CG10347	X	TH	fast	0.0712	0.0461	0.1119	0.2003	0.62711	-0.839952	0.127	0.088	0.529253	-1.56242	-0.317482	-1.66389	0.0706642	4.3852
FBgn0030343	ATP7	X	T	clock	0.0033	0.0089	0.1199	0.298	-1.43134	-1.31348	0.013	0.03	-1.20645	-1.56242	-0.317482	-1.66389	0.0706642	4.3852
FBgn0030345	CG1847	X	H	clock	0.0026	0.0027	0.0917	0.1979	-0.0544478	-1.10978	0.006	0.006	0	-1.56242	-0.317482	-1.66389	0.0706642	4.3852
FBgn0030347	CG15739	X	un	fast	0.0388	0.035	0.2451	0.3786	0.148702	-0.627304	0.087	0.068	0.355481	-1.56242	-0.317482	-1.66389	0.0706642	4.3852
FBgn0030354	Upf1	X	TH	fast	0.012	0.0068	0.1404	0.2461	0.819428	-0.809702	0.026	0.017	0.612977	-1.56242	-0.317482	-1.66389	0.0706642	4.3852
FBgn0030357	CG2471	X	H	clock	0.0092	0.0092	0.1144	0.307	0	-1.42415	0.02	0.02	0	-1.56242	-0.317482	-1.66389	0.0706642	4.3852
FBgn0030361	CG1492	X	un	clock	0.0279	0.0336	0.1471	0.2552	-0.268196	-0.794831	0.058	0.065	-0.164387	-1.56242	-0.317482	-1.66389	0.0706642	3.44
FBgn0030364	CG15735	X	O	clock	0.002	0.0041	0.0709	0.0873	-1.03562	-0.300196	0.005	0.009	-0.847997	-1.56242	-0.317482	-1.66389	0.0706642	3.44
FBgn0030365	CG1796	X	O	clock	0.0039	0.011	0.1777	0.2133	-1.49596	-0.26344	0.009	0.023	-1.35364	-1.56242	-0.317482	-1.66389	0.0706642	3.44
FBgn0030366	CG1490	X	TOH	clock	0.0054	0.0119	0.2391	0.2382	-1.13993	0.00544072	0.013	0.027	-1.05445	-1.56242	-0.317482	-1.66389	0.0706642	3.44
FBgn0030367	Cyp311a1	X	H	clock	0.0238	0.0324	0.2158	0.2704	-0.445032	-0.3254	0.05	0.07	-0.485427	-1.56242	-0.317482	-1.66389	0.0706642	3.44
FBgn0030369	Cyp318a1	X	O	fast	0.024	0.0204	0.2984	0.3095	0.234465	-0.0526919	0.041	0.041	0	-1.56242	-0.317482	-1.66389	0.0706642	3.44
FBgn0030370	CG1950	X	T	fast	0.0782	0.0267	0.2288	0.4421	1.55033	-0.950286	0.162	0.059	1.45721	-1.56242	-0.317482	-1.66389	0.0706642	3.44
FBgn0030376	CG2750	X	TH	clock	0.0291	0.0563	0.1878	0.3348	-0.952116	-0.834102	0.056	0.125	-1.15843	-1.56242	-0.317482	-1.66389	0.0706642	3.44
FBgn0030386	CG2574	X	T	clock	0.0189	0.0551	0.1067	0.1751	-1.54367	-0.714619	0.048	0.119	-1.30986	-1.56242	-0.317482	-1.66389	0.0706642	3.44
FBgn0030398	CG2555	X	H	clock	0.0096	0.017	0.077	0.2265	-0.824428	-1.55658	0.02	0.041	-1.03562	-1.56242	-0.317482	-1.66389	0.0706642	3.44
FBgn0030403	CG1824	X	H	clock	0.0032	0.0072	0.1087	0.1863	-1.16993	-0.777276	0.013	0.017	-0.387023	-1.56242	-0.317482	-1.66389	0.0706642	3.44
FBgn0030409	CG15728	X	un	clock	0.0302	0.0334	0.1343	0.2573	-0.1453	-0.937992	0.066	0.056	0.237039	-1.56242	-0.317482	-1.66389	0.0706642	3.44
FBgn0030410	CG15727	X	T	fast	0.0137	0.007	0.0544	0.1975	0.968749	-1.86017	0.034	0.026	0.387023	-1.56242	-0.317482	-1.66389	0.0706642	3.44
FBgn0030411	CG2540	X	H	clock	0.0128	0.023	0.1497	0.276	-0.84549	-0.882594	0.034	0.052	-0.612977	-1.56242	-0.317482	-1.66389	0.0706642	3.44
FBgn0030417	CG15725	X	un	fast	0.0615	0.0257	0.4446	0.5027	1.25882	-0.17719	0.11	0.091	0.273565	-1.56242	-0.317482	-1.66389	0.0706642	NA
FBgn0030433	mRpL49	X	un	clock	0.021	0.0204	0.1234	0.2512	0.0418202	-1.02549	0.045	0.045	0	-1.56242	-0.317482	-1.66389	0.0706642	3.44
FBgn0030434	CG4400	X	T	slow	0.0003	0.0261	0.3011	0.2637	-6.44294	0.191345	0.015	0.027	-0.847997	-1.56242	-0.317482	-1.66389	0.0706642	3.44
FBgn0030437	CG4395	X	un	slow	0.0026	0.0209	0.1524	0.4053	-3.00692	-1.41113	0.006	0.048	-3	-1.56242	-0.317482	-1.66389	0.0706642	3.44
FBgn0030438	CG15721	X	un	slow	0.0196	0.1066	0.0617	0.2167	-2.44328	-1.81236	0.077	0.183	-1.24891	-1.56242	-0.317482	-1.66389	0.0706642	3.44
FBgn0030440	CG15719	X	un	clock	0.0408	0.0918	0.1558	0.536	-1.16993	-1.78254	0.088	0.136	-0.628031	-1.56242	-0.317482	-1.66389	0.0706642	3.44
FBgn0030441	CG2209	X	TH	clock	0.0462	0.1325	0.207	0.3866	-1.52003	-0.901211	0.134	0.284	-1.08366	-1.56242	-0.317482	-1.66389	0.0706642	3.44
FBgn0030447	CG2200	X	O	slow	0.0036	0.0379	0.1401	0.3319	-3.39613	-1.24429	0.008	0.071	-3.14975	-1.56242	-0.317482	-1.66389	0.0706642	3.44
FBgn0030448	CG4351	X	H	fast	0.0151	0.0109	0.1853	0.2988	0.47022	-0.689317	0.03	0.022	0.447459	-1.56242	-0.317482	-1.66389	0.0706642	3.44
FBgn0030449	CG4349	X	un	clock	0.0117	0.0317	0.1247	0.2954	-1.43797	-1.24421	0.027	0.07	-1.3744	-1.56242	-0.317482	-1.66389	0.0706642	3.44
FBgn0030456	CG4332	X	H	clock	0.0154	0.0195	0.1345	0.2177	-0.340544	-0.694735	0.035	0.042	-0.263034	-1.56242	-0.317482	-1.66389	0.0706642	3.44
FBgn0030457	CG12096	X	T	fast	0.0523	0.0206	0.1184	0.238	1.34417	-1.00729	0.107	0.043	1.3152	-1.56242	-0.317482	-1.66389	0.0706642	3.44
FBgn0030474	CG15747	X	O	fast	0.0228	0.0183	0.1273	0.3006	0.31719	-1.23961	0.049	0.034	0.527247	-1.56242	-0.317482	-1.66389	0.0706642	3.28235
FBgn0030480	Tim9a	X	T	clock	0.0143	0.0215	0.2017	0.1094	-0.588322	0.882598	0.032	0.053	-0.72792	-1.56242	-0.317482	-1.66389	0.0706642	3.28235
FBgn0030481	CG1662	X	TH	clock	0.0059	0.0118	0.1136	0.1347	-1	-0.245787	0.062	0.604	-3.28421	-1.56242	-0.317482	-1.66389	0.0706642	3.28235
FBgn0030482	CG1673	X	un	clock	0.0071	0.0068	0.1514	0.2969	0.0622843	-0.971612	0.017	0.027	-0.667425	-1.56242	-0.317482	-1.66389	0.0706642	3.28235
FBgn0030485	CG1998	X	un	slow	0.0033	0.0106	0.1131	0.2071	-1.68353	-0.872729	0.01	0.02	-1	-1.56242	-0.317482	-1.66389	0.0706642	3.28235
FBgn0030486	CG1716	X	TO	clock	0.0253	0.0278	0.1165	0.3159	-0.135947	-1.43914	0.067	0.081	-0.273761	-1.56242	-0.317482	-1.66389	0.0706642	3.28235
FBgn0030491	CG15753	X	un	clock	0.0039	0.0075	0.131	0.1281	-0.943416	0.0322963	0.008	0.018	-1.16993	-1.56242	-0.317482	-1.66389	0.0706642	3.28235
FBgn0030492	CG15754	X	un	slow	0.0083	0.0582	0.119	0.3184	-2.80984	-1.41988	0.021	0.126	-2.58496	-1.56242	-0.317482	-1.66389	0.0706642	3.28235
FBgn0030493	CG15756	X	un	slow	0.0068	0.0225	0.1202	0.3888	-1.72632	-1.69359	0.631	0.868	-0.460055	-1.56242	-0.317482	-1.66389	0.0706642	3.28235
FBgn0030494	CG15757	X	un	clock	0.0062	0.0119	0.1341	0.2379	-0.940621	-0.827046	0.013	0.033	-1.34395	-1.56242	-0.317482	-1.66389	0.0706642	3.28235
FBgn0030495	CG11816	X	un	slow	0.0114	0.0607	0.0652	0.1562	-2.41266	-1.26045	0.024	0.142	-2.56478	-1.56242	-0.317482	-1.66389	0.0706642	3.28235
FBgn0030499	CG11178	X	un	fast	0.007	0.0029	0.1213	0.2704	1.2713	-1.15652	0.015	0.018	-0.263034	-1.56242	-0.317482	-1.66389	0.0706642	3.43379
FBgn0030508	CG15760	X	T	clock	0.0066	0.0068	0.0961	0.1701	-0.0430687	-0.823775	0.023	0.036	-0.646363	-1.56242	-0.317482	-1.66389	0.0706642	3.43379
FBgn0030510	CG12177	X	TH	clock	0.0065	0.0172	0.1647	0.3083	-1.4039	-0.904494	0.014	0.041	-1.5502	-1.56242	-0.317482	-1.66389	0.0706642	3.43379
FBgn0030518	CG11134	X	un	slow	0.0001	0.0073	0.1114	0.1868	-6.18982	-0.745745	NA	NA	NA	-1.56242	-0.317482	-1.66389	0.0706642	NA
FBgn0030520	CG10990	X	TOH	fast	0.0266	0.0215	0.1267	0.1746	0.30709	-0.462637	0.023	0.025	-0.120294	-1.56242	-0.317482	-1.66389	0.0706642	3.73529
FBgn0030536	CG11068	X	T	clock	0.0396	0.0687	0.2689	0.3291	-0.79481	-0.291456	0.093	0.077	0.272372	-1.56242	-0.317482	-1.66389	0.0706642	4.42115
FBgn0030537	CG12480	X	un	slow	0.0277	0.0991	0.1829	0.3475	-1.839	-0.925958	0.069	0.147	-1.09115	-1.56242	-0.317482	-1.66389	0.0706642	4.28021
FBgn0030540	CG11581	X	un	clock	0.0372	0.0798	0.1136	0.2016	-1.10109	-0.827533	0.048	0.111	-1.20945	-1.56242	-0.317482	-1.66389	0.0706642	4.28021
FBgn0030555	CG1839	X	H	clock	0.0122	0.0163	0.1905	0.2302	-0.417991	-0.273097	0.029	0.037	-0.351472	-1.56242	-0.317482	-1.66389	0.0706642	4.09204
FBgn0030556	mRNA-capping-enzyme	X	TOH	fast	0.0199	0.0115	0.2043	0.2054	0.791135	-0.00774698	0.042	0.032	0.392317	-1.56242	-0.317482	-1.66389	0.0706642	4.09204
FBgn0030558	CG1461	X	H	clock	0.0154	0.0244	0.229	0.4071	-0.663951	-0.830036	0.034	0.064	-0.912537	-1.56242	-0.317482	-1.66389	0.0706642	4.09204
FBgn0030562	CG9400	X	H	clock	0.0131	0.0178	0.1495	0.2274	-0.44231	-0.605087	0.029	0.029	0	-1.56242	-0.317482	-1.66389	0.0706642	4.09204
FBgn0030571	CG14414	X	TH	clock	0.0105	0.0101	0.1889	0.1704	0.056034	0.148697	0.028	0.023	0.283793	-1.56242	-0.317482	-1.66389	0.0706642	4.09204
FBgn0030574	CG9413	X	un	fast	0.0027	0.0001	0.0479	0.0858	4.75489	-0.840952	NA	NA	NA	-1.56242	-0.317482	-1.66389	0.0706642	4.09204
FBgn0030582	CG14411	X	TH	fast	0.0097	0.0073	0.2068	0.2436	0.410088	-0.236278	0.021	0.022	-0.0671142	-1.56242	-0.317482	-1.66389	0.0706642	4.09204
FBgn0030584	CG14407	X	T	fast	0.0164	0.0078	0.1642	0.1994	1.07215	-0.280211	0.038	0.024	0.662965	-1.56242	-0.317482	-1.66389	0.0706642	4.09204
FBgn0030594	CG9509	X	un	clock	0.0346	0.0387	0.1107	0.3392	-0.161562	-1.61548	0.075	0.08	-0.0931094	-1.56242	-0.317482	-1.66389	0.0706642	4.09204
FBgn0030597	Eo	X	un	clock	0.0205	0.034	0.0987	0.2361	-0.729911	-1.25828	0.046	0.081	-0.816288	-1.56242	-0.317482	-1.66389	0.0706642	4.09204
FBgn0030610	CG9065	X	H	clock	0.0058	0.0121	0.0567	0.1739	-1.06088	-1.61684	0.013	0.026	-1	-1.56242	-0.317482	-1.66389	0.0706642	3.76383
FBgn0030611	CG15027	X	un	clock	0.0106	0.0103	0.1036	0.3013	0.0414199	-1.54018	0.024	0.024	0	-1.56242	-0.317482	-1.66389	0.0706642	3.76383
FBgn0030614	CG9072	X	T	clock	0.0347	0.0701	0.1904	0.1876	-1.01448	0.0213737	0.076	0.128	-0.752072	-1.56242	-0.317482	-1.66389	0.0706642	3.76383
FBgn0030620	CG5662	X	T	clock	0.0312	0.0605	0.1749	0.3746	-0.955389	-1.09882	0.066	0.116	-0.813587	-1.56242	-0.317482	-1.66389	0.0706642	3.76383
FBgn0030625	CG5877	X	T	clock	0.0621	0.1026	0.1755	0.3389	-0.724366	-0.949389	0.108	0.148	-0.454566	-1.56242	-0.317482	-1.66389	0.0706642	3.76383
FBgn0030627	gce	X	H	clock	0.0087	0.0262	0.1248	0.222	-1.59048	-0.830942	0.019	0.061	-1.68281	-1.56242	-0.317482	-1.66389	0.0706642	3.76383
FBgn0030628	CG9114	X	un	clock	0.0242	0.0422	0.1036	0.3007	-0.802236	-1.5373	0.054	0.092	-0.768674	-1.56242	-0.317482	-1.66389	0.0706642	3.76383
FBgn0030640	CG6294	X	TOH	slow	0.0093	0.0311	0.1848	0.2498	-1.74161	-0.434809	0.032	0.075	-1.22882	-1.56242	-0.317482	-1.66389	0.0706642	3.4954
FBgn0030654	CG15643	X	un	fast	0.0119	0.0101	0.1023	0.2573	0.236606	-1.33065	0.032	0.027	0.245112	-1.56242	-0.317482	-1.66389	0.0706642	3.4954
FBgn0030658	CG7872	X	TH	clock	0.0025	0.0049	0.1574	0.2715	-0.970854	-0.786517	0.006	0.015	-1.32193	-1.56242	-0.317482	-1.66389	0.0706642	3.4954
FBgn0030659	CG9215	X	T	clock	0.0145	0.015	0.1356	0.2315	-0.0489096	-0.771655	0.06	0.069	-0.201634	-1.56242	-0.317482	-1.66389	0.0706642	3.4954
FBgn0030661	CG8105	X	T	clock	0.0155	0.0269	0.1502	0.221	-0.795338	-0.557162	0.041	0.063	-0.619728	-1.56242	-0.317482	-1.66389	0.0706642	3.4954
FBgn0030662	CG9220	X	un	slow	0.0017	0.0057	0.161	0.2463	-1.74543	-0.613356	0.008	0.017	-1.08746	-1.56242	-0.317482	-1.66389	0.0706642	3.4954
FBgn0030669	CG9240	X	T	clock	0.0144	0.0193	0.115	0.2689	-0.422532	-1.22544	0.03	0.066	-1.1375	-1.56242	-0.317482	-1.66389	0.0706642	3.10939
FBgn0030673	CG15601	X	un	fast	0.0638	0.0163	0.1159	0.2984	1.96868	-1.36437	0.114	0.059	0.950247	-1.56242	-0.317482	-1.66389	0.0706642	3.10939
FBgn0030674	CG8184	X	TO	fast	0.0071	0.0059	0.0886	0.2055	0.267104	-1.21376	0.019	0.016	0.247928	-1.56242	-0.317482	-1.66389	0.0706642	3.10939
FBgn0030676	CG12379	X	un	slow	0.0002	0.0057	0.1503	0.197	-4.83289	-0.390351	NA	NA	NA	-1.56242	-0.317482	-1.66389	0.0706642	3.10939
FBgn0030678	CG11679	X	O	clock	0.0044	0.0099	0.0852	0.2033	-1.16993	-1.25468	0.01	0.021	-1.07039	-1.56242	-0.317482	-1.66389	0.0706642	3.10939
FBgn0030679	CG8206	X	H	clock	0.0224	0.0272	0.1047	0.4029	-0.280108	-1.94416	0.026	0.021	0.308122	-1.56242	-0.317482	-1.66389	0.0706642	3.10939
FBgn0030680	CG8944	X	un	clock	0.0026	0.0061	0.114	0.1999	-1.2303	-0.810245	0.009	0.016	-0.830075	-1.56242	-0.317482	-1.66389	0.0706642	3.10939
FBgn0030686	mRpL3	X	un	fast	0.0105	0.0091	0.1122	0.1949	0.206451	-0.796661	0.025	0.019	0.395929	-1.56242	-0.317482	-1.66389	0.0706642	3.10939
FBgn0030688	CG8952	X	H	clock	0.0604	0.0977	0.1295	0.2074	-0.69381	-0.679464	0.104	0.168	-0.691878	-1.56242	-0.317482	-1.66389	0.0706642	3.10939
FBgn0030693	CG8974	X	TOH	fast	0.0439	0.0268	0.1236	0.1578	0.711988	-0.352418	0.077	0.059	0.384143	-1.56242	-0.317482	-1.66389	0.0706642	3.10939
FBgn0030697	CG8565	X	H	fast	0.1096	0.0958	0.2319	0.4684	0.19415	-1.01424	0.209	0.26	-0.315009	-1.56242	-0.317482	-1.66389	0.0706642	3.39828
FBgn0030710	CG8924	X	H	fast	0.0031	0.0029	0.0463	0.102	0.0962153	-1.13949	0.01	0.012	-0.263034	-1.56242	-0.317482	-1.66389	0.0706642	3.47866
FBgn0030715	Or13a	X	un	slow	0.009	0.0367	0.1609	0.4192	-2.02778	-1.38147	0.034	0.093	-1.4517	-1.56242	-0.317482	-1.66389	0.0706642	3.47866
FBgn0030722	CG12395	X	T	fast	0.0304	0.0256	0.089	0.224	0.247928	-1.33162	0.067	0.064	0.0660892	-1.56242	-0.317482	-1.66389	0.0706642	3.79445
FBgn0030724	Nipsnap	X	OH	slow	0.0001	0.0211	0.0777	0.131	-7.7211	-0.75358	0.005	0.038	-2.926	-1.56242	-0.317482	-1.66389	0.0706642	3.79445
FBgn0030734	CG9911	X	TH	clock	0.0022	0.0067	0.0884	0.1628	-1.60666	-0.880982	0.005	0.017	-1.76553	-1.56242	-0.317482	-1.66389	0.0706642	4.27941
FBgn0030735	CG3632	X	H	slow	0.0001	0.01	0.0919	0.187	-6.64386	-1.0249	0.007	0.026	-1.89308	-1.56242	-0.317482	-1.66389	0.0706642	4.27941
FBgn0030740	CG9917	X	OH	clock	0.0088	0.0232	0.1886	0.2082	-1.39855	-0.14264	0.028	0.065	-1.21501	-1.56242	-0.317482	-1.66389	0.0706642	4.27941
FBgn0030741	CalpC	X	O	clock	0.001	0.0021	0.2654	0.2522	-1.07039	0.0736001	0.012	0.01	0.263034	-1.56242	-0.317482	-1.66389	0.0706642	4.27941
FBgn0030742	CG9919	X	H	fast	0.0018	0.0017	0.2553	0.3262	0.0824622	-0.353563	0.003	0.007	-1.22239	-1.56242	-0.317482	-1.66389	0.0706642	4.27941
FBgn0030744	CG9992	X	TO	clock	0.0253	0.0272	0.1201	0.1348	-0.104469	-0.166584	0.046	0.05	-0.120294	-1.56242	-0.317482	-1.66389	0.0706642	2.89898
FBgn0030753	CG4420	X	TOH	clock	0.002	0.002	0.1021	0.2429	0	-1.25038	0.004	0.013	-1.70044	-1.56242	-0.317482	-1.66389	0.0706642	2.8013
FBgn0030759	CG13014	X	un	clock	0.0081	0.0165	0.113	0.1772	-1.02647	-0.649056	0.017	0.034	-1	-1.56242	-0.317482	-1.66389	0.0706642	2.72522
FBgn0030765	CG9742	X	O	clock	0.0001	0.0002	0.0566	0.1616	-1	-1.51355	NA	NA	NA	-1.56242	-0.317482	-1.66389	0.0706642	2.72522
FBgn0030766	mthl1	X	un	clock	0.0088	0.0185	0.153	0.2623	-1.07195	-0.777686	0.019	0.055	-1.53343	-1.56242	-0.317482	-1.66389	0.0706642	2.72522
FBgn0030771	CG13011	X	un	clock	0.0024	0.0024	0.1788	0.2663	0	-0.574706	0.006	0.006	0	-1.56242	-0.317482	-1.66389	0.0706642	2.72522
FBgn0030776	CG4653	X	un	clock	0.0396	0.0717	0.1034	0.3255	-0.856473	-1.65442	0.079	0.15	-0.925038	-1.56242	-0.317482	-1.66389	0.0706642	2.62457
FBgn0030777	CG9672	X	H	clock	0.0352	0.045	0.2478	0.3442	-0.35435	-0.474071	0.06	0.091	-0.600904	-1.56242	-0.317482	-1.66389	0.0706642	2.62457
FBgn0030780	CG13008	X	T	slow	0.007	0.0306	0.1575	0.5064	-2.1281	-1.68493	0.017	0.139	-3.03148	-1.56242	-0.317482	-1.66389	0.0706642	2.62457
FBgn0030786	mRpL22	X	H	clock	0.0059	0.0079	0.1622	0.2272	-0.421138	-0.486189	0.015	0.02	-0.415037	-1.56242	-0.317482	-1.66389	0.0706642	2.98057
FBgn0030787	CG9609	X	un	clock	0.0142	0.0339	0.2329	0.3215	-1.25539	-0.465108	0.04	0.081	-1.01792	-1.56242	-0.317482	-1.66389	0.0706642	2.98057
FBgn0030788	CG4756	X	H	fast	0.0002	0.0001	0.1788	0.0944	1	0.921488	NA	NA	NA	-1.56242	-0.317482	-1.66389	0.0706642	2.98057
FBgn0030789	Rrp45	X	T	fast	0.0567	0.0283	0.2012	0.2428	1.00255	-0.271138	0.114	0.065	0.810522	-1.56242	-0.317482	-1.66389	0.0706642	2.98057
FBgn0030791	CG9132	X	H	fast	0.0071	0.0001	0.1727	0.1457	6.14975	0.245267	NA	NA	NA	-1.56242	-0.317482	-1.66389	0.0706642	2.98057
FBgn0030792	CG4789	X	TOH	fast	0.0281	0.0116	0.2129	0.253	1.27645	-0.248961	0.065	0.031	1.06817	-1.56242	-0.317482	-1.66389	0.0706642	2.98057
FBgn0030793	CG9125	X	T	clock	0.0741	0.0808	0.1592	0.1925	-0.124882	-0.274018	0.142	0.142	0	-1.56242	-0.317482	-1.66389	0.0706642	2.98057
FBgn0030795	ppk28	X	un	clock	0.0129	0.0198	0.1957	0.2861	-0.618129	-0.547876	0.028	0.046	-0.716207	-1.56242	-0.317482	-1.66389	0.0706642	2.98057
FBgn0030796	CG4829	X	OH	clock	0.0225	0.0435	0.162	0.3301	-0.95109	-1.02691	0.05	0.087	-0.799087	-1.56242	-0.317482	-1.66389	0.0706642	2.98057
FBgn0030799	CG4872	X	TH	clock	0.0551	0.0646	0.1451	0.1642	-0.229482	-0.178407	0.105	0.129	-0.296982	-1.56242	-0.317482	-1.66389	0.0706642	2.98057
FBgn0030800	CG9104	X	un	slow	0.0001	0.0033	0.1072	0.2865	-5.04439	-1.41823	NA	NA	NA	-1.56242	-0.317482	-1.66389	0.0706642	2.98057
FBgn0030801	CG4875	X	un	clock	0.0129	0.0172	0.1337	0.2719	-0.415037	-1.02408	0.062	0.091	-0.553598	-1.56242	-0.317482	-1.66389	0.0706642	2.98057
FBgn0030804	CG13002	X	un	slow	0.0366	0.1193	0.1067	0.3826	-1.70468	-1.84228	0.097	0.243	-1.3249	-1.56242	-0.317482	-1.66389	0.0706642	2.98057
FBgn0030812	CG8949	X	un	clock	0.0065	0.0072	0.0525	0.0963	-0.147557	-0.875218	0.013	0.017	-0.387023	-1.56242	-0.317482	-1.66389	0.0706642	2.98057
FBgn0030814	CG4955	X	TH	clock	0.026	0.0589	0.1035	0.3555	-1.17976	-1.78022	0.057	0.128	-1.16711	-1.56242	-0.317482	-1.66389	0.0706642	2.98057
FBgn0030821	CG5010	X	H	clock	0.0001	0.0002	0.1109	0.1936	-1	-0.80382	0.01	0.013	-0.378512	-1.56242	-0.317482	-1.66389	0.0706642	2.97762
FBgn0030827	CG18258	X	un	slow	0.0092	0.0864	0.083	0.2543	-3.23133	-1.61535	0.034	0.187	-2.45943	-1.56242	-0.317482	-1.66389	0.0706642	2.36004
FBgn0030833	CG8915	X	OH	clock	0.0388	0.0505	0.0861	0.3126	-0.380227	-1.86023	0.073	0.107	-0.551642	-1.56242	-0.317482	-1.66389	0.0706642	2.36004
FBgn0030834	CG8675	X	O	slow	0.0027	0.0243	0.1605	0.2019	-3.16993	-0.331068	0.007	0.047	-2.74723	-1.56242	-0.317482	-1.66389	0.0706642	2.36004
FBgn0030835	CG12996	X	un	clock	0.0091	0.0271	0.1766	0.3968	-1.57435	-1.16793	0.029	0.062	-1.09622	-1.56242	-0.317482	-1.66389	0.0706642	2.36004
FBgn0030838	CG5445	X	H	fast	0.0046	0.0015	0.1081	0.1604	1.61667	-0.569308	0.011	0.004	1.45943	-1.56242	-0.317482	-1.66389	0.0706642	1.86534
FBgn0030840	CG12993	X	T	clock	0.0419	0.0418	0.2047	0.4117	0.0034473	-1.00808	0.093	0.093	0	-1.56242	-0.317482	-1.66389	0.0706642	1.91861
FBgn0030841	CG8568	X	H	slow	0.0067	0.0553	0.1024	0.262	-3.04505	-1.35535	0.033	0.122	-1.88634	-1.56242	-0.317482	-1.66389	0.0706642	1.91861
FBgn0030843	CG12432	X	un	slow	0.0055	0.0223	0.121	0.2627	-2.01954	-1.11841	0.012	0.064	-2.41504	-1.56242	-0.317482	-1.66389	0.0706642	1.91861
FBgn0030844	ppk23	X	un	clock	0.0128	0.0131	0.194	0.3238	-0.033423	-0.739046	0.024	0.03	-0.321928	-1.56242	-0.317482	-1.66389	0.0706642	1.91861
FBgn0030847	CG12991	X	un	clock	0.0056	0.0157	0.0785	0.1952	-1.48727	-1.31419	0.019	0.045	-1.24393	-1.56242	-0.317482	-1.66389	0.0706642	1.91861
FBgn0030851	CG8326	X	un	clock	0.0106	0.0174	0.1101	0.2244	-0.715023	-1.02726	0.024	0.034	-0.5025	-1.56242	-0.317482	-1.66389	0.0706642	1.91861
FBgn0030854	CG8289	X	un	clock	0.0401	0.0644	0.3099	0.3382	-0.683458	-0.126074	0.106	0.159	-0.584963	-1.56242	-0.317482	-1.66389	0.0706642	1.91861
FBgn0030855	CG5800	X	T	clock	0.0089	0.016	0.1079	0.26	-0.846195	-1.26882	0.26	0.236	0.139725	-1.56242	-0.317482	-1.66389	0.0706642	1.91861
FBgn0030868	CG12986	X	un	clock	0.0194	0.033	0.1736	0.3277	-0.766409	-0.916609	0.044	0.089	-1.0163	-1.56242	-0.317482	-1.66389	0.0706642	1.91861
FBgn0030876	CG6762	X	un	clock	0.0036	0.0075	0.1947	0.139	-1.05889	0.486168	0.019	0.043	-1.17834	-1.56242	-0.317482	-1.66389	0.0706642	1.94036
FBgn0030878	CG6769	X	TOH	fast	0.0089	0.0078	0.1732	0.1834	0.190331	-0.0825547	0.02	0.017	0.234465	-1.56242	-0.317482	-1.66389	0.0706642	1.94036
FBgn0030881	CG12985	X	un	clock	0.0539	0.0614	0.128	0.231	-0.187953	-0.851749	0.111	0.113	-0.0257631	-1.56242	-0.317482	-1.66389	0.0706642	2.03154
FBgn0030883	CG7772	X	TH	clock	0.0065	0.0097	0.1581	0.1638	-0.577545	-0.051098	0.014	0.023	-0.716207	-1.56242	-0.317482	-1.66389	0.0706642	2.03154
FBgn0030884	CG6847	X	un	clock	0.0035	0.0063	0.1605	0.2361	-0.847997	-0.556825	0.007	0.016	-1.19265	-1.56242	-0.317482	-1.66389	0.0706642	2.03154
FBgn0030889	CG15373	X	un	clock	0.0063	0.0173	0.1167	0.3184	-1.45735	-1.44804	0.015	0.033	-1.1375	-1.56242	-0.317482	-1.66389	0.0706642	2.27504
FBgn0030892	CG7206	X	TH	clock	0.0504	0.1039	0.3028	0.2459	-1.0437	0.300293	0.109	0.141	-0.371367	-1.56242	-0.317482	-1.66389	0.0706642	2.27504
FBgn0030893	RhoGAP16F	X	T	slow	0.0054	0.018	0.102	0.1736	-1.73697	-0.767198	0.013	0.033	-1.34395	-1.56242	-0.317482	-1.66389	0.0706642	2.27504
FBgn0030895	CG7135	X	H	slow	0.0052	0.0194	0.1284	0.186	-1.89947	-0.534657	0.012	0.046	-1.9386	-1.56242	-0.317482	-1.66389	0.0706642	2.27504
FBgn0030904	upd2	X	un	slow	0.0129	0.054	0.0857	0.2865	-2.06559	-1.74117	0.039	0.108	-1.46949	-1.56242	-0.317482	-1.66389	0.0706642	2.27504
FBgn0030905	CG15059	X	T	clock	0.0188	0.0409	0.2072	0.5214	-1.12137	-1.33137	0.043	0.14	-1.70302	-1.56242	-0.317482	-1.66389	0.0706642	2.27504
FBgn0030914	CG6106	X	un	clock	0.0128	0.0302	0.1151	0.2732	-1.2384	-1.24707	0.026	0.066	-1.34395	-1.56242	-0.317482	-1.66389	0.0706642	2.64486
FBgn0030931	Rad51D	X	un	clock	0.0251	0.0495	0.177	0.3284	-0.979741	-0.891705	0.053	0.124	-1.22628	-1.56242	-0.317482	-1.66389	0.0706642	2.83751
FBgn0030933	CG6470	X	TH	clock	0.0376	0.058	0.2573	0.2555	-0.62532	0.0101282	0.04	0.134	-1.74416	-1.56242	-0.317482	-1.66389	0.0706642	2.83751
FBgn0030943	CG6540	X	T	clock	0.0354	0.0493	0.1516	0.3212	-0.477838	-1.0832	0.084	0.095	-0.177538	-1.56242	-0.317482	-1.66389	0.0706642	2.95511
FBgn0030946	CG6659	X	TH	fast	0.0076	0.0052	0.1658	0.1513	0.547488	0.132032	0.019	0.042	-1.14439	-1.56242	-0.317482	-1.66389	0.0706642	2.95511
FBgn0030949	Cyp308a1	X	un	clock	0.0297	0.0665	0.1321	0.2919	-1.16289	-1.14384	0.057	0.129	-1.17834	-1.56242	-0.317482	-1.66389	0.0706642	2.90288
FBgn0030952	CG12609	X	T	fast	0.0381	0.0285	0.1883	0.5815	0.418829	-1.62675	0.097	0.138	-0.508612	-1.56242	-0.317482	-1.66389	0.0706642	2.90288
FBgn0030961	CG7058	X	H	clock	0.008	0.0116	0.108	0.2972	-0.536053	-1.4604	0.013	0.024	-0.884523	-1.56242	-0.317482	-1.66389	0.0706642	2.90288
FBgn0030963	CG7101	X	H	clock	0.0354	0.0468	0.1634	0.2837	-0.402759	-0.795958	0.077	0.105	-0.447459	-1.56242	-0.317482	-1.66389	0.0706642	2.90288
FBgn0030969	CG7288	X	TOH	fast	0.0059	0.0026	0.1611	0.2342	1.1822	-0.539785	0.014	0.006	1.22239	-1.56242	-0.317482	-1.66389	0.0706642	2.90288
FBgn0030973	CG7332	X	TH	fast	0.0071	0.0048	0.0618	0.1689	0.564785	-1.45049	0.024	0.026	-0.115477	-1.56242	-0.317482	-1.66389	0.0706642	2.90288
FBgn0030975	CG7349	X	T	slow	0.0059	0.0251	0.1544	0.1659	-2.0889	-0.103641	0.018	0.078	-2.11548	-1.56242	-0.317482	-1.66389	0.0706642	2.90288
FBgn0030984	tgy	X	un	clock	0.0134	0.0355	0.137	0.3067	-1.40559	-1.16265	0.036	0.095	-1.39993	-1.56242	-0.317482	-1.66389	0.0706642	2.90288
FBgn0030991	CG7453	X	TOH	clock	0.0285	0.0828	0.1153	0.1643	-1.53867	-0.51094	0.068	0.16	-1.23447	-1.56242	-0.317482	-1.66389	0.0706642	2.90288
FBgn0030992	CG33253	X	un	fast	0.0035	0.0003	0.1343	0.3374	3.54432	-1.329	NA	NA	NA	-1.56242	-0.317482	-1.66389	0.0706642	2.90288
FBgn0031001	CG7884	X	un	clock	0.0079	0.0165	0.0968	0.2339	-1.06254	-1.27281	0.022	0.043	-0.966833	-1.56242	-0.317482	-1.66389	0.0706642	2.90288
FBgn0031004	CG7992	X	un	clock	0.0138	0.0188	0.0923	0.2616	-0.446064	-1.50296	0.031	0.042	-0.438121	-1.56242	-0.317482	-1.66389	0.0706642	2.90288
FBgn0031021	CG12203	X	H	fast	0.0091	0.0003	0.1851	0.2695	4.92283	-0.54198	0.022	0.005	2.1375	-1.56242	-0.317482	-1.66389	0.0706642	2.90288
FBgn0031036	CG14220	X	O	fast	0.0109	0.0038	0.1659	0.3502	1.52026	-1.07787	0.024	0.009	1.41504	-1.56242	-0.317482	-1.66389	0.0706642	2.43665
FBgn0031053	CG14223	X	un	slow	0.0026	0.0211	0.0906	0.2886	-3.02066	-1.67149	0.028	0.06	-1.09954	-1.56242	-0.317482	-1.66389	0.0706642	2.43665
FBgn0031054	CG14216	X	TH	fast	0.0086	0.002	0.164	0.3366	2.10434	-1.03734	0.833	0.14	2.57289	-1.56242	-0.317482	-1.66389	0.0706642	2.43665
FBgn0031061	CG14232	X	T	clock	0.0096	0.0127	0.2117	0.3517	-0.403722	-0.732324	0.024	0.033	-0.459432	-1.56242	-0.317482	-1.66389	0.0706642	1.94542
FBgn0031062	CG14230	X	OH	clock	0.0137	0.0269	0.1726	0.2743	-0.97343	-0.668322	0.051	0.07	-0.456858	-1.56242	-0.317482	-1.66389	0.0706642	1.94542
FBgn0031066	CG14235	X	TOH	clock	0.0001	0.0002	0.1138	0.1926	-1	-0.759107	NA	NA	NA	-1.56242	-0.317482	-1.66389	0.0706642	1.94542
FBgn0031068	CG12534	X	TH	slow	0.0023	0.0142	0.1168	0.3294	-2.62619	-1.4958	0.006	0.028	-2.22239	-1.56242	-0.317482	-1.66389	0.0706642	1.94542
FBgn0031069	CG12703	X	H	clock	0.0013	0.0033	0.1123	0.2349	-1.34395	-1.06469	0.003	0.009	-1.58496	-1.56242	-0.317482	-1.66389	0.0706642	1.94542
FBgn0031077	CG15618	X	O	clock	0.0208	0.0388	0.1229	0.2737	-0.899473	-1.15511	0.053	0.059	-0.154723	-1.56242	-0.317482	-1.66389	0.0706642	1.94542
FBgn0031080	CG12655	X	un	fast	0.0898	0.0181	0.149	0.1757	2.31073	-0.237802	0.143	0.109	0.391687	-1.56242	-0.317482	-1.66389	0.0706642	NA
FBgn0031081	Nep3	X	un	clock	0.0011	0.0023	0.2531	0.3088	-1.06413	-0.286965	0.005	0.011	-1.1375	-1.56242	-0.317482	-1.66389	0.0706642	NA
FBgn0031085	CG9570	X	T	clock	0.0215	0.0588	0.1645	0.2931	-1.45148	-0.833305	0.053	0.111	-1.0665	-1.56242	-0.317482	-1.66389	0.0706642	NA
FBgn0031106	Syx16	X	TH	clock	0.0034	0.0048	0.1949	0.2843	-0.4975	-0.54468	0.009	0.012	-0.415037	-1.56242	-0.317482	-1.66389	0.0706642	1.94542
FBgn0031108	CG15459	X	T	slow	0.0211	0.094	0.118	0.284	-2.15542	-1.2671	0.048	0.179	-1.89885	-1.56242	-0.317482	-1.66389	0.0706642	1.94542
FBgn0031109	Obp19a	X	un	slow	0.0001	0.0104	0.0903	0.0853	-6.70044	0.0821802	NA	NA	NA	-1.56242	-0.317482	-1.66389	0.0706642	1.94542
FBgn0031111	Obp19c	X	un	slow	0.0053	0.0238	0.1685	0.2063	-2.1669	-0.291995	0.024	0.061	-1.34577	-1.56242	-0.317482	-1.66389	0.0706642	1.94542
FBgn0031115	CG11710	X	T	fast	0.0204	0.016	0.1328	0.3205	0.350497	-1.27107	0.049	0.036	0.444785	-1.56242	-0.317482	-1.66389	0.0706642	1.94542
FBgn0031118	RhoGAP19D	X	OH	clock	0.004	0.0111	0.0894	0.1739	-1.47249	-0.959911	0.011	0.022	-1	-1.56242	-0.317482	-1.66389	0.0706642	1.36427
FBgn0031132	CG15450	X	T	clock	0.0237	0.0505	0.1106	0.4213	-1.0914	-1.9295	0.034	0.098	-1.52725	-1.56242	-0.317482	-1.66389	0.0706642	0.917771
FBgn0031142	CG10998	X	TH	clock	0.0118	0.0337	0.1347	0.2986	-1.51396	-1.14846	0.029	0.067	-1.20811	-1.56242	-0.317482	-1.66389	0.0706642	0.917771
FBgn0031148	CG1753	X	TOH	clock	0.0113	0.0136	0.1202	0.2306	-0.267284	-0.939956	0.025	0.031	-0.31034	-1.56242	-0.317482	-1.66389	0.0706642	0.917771
FBgn0031150	bves	X	H	fast	0.0058	0.0019	0.0308	0.056	1.61005	-0.862496	0.013	0.006	1.11548	-1.56242	-0.317482	-1.66389	0.0706642	0.917771
FBgn0031171	CG1801	X	T	slow	0.0064	0.0574	0.1352	0.2433	-3.16491	-0.847641	0.015	0.106	-2.82103	-1.56242	-0.317482	-1.66389	0.0706642	0.917771
FBgn0031174	CG1486	X	TH	fast	0.0087	0.0074	0.1117	0.1845	0.23349	-0.723992	0.017	0.013	0.387023	-1.56242	-0.317482	-1.66389	0.0706642	0.917771
FBgn0031183	CG14621	X	T	clock	0.0002	0.0002	0.2194	0.1679	0	0.385961	NA	NA	NA	-1.56242	-0.317482	-1.66389	0.0706642	0.458885
FBgn0031184	CG14615	X	un	fast	0.0454	0.0262	0.1142	0.2392	0.793125	-1.06665	0.092	0.072	0.353637	-1.56242	-0.317482	-1.66389	0.0706642	0.458885
FBgn0031187	CG14619	X	TH	fast	0.0054	0.0033	0.0699	0.1539	0.710493	-1.13863	0.013	0.055	-2.08092	-1.56242	-0.317482	-1.66389	0.0706642	0.458885
FBgn0031191	CG14617	X	TH	clock	0.0301	0.058	0.1009	0.1968	-0.946289	-0.963804	0.067	0.123	-0.876425	-1.56242	-0.317482	-1.66389	0.0706642	0.458885
FBgn0031196	CG17599	X	un	clock	0.0246	0.0242	0.142	0.2515	0.0236513	-0.824667	0.053	0.046	0.204358	-1.56242	-0.317482	-1.66389	0.0706642	0.458885
FBgn0031216	CG11376	2L	H	clock	0.0033	0.0057	0.075	0.2177	-0.788496	-1.53738	0.007	0.012	-0.777608	-1.56242	-0.317482	-1.66389	0.0706642	0
FBgn0031217	CG11377	2L	un	fast	0.0147	0.0098	0.1318	0.1659	0.584963	-0.331964	0.03	0.028	0.0995357	-1.56242	-0.317482	-1.66389	0.0706642	0
FBgn0031220	CG4822	2L	H	clock	0.0147	0.0143	0.0868	0.2069	0.039801	-1.25317	0.031	0.031	0	-1.56242	-0.317482	-1.66389	0.0706642	0
FBgn0031224	CG11454	2L	H	clock	0.023	0.0332	0.1572	0.267	-0.529549	-0.764239	0.051	0.07	-0.456858	-1.56242	-0.317482	-1.66389	0.0706642	0
FBgn0031226	CG11620	2L	un	clock	0.0162	0.0288	0.102	0.196	-0.830075	-0.942285	0.037	0.063	-0.767827	-1.56242	-0.317482	-1.66389	0.0706642	0
FBgn0031227	CG3709	2L	T	clock	0.0132	0.0209	0.1221	0.2678	-0.662965	-1.13309	0.03	0.044	-0.552541	-1.56242	-0.317482	-1.66389	0.0706642	0
FBgn0031228	CG11455	2L	H	slow	0.0001	0.0042	0.1395	0.1563	-5.39232	-0.164053	NA	NA	NA	-1.56242	-0.317482	-1.66389	0.0706642	0
FBgn0031240	CG3345	2L	TH	fast	0.0132	0.0074	0.1736	0.3106	0.834941	-0.839291	0.03	0.016	0.906891	-1.56242	-0.317482	-1.66389	0.0706642	0
FBgn0031244	CG11601	2L	T	slow	0.0016	0.0079	0.1539	0.3448	-2.30378	-1.16377	0.004	0.018	-2.16993	-1.56242	-0.317482	-1.66389	0.0706642	0.308717
FBgn0031248	CG11912	2L	H	slow	0.0276	0.1066	0.0739	0.2931	-1.94947	-1.98775	0.055	0.177	-1.68625	-1.56242	-0.317482	-1.66389	0.0706642	NA
FBgn0031253	CG11885	2L	T	clock	0.0125	0.0125	0.1827	0.2798	0	-0.614919	0.028	0.021	0.415037	-1.56242	-0.317482	-1.66389	0.0706642	1.06879
FBgn0031255	BBS2	2L	un	clock	0.006	0.0101	0.0859	0.2007	-0.751321	-1.22431	0.013	0.02	-0.621488	-1.56242	-0.317482	-1.66389	0.0706642	1.06879
FBgn0031256	CG4164	2L	TH	clock	0.0017	0.0032	0.1306	0.1892	-0.912537	-0.534757	0.004	0.011	-1.45943	-1.56242	-0.317482	-1.66389	0.0706642	1.34589
FBgn0031260	Spp	2L	T	fast	0.0099	0.0044	0.3424	0.2998	1.16993	0.191682	0.021	0.01	1.07039	-1.56242	-0.317482	-1.66389	0.0706642	1.88916
FBgn0031261	nAcRbeta-21C	2L	un	slow	0.0141	0.0746	0.1975	0.2281	-2.40348	-0.207814	0.038	0.139	-1.87101	-1.56242	-0.317482	-1.66389	0.0706642	1.88916
FBgn0031263	CG2789	2L	H	slow	0.0002	0.0191	0.2142	0.244	-6.57743	-0.187923	NA	NA	NA	-1.56242	-0.317482	-1.66389	0.0706642	1.88916
FBgn0031268	CG2813	2L	un	slow	0.0002	0.0118	0.1903	0.2568	-5.88264	-0.43237	NA	NA	NA	-1.56242	-0.317482	-1.66389	0.0706642	1.88916
FBgn0031275	GABA-B-R3	2L	un	clock	0.002	0.002	0.1118	0.1986	0	-0.828945	0.005	0.007	-0.485427	-1.56242	-0.317482	-1.66389	0.0706642	1.96351
FBgn0031279	CG3544	2L	TH	clock	0.0103	0.0282	0.1311	0.2472	-1.45305	-0.915011	0.023	0.064	-1.47644	-1.56242	-0.317482	-1.66389	0.0706642	1.96351
FBgn0031284	CG3876	2L	un	clock	0.0034	0.0104	0.1115	0.1842	-1.61298	-0.724229	0.008	0.024	-1.58496	-1.56242	-0.317482	-1.66389	0.0706642	1.96351
FBgn0031288	CG13949	2L	T	clock	0.0183	0.0328	0.1804	0.2241	-0.841852	-0.312943	0.062	0.096	-0.630766	-1.56242	-0.317482	-1.66389	0.0706642	1.96351
FBgn0031296	CG4415	2L	TH	clock	0.0314	0.0881	0.1095	0.3041	-1.48838	-1.47361	0.117	0.179	-0.613451	-1.56242	-0.317482	-1.66389	0.0706642	2.32921
FBgn0031298	Atg4	2L	OH	clock	0.0051	0.0103	0.0641	0.1912	-1.01408	-1.57669	0.007	0.017	-1.28011	-1.56242	-0.317482	-1.66389	0.0706642	2.91635
FBgn0031301	CG14339	2L	T	clock	0.014	0.0305	0.1925	0.324	-1.12338	-0.751135	0.033	0.063	-0.932886	-1.56242	-0.317482	-1.66389	0.0706642	2.91635
FBgn0031302	CG14340	2L	un	fast	0.007	0.0023	0.139	0.2734	1.60572	-0.975928	0.016	0.033	-1.04439	-1.56242	-0.317482	-1.66389	0.0706642	2.91635
FBgn0031304	CG4552	2L	T	fast	0.0028	0.0013	0.0878	0.2046	1.10692	-1.22051	0.015	0.006	1.32193	-1.56242	-0.317482	-1.66389	0.0706642	2.91635
FBgn0031306	CG4577	2L	H	clock	0.0168	0.0254	0.1627	0.333	-0.596367	-1.03331	0.043	0.061	-0.504473	-1.56242	-0.317482	-1.66389	0.0706642	2.91635
FBgn0031307	CG4726	2L	un	clock	0.0088	0.0178	0.1939	0.2115	-1.0163	-0.125345	0.017	0.036	-1.08246	-1.56242	-0.317482	-1.66389	0.0706642	2.91635
FBgn0031310	CG4764	2L	TOH	fast	0.0002	0.0001	0.2279	0.1263	1	0.851546	NA	NA	NA	-1.56242	-0.317482	-1.66389	0.0706642	2.91635
FBgn0031313	CG5080	2L	TOH	slow	0.0101	0.0591	0.1721	0.2648	-2.5488	-0.621656	0.027	0.127	-2.2338	-1.56242	-0.317482	-1.66389	0.0706642	2.91635
FBgn0031314	CG4785	2L	un	clock	0.0091	0.0188	0.1213	0.1866	-1.04679	-0.621369	0.022	0.036	-0.710493	-1.56242	-0.317482	-1.66389	0.0706642	2.91635
FBgn0031317	CG5118	2L	un	clock	0.04	0.074	0.1256	0.3176	-0.887525	-1.33837	0.09	0.138	-0.616671	-1.56242	-0.317482	-1.66389	0.0706642	2.91635
FBgn0031321	Tgt	2L	un	clock	0.0135	0.0131	0.215	0.2875	0.0433926	-0.419225	0.034	0.035	-0.0418202	-1.56242	-0.317482	-1.66389	0.0706642	2.91635
FBgn0031323	CG5139	2L	T	clock	0.0332	0.0651	0.1896	0.3635	-0.971474	-0.938996	0.078	0.135	-0.791413	-1.56242	-0.317482	-1.66389	0.0706642	2.91635
FBgn0031324	CG14342	2L	un	clock	0.0048	0.0098	0.0612	0.1216	-1.02975	-0.99054	0.011	0.023	-1.06413	-1.56242	-0.317482	-1.66389	0.0706642	2.91635
FBgn0031343	CG18131	2L	T	clock	0.0352	0.0488	0.1143	0.1873	-0.471306	-0.712525	0.127	0.099	0.359328	-1.56242	-0.317482	-1.66389	0.0706642	2.91635
FBgn0031344	CG7420	2L	un	clock	0.006	0.0139	0.105	0.2	-1.21205	-0.929611	0.011	0.032	-1.54057	-1.56242	-0.317482	-1.66389	0.0706642	2.91635
FBgn0031345	CG18132	2L	un	slow	0.034	0.1326	0.1979	0.3514	-1.96347	-0.828343	0.074	0.216	-1.54543	-1.56242	-0.317482	-1.66389	0.0706642	2.91635
FBgn0031347	CG10869	2L	TH	clock	0.0064	0.016	0.1281	0.2702	-1.32193	-1.07676	0.011	0.037	-1.75002	-1.56242	-0.317482	-1.66389	0.0706642	2.91635
FBgn0031349	CG14351	2L	un	slow	0.0046	0.0151	0.1022	0.1815	-1.71484	-0.828574	0.014	0.038	-1.44057	-1.56242	-0.317482	-1.66389	0.0706642	2.91635
FBgn0031356	CG17660	2L	OH	slow	0.0056	0.0183	0.122	0.1646	-1.70834	-0.432083	0.013	0.037	-1.50901	-1.56242	-0.317482	-1.66389	0.0706642	2.91635
FBgn0031357	mRpL48	2L	O	fast	0.0115	0.0056	0.076	0.2501	1.03814	-1.71843	0.027	0.012	1.16993	-1.56242	-0.317482	-1.66389	0.0706642	2.91635
FBgn0031359	CG18317	2L	T	fast	0.0072	0.0043	0.1311	0.2003	0.74366	-0.611495	0.013	0.011	0.241008	-1.56242	-0.317482	-1.66389	0.0706642	2.91635
FBgn0031360	CG31937	2L	un	slow	0.0014	0.0069	0.1258	0.1973	-2.30117	-0.649259	0.003	0.016	-2.41504	-1.56242	-0.317482	-1.66389	0.0706642	2.91635
FBgn0031362	CG17646	2L	H	clock	0.0103	0.0218	0.089	0.1679	-1.08168	-0.915725	0.022	0.051	-1.21299	-1.56242	-0.317482	-1.66389	0.0706642	2.91635
FBgn0031367	CG15623	2L	un	slow	0.0203	0.0699	0.0872	0.3686	-1.78381	-2.07966	0.042	0.159	-1.92057	-1.56242	-0.317482	-1.66389	0.0706642	2.91635
FBgn0031372	CG7295	2L	T	clock	0.0452	0.1295	0.1092	0.278	-1.51856	-1.34811	0.101	0.222	-1.1362	-1.56242	-0.317482	-1.66389	0.0706642	2.91635
FBgn0031376	CG10908	2L	OH	clock	0.005	0.0103	0.0775	0.1179	-1.04264	-0.605296	0.016	0.012	0.415037	-1.56242	-0.317482	-1.66389	0.0706642	2.91635
FBgn0031377	CG15356	2L	un	clock	0.0152	0.0243	0.1324	0.2033	-0.676885	-0.618707	0.035	0.047	-0.425306	-1.56242	-0.317482	-1.66389	0.0706642	2.91635
FBgn0031381	NPC2	2L	H	fast	0.026	0.0002	0.2034	0.2223	7.02237	-0.128188	0.035	0.009	1.95936	-1.56242	-0.317482	-1.66389	0.0706642	2.91635
FBgn0031388	CG12674	2L	un	clock	0.0705	0.1027	0.1001	0.3216	-0.542741	-1.68383	0.131	0.201	-0.617629	-1.56242	-0.317482	-1.66389	0.0706642	2.91635
FBgn0031391	CG11723	2L	H	clock	0.0133	0.0379	0.1045	0.2058	-1.51077	-0.97774	0.03	0.08	-1.41504	-1.56242	-0.317482	-1.66389	0.0706642	2.91635
FBgn0031395	CG10874	2L	O	clock	0.0107	0.0107	0.1388	0.2026	0	-0.545627	0.022	0.022	0	-1.56242	-0.317482	-1.66389	0.0706642	2.91635
FBgn0031397	CG15385	2L	un	clock	0.0054	0.0091	0.1372	0.1748	-0.752907	-0.349425	0.012	0.019	-0.662965	-1.56242	-0.317482	-1.66389	0.0706642	2.91635
FBgn0031398	CG10880	2L	un	clock	0.029	0.068	0.1667	0.3603	-1.22948	-1.11194	0.062	0.136	-1.13327	-1.56242	-0.317482	-1.66389	0.0706642	2.91635
FBgn0031403	CG15387	2L	un	clock	0.0001	0.0001	0.0681	0.1367	0	-1.00529	NA	NA	NA	-1.56242	-0.317482	-1.66389	0.0706642	2.91635
FBgn0031405	CG4267	2L	H	slow	0.0042	0.0197	0.1377	0.2937	-2.22973	-1.09281	0.012	0.051	-2.08746	-1.56242	-0.317482	-1.66389	0.0706642	2.91635
FBgn0031408	CG10882	2L	TH	clock	0.0029	0.0068	0.0891	0.1451	-1.22948	-0.70355	0.005	0.017	-1.76553	-1.56242	-0.317482	-1.66389	0.0706642	2.91635
FBgn0031410	CG17237	2L	T	fast	0.0568	0.0444	0.1304	0.298	0.355331	-1.19237	0.115	0.098	0.23078	-1.56242	-0.317482	-1.66389	0.0706642	2.91635
FBgn0031419	CG15390	2L	H	clock	0.0184	0.0181	0.1173	0.179	0.0237161	-0.609757	0.04	0.04	0	-1.56242	-0.317482	-1.66389	0.0706642	2.91635
FBgn0031420	CG9866	2L	O	slow	0.0037	0.0158	0.1015	0.1602	-2.09433	-0.658394	0.01	0.033	-1.72247	-1.56242	-0.317482	-1.66389	0.0706642	2.91635
FBgn0031421	CG9867	2L	H	clock	0.0061	0.0071	0.0902	0.1732	-0.21901	-0.94124	0.016	0.024	-0.584963	-1.56242	-0.317482	-1.66389	0.0706642	2.91635
FBgn0031423	CG3557	2L	TH	clock	0.0301	0.0722	0.1419	0.3236	-1.26224	-1.18934	0.056	0.138	-1.30117	-1.56242	-0.317482	-1.66389	0.0706642	2.91635
FBgn0031430	CG3528	2L	H	clock	0.0193	0.043	0.3083	0.4726	-1.15574	-0.616285	0.041	0.071	-0.792195	-1.56242	-0.317482	-1.66389	0.0706642	3.249
FBgn0031431	CG3515	2L	T	fast	0.0437	0.0393	0.1703	0.2617	0.153104	-0.619835	0.089	0.09	-0.0161197	-1.56242	-0.317482	-1.66389	0.0706642	3.249
FBgn0031432	Cyp309a1	2L	un	clock	0.0211	0.0331	0.1453	0.2562	-0.649588	-0.818236	0.045	0.067	-0.574236	-1.56242	-0.317482	-1.66389	0.0706642	3.249
FBgn0031434	insv	2L	T	fast	0.0268	0.0092	0.0824	0.2367	1.54253	-1.52234	0.064	0.021	1.60768	-1.56242	-0.317482	-1.66389	0.0706642	3.249
FBgn0031437	p16-ARC	2L	T	clock	0.0027	0.0026	0.0857	0.3445	0.0544478	-2.00714	0.007	0.007	0	-1.56242	-0.317482	-1.66389	0.0706642	3.249
FBgn0031440	CG15395	2L	T	clock	0.0197	0.0576	0.1679	0.4078	-1.54787	-1.28026	0.042	0.13	-1.63005	-1.56242	-0.317482	-1.66389	0.0706642	3.249
FBgn0031441	CG9962	2L	un	clock	0.0643	0.0864	0.2367	0.5494	-0.426213	-1.2148	0.124	0.169	-0.446683	-1.56242	-0.317482	-1.66389	0.0706642	3.249
FBgn0031442	CG17301	2L	T	fast	0.0924	0.0448	0.1981	0.2791	1.04439	-0.494553	0.168	0.095	0.822462	-1.56242	-0.317482	-1.66389	0.0706642	3.249
FBgn0031449	CG31689	2L	T	clock	0.0021	0.006	0.121	0.278	-1.51457	-1.20008	0.007	0.015	-1.09954	-1.56242	-0.317482	-1.66389	0.0706642	3.249
FBgn0031451	CG9961	2L	T	clock	0.017	0.0226	0.2005	0.272	-0.410788	-0.440004	0.049	0.05	-0.0291463	-1.56242	-0.317482	-1.66389	0.0706642	3.249
FBgn0031454	CG9960	2L	H	clock	0.0063	0.0147	0.1327	0.198	-1.22239	-0.577332	0.013	0.036	-1.46949	-1.56242	-0.317482	-1.66389	0.0706642	3.11028
FBgn0031458	aph-1	2L	un	fast	0.0038	0.0019	0.1277	0.1265	1	0.0136211	0.004	0.004	0	-1.56242	-0.317482	-1.66389	0.0706642	3.11028
FBgn0031466	CG3119	2L	un	clock	0.0165	0.0351	0.1827	0.1828	-1.08901	-0.000789436	0.038	0.071	-0.90182	-1.56242	-0.317482	-1.66389	0.0706642	3.11028
FBgn0031468	CG2975	2L	un	slow	0.0132	0.0419	0.1813	0.4442	-1.66641	-1.29283	0.032	0.088	-1.45943	-1.56242	-0.317482	-1.66389	0.0706642	3.11028
FBgn0031469	CG18558	2L	un	slow	0.0206	0.069	0.13	0.4065	-1.74395	-1.64474	0.053	0.136	-1.35954	-1.56242	-0.317482	-1.66389	0.0706642	3.11028
FBgn0031472	CG2983	2L	un	clock	0.0326	0.0796	0.1753	0.2798	-1.2879	-0.67457	0.07	0.153	-1.1281	-1.56242	-0.317482	-1.66389	0.0706642	3.11028
FBgn0031474	CG2991	2L	H	slow	0.0016	0.0156	0.1729	0.1922	-3.2854	-0.15267	NA	NA	NA	-1.56242	-0.317482	-1.66389	0.0706642	3.11028
FBgn0031476	CG8813	2L	TH	clock	0.0143	0.0158	0.2026	0.3334	-0.143909	-0.71862	0.035	0.035	0	-1.56242	-0.317482	-1.66389	0.0706642	3.11028
FBgn0031479	Prx6005	2L	O	fast	0.0177	0.0059	0.1629	0.1777	1.58496	-0.125457	0.041	0.014	1.5502	-1.56242	-0.317482	-1.66389	0.0706642	3.11028
FBgn0031484	CG3165	2L	T	clock	0.0143	0.045	0.1152	0.1964	-1.65391	-0.769654	0.029	0.098	-1.75673	-1.56242	-0.317482	-1.66389	0.0706642	3.11028
FBgn0031485	CG9643	2L	T	fast	0.0142	0.0102	0.1362	0.2348	0.477322	-0.785706	0.032	0.027	0.245112	-1.56242	-0.317482	-1.66389	0.0706642	3.11028
FBgn0031491	alpha4GT1	2L	H	clock	0.0194	0.0196	0.1273	0.2987	-0.014797	-1.23046	0.04	0.043	-0.104337	-1.56242	-0.317482	-1.66389	0.0706642	3.04041
FBgn0031493	CG3605	2L	TOH	clock	0.0065	0.0136	0.0901	0.2519	-1.0651	-1.48325	0.017	0.036	-1.08246	-1.56242	-0.317482	-1.66389	0.0706642	3.04041
FBgn0031496	CG17258	2L	T	clock	0.0137	0.0206	0.1781	0.2727	-0.588468	-0.614627	0.031	0.04	-0.367732	-1.56242	-0.317482	-1.66389	0.0706642	3.04041
FBgn0031497	CG17259	2L	TOH	slow	0.0002	0.0049	0.2404	0.3343	-4.61471	-0.475706	NA	NA	NA	-1.56242	-0.317482	-1.66389	0.0706642	3.04041
FBgn0031498	CG17260	2L	TOH	clock	0.0054	0.0124	0.1248	0.1696	-1.19931	-0.442518	0.012	0.029	-1.27302	-1.56242	-0.317482	-1.66389	0.0706642	3.04041
FBgn0031501	CG17261	2L	T	fast	0.0822	0.0319	0.0382	0.3763	1.36558	-3.30024	0.174	0.105	0.728698	-1.56242	-0.317482	-1.66389	0.0706642	3.04041
FBgn0031506	gkt	2L	H	clock	0.0101	0.0115	0.1859	0.2481	-0.187279	-0.416395	0.02	0.026	-0.378512	-1.56242	-0.317482	-1.66389	0.0706642	3.04041
FBgn0031513	CG3347	2L	un	fast	0.1562	0.0957	0.2986	0.3282	0.706804	-0.136361	0.217	0.241	-0.151338	-1.56242	-0.317482	-1.66389	0.0706642	3.04041
FBgn0031514	CG3332	2L	H	clock	0.0051	0.0125	0.1419	0.2257	-1.29336	-0.669532	0.013	0.028	-1.10692	-1.56242	-0.317482	-1.66389	0.0706642	3.04041
FBgn0031518	CG3277	2L	un	slow	0.003	0.0185	0.1346	0.2454	-2.62449	-0.866457	0.011	0.04	-1.8625	-1.56242	-0.317482	-1.66389	0.0706642	3.04041
FBgn0031519	CG3326	2L	un	clock	0.0191	0.0275	0.118	0.2485	-0.525859	-1.07446	0.042	0.055	-0.389042	-1.56242	-0.317482	-1.66389	0.0706642	3.04041
FBgn0031522	CG3285	2L	H	clock	0.0166	0.0461	0.1416	0.3052	-1.47358	-1.10793	0.036	0.088	-1.28951	-1.56242	-0.317482	-1.66389	0.0706642	3.04041
FBgn0031526	CG8838	2L	TH	clock	0.0795	0.0773	0.1923	0.2826	0.0404864	-0.555403	0.149	0.154	-0.047618	-1.56242	-0.317482	-1.66389	0.0706642	3.04041
FBgn0031528	CG15412	2L	un	clock	0.0055	0.0123	0.1875	0.217	-1.16115	-0.210804	0.012	0.027	-1.16993	-1.56242	-0.317482	-1.66389	0.0706642	3.04041
FBgn0031530	pgant2	2L	O	slow	0.0002	0.0014	0.1735	0.2302	-2.80735	-0.407952	NA	NA	NA	-1.56242	-0.317482	-1.66389	0.0706642	3.04041
FBgn0031531	CG8840	2L	T	fast	0.0528	0.0416	0.2136	0.1071	0.343954	0.995953	0.176	0.176	0	-1.56242	-0.317482	-1.66389	0.0706642	3.04041
FBgn0031534	CG2774	2L	TO	slow	0.0002	0.0018	0.1749	0.2092	-3.16993	-0.258353	NA	NA	NA	-1.56242	-0.317482	-1.66389	0.0706642	3.04041
FBgn0031536	CG3248	2L	TH	clock	0.0112	0.014	0.1003	0.2018	-0.321928	-1.0086	0.024	0.03	-0.321928	-1.56242	-0.317482	-1.66389	0.0706642	3.04041
FBgn0031545	CG3213	2L	TH	slow	0.0002	0.0013	0.151	0.2307	-2.70044	-0.611469	0.006	0.015	-1.32193	-1.56242	-0.317482	-1.66389	0.0706642	3.04041
FBgn0031548	CG8852	2L	un	slow	0.0106	0.0519	0.0989	0.3042	-2.29167	-1.62098	0.024	0.126	-2.39232	-1.56242	-0.317482	-1.66389	0.0706642	3.04041
FBgn0031549	CG15415	2L	un	slow	0.0163	0.0563	0.1069	0.216	-1.78826	-1.01477	0.037	0.118	-1.67319	-1.56242	-0.317482	-1.66389	0.0706642	3.04041
FBgn0031559	CG3513	2L	un	clock	0.0203	0.0619	0.1081	0.1533	-1.60846	-0.503991	0.045	0.125	-1.47393	-1.56242	-0.317482	-1.66389	0.0706642	3.97559
FBgn0031563	CG10031	2L	un	clock	0.0274	0.0381	0.1035	0.179	-0.475615	-0.790329	0.047	0.079	-0.749192	-1.56242	-0.317482	-1.66389	0.0706642	3.97559
FBgn0031566	CG2818	2L	H	clock	0.0046	0.0072	0.0802	0.2132	-0.646363	-1.41053	0.01	0.018	-0.847997	-1.56242	-0.317482	-1.66389	0.0706642	3.97559
FBgn0031573	CG3407	2L	un	clock	0.0146	0.0228	0.1366	0.2143	-0.643065	-0.649674	0.029	0.045	-0.633872	-1.56242	-0.317482	-1.66389	0.0706642	4.57431
FBgn0031575	CG3980	2L	TO	clock	0.006	0.0141	0.1359	0.2105	-1.23266	-0.631275	0.015	0.032	-1.09311	-1.56242	-0.317482	-1.66389	0.0706642	4.69171
FBgn0031589	CG3714	2L	H	fast	0.0053	0.0032	0.151	0.0944	0.72792	0.67769	0.011	0.006	0.874469	-1.56242	-0.317482	-1.66389	0.0706642	4.36224
FBgn0031591	CG15425	2L	T	clock	0.0221	0.0657	0.1	0.2971	-1.57185	-1.57095	0.045	0.135	-1.58496	-1.56242	-0.317482	-1.66389	0.0706642	4.36224
FBgn0031592	Art2	2L	un	clock	0.0282	0.0339	0.1489	0.2192	-0.26559	-0.557904	0.06	0.069	-0.201634	-1.56242	-0.317482	-1.66389	0.0706642	4.36224
FBgn0031596	CG15429	2L	T	fast	0.0191	0.0039	0.1416	0.2961	2.29203	-1.06426	0.042	0.009	2.22239	-1.56242	-0.317482	-1.66389	0.0706642	4.36224
FBgn0031598	CG3338	2L	TH	clock	0.0036	0.0078	0.1336	0.2178	-1.11548	-0.705084	0.008	0.016	-1	-1.56242	-0.317482	-1.66389	0.0706642	4.36224
FBgn0031600	CG3652	2L	H	fast	0.0081	0.006	0.1582	0.2429	0.432959	-0.618613	0.018	0.013	0.469485	-1.56242	-0.317482	-1.66389	0.0706642	4.36224
FBgn0031603	CG15432	2L	un	clock	0.0069	0.0143	0.1905	0.2534	-1.05135	-0.411626	0.017	0.043	-1.3388	-1.56242	-0.317482	-1.66389	0.0706642	4.36224
FBgn0031604	CG15433	2L	OH	slow	0.0001	0.0025	0.1202	0.1983	-4.64386	-0.722248	NA	NA	NA	-1.56242	-0.317482	-1.66389	0.0706642	4.36224
FBgn0031607	CG15440	2L	TH	clock	0.0039	0.0104	0.1403	0.2545	-1.41504	-0.859151	0.009	0.027	-1.58496	-1.56242	-0.317482	-1.66389	0.0706642	4.36224
FBgn0031608	CG15435	2L	T	slow	0.0065	0.0229	0.1862	0.2734	-1.81684	-0.55416	0.017	0.061	-1.84327	-1.56242	-0.317482	-1.66389	0.0706642	4.36224
FBgn0031609	CG15443	2L	OH	clock	0.0372	0.036	0.0884	0.2489	0.0473057	-1.49345	0.076	0.073	0.058103	-1.56242	-0.317482	-1.66389	0.0706642	4.36224
FBgn0031611	CG17840	2L	H	slow	0.0033	0.0206	0.0949	0.2523	-2.64211	-1.41066	0.008	0.023	-1.52356	-1.56242	-0.317482	-1.66389	0.0706642	4.36224
FBgn0031627	CG15630	2L	H	clock	0.003	0.0071	0.1208	0.1634	-1.24286	-0.435788	0.007	0.014	-1	-1.56242	-0.317482	-1.66389	0.0706642	4.31573
FBgn0031630	CG15629	2L	O	clock	0.0095	0.0145	0.1736	0.172	-0.610053	0.0133584	0.022	0.028	-0.347923	-1.56242	-0.317482	-1.66389	0.0706642	4.31573
FBgn0031633	CG2976	2L	T	fast	0.0156	0.0129	0.1506	0.2185	0.274175	-0.536912	0.036	0.033	0.125531	-1.56242	-0.317482	-1.66389	0.0706642	4.31573
FBgn0031635	CG15626	2L	un	clock	0.0026	0.0036	0.1348	0.1593	-0.469485	-0.240926	0.006	0.008	-0.415037	-1.56242	-0.317482	-1.66389	0.0706642	4.31573
FBgn0031637	CG2950	2L	TH	fast	0.0109	0.0037	0.0649	0.1163	1.55873	-0.841561	0.025	0.009	1.47393	-1.56242	-0.317482	-1.66389	0.0706642	4.31573
FBgn0031638	CG11927	2L	H	clock	0.0119	0.0353	0.1539	0.1793	-1.56871	-0.220382	0.034	0.079	-1.21632	-1.56242	-0.317482	-1.66389	0.0706642	4.31573
FBgn0031640	CG11926	2L	H	clock	0.0013	0.0025	0.1397	0.2456	-0.943416	-0.813979	0.003	0.009	-1.58496	-1.56242	-0.317482	-1.66389	0.0706642	4.31573
FBgn0031644	CG15625	2L	TH	slow	0.0106	0.0477	0.1468	0.2704	-2.16993	-0.881243	0.023	0.106	-2.20436	-1.56242	-0.317482	-1.66389	0.0706642	4.31573
FBgn0031649	hoe2	2L	un	clock	0.0089	0.0105	0.1112	0.1707	-0.238512	-0.618306	0.018	0.024	-0.415037	-1.56242	-0.317482	-1.66389	0.0706642	4.31573
FBgn0031651	mRpL24	2L	un	slow	0.003	0.0102	0.1922	0.1722	-1.76553	0.158523	0.007	0.02	-1.51457	-1.56242	-0.317482	-1.66389	0.0706642	4.31573
FBgn0031655	Marcal1	2L	H	clock	0.0254	0.0382	0.1285	0.276	-0.588744	-1.1029	0.041	0.069	-0.750972	-1.56242	-0.317482	-1.66389	0.0706642	4.31834
FBgn0031659	CG14043	2L	T	clock	0.0106	0.0277	0.2276	0.2675	-1.38582	-0.233038	0.025	0.061	-1.28688	-1.56242	-0.317482	-1.66389	0.0706642	4.31834
FBgn0031663	CG8891	2L	O	slow	0.0022	0.0115	0.1219	0.1688	-2.38606	-0.469617	0.005	0.026	-2.37851	-1.56242	-0.317482	-1.66389	0.0706642	4.31834
FBgn0031673	CG31650	2L	TOH	clock	0.0048	0.0064	0.128	0.184	-0.415037	-0.523562	0.012	0.015	-0.321928	-1.56242	-0.317482	-1.66389	0.0706642	4.31834
FBgn0031675	CG9121	2L	un	fast	0.0322	0.0168	0.1179	0.259	0.938599	-1.13539	0.065	0.037	0.812914	-1.56242	-0.317482	-1.66389	0.0706642	4.31834
FBgn0031677	CG14036	2L	un	fast	0.0573	0.0374	0.1658	0.1414	0.615497	0.229662	0.118	0.086	0.456378	-1.56242	-0.317482	-1.66389	0.0706642	4.31834
FBgn0031681	pgant5	2L	TH	slow	0.0001	0.0018	0.0926	0.1872	-4.16993	-1.0155	0.002	0.008	-2	-1.56242	-0.317482	-1.66389	0.0706642	4.31834
FBgn0031682	CG5828	2L	T	fast	0.0107	0.0088	0.154	0.2016	0.282035	-0.388565	0.025	0.019	0.395929	-1.56242	-0.317482	-1.66389	0.0706642	4.31834
FBgn0031696	CG14030	2L	T	clock	0.0101	0.0219	0.1198	0.2123	-1.11658	-0.825476	0.024	0.047	-0.969626	-1.56242	-0.317482	-1.66389	0.0706642	4.2757
FBgn0031697	CG14024	2L	H	clock	0.004	0.0097	0.1449	0.1163	-1.27798	0.317206	0.009	0.023	-1.35364	-1.56242	-0.317482	-1.66389	0.0706642	4.31221
FBgn0031702	CG14021	2L	H	slow	0.0021	0.0101	0.1071	0.2493	-2.26589	-1.21892	0.005	0.023	-2.20163	-1.56242	-0.317482	-1.66389	0.0706642	4.31221
FBgn0031703	CG12512	2L	un	clock	0.0143	0.0444	0.2585	0.2127	-1.63454	0.281344	0.032	0.065	-1.02237	-1.56242	-0.317482	-1.66389	0.0706642	4.31221
FBgn0031707	CG14020	2L	un	clock	0.0055	0.0096	0.133	0.2579	-0.803603	-0.955386	0.012	0.021	-0.807355	-1.56242	-0.317482	-1.66389	0.0706642	4.31221
FBgn0031708	CG7382	2L	O	clock	0.0096	0.0133	0.0953	0.2196	-0.47032	-1.20433	0.021	0.03	-0.514573	-1.56242	-0.317482	-1.66389	0.0706642	4.31221
FBgn0031710	CG7371	2L	TH	fast	0.0019	0.0013	0.1198	0.1842	0.547488	-0.620645	0.005	0.003	0.736966	-1.56242	-0.317482	-1.66389	0.0706642	4.31221
FBgn0031713	CG7277	2L	TOH	fast	0.0095	0.0042	0.1607	0.1915	1.17754	-0.252974	0.021	0.009	1.22239	-1.56242	-0.317482	-1.66389	0.0706642	4.31221
FBgn0031719	CG18269	2L	un	clock	0.0209	0.0428	0.2365	0.3085	-1.03411	-0.38343	0.047	0.094	-1	-1.56242	-0.317482	-1.66389	0.0706642	4.31221
FBgn0031720	CG14013	2L	T	clock	0.0077	0.0211	0.2934	0.3716	-1.45431	-0.340882	0.018	0.058	-1.68806	-1.56242	-0.317482	-1.66389	0.0706642	4.31221
FBgn0031723	CG7251	2L	TH	slow	0.0192	0.0839	0.1481	0.4479	-2.12756	-1.59661	0.041	0.167	-2.02615	-1.56242	-0.317482	-1.66389	0.0706642	4.31221
FBgn0031729	CG12511	2L	un	clock	0.0311	0.0337	0.1095	0.2713	-0.115834	-1.30896	0.054	0.072	-0.415037	-1.56242	-0.317482	-1.66389	0.0706642	4.31221
FBgn0031730	CG7236	2L	un	slow	0.0001	0.001	0.1183	0.2425	-3.32193	-1.03553	NA	NA	NA	-1.56242	-0.317482	-1.66389	0.0706642	4.31221
FBgn0031731	CG14007	2L	un	clock	0.0145	0.0383	0.2133	0.4908	-1.40129	-1.20225	0.034	0.079	-1.21632	-1.56242	-0.317482	-1.66389	0.0706642	4.31221
FBgn0031734	CG11147	2L	H	clock	0.0042	0.0052	0.1309	0.1858	-0.308122	-0.505285	0.009	0.008	0.169925	-1.56242	-0.317482	-1.66389	0.0706642	4.31221
FBgn0031736	CG11030	2L	un	clock	0.0033	0.0063	0.1182	0.1778	-0.932886	-0.589025	0.004	0.013	-1.70044	-1.56242	-0.317482	-1.66389	0.0706642	4.31221
FBgn0031739	CG14005	2L	un	fast	0.0516	0.0433	0.1888	0.2928	0.253004	-0.633057	0.114	0.105	0.118644	-1.56242	-0.317482	-1.66389	0.0706642	4.31221
FBgn0031745	CG8965	2L	H	clock	0.004	0.0105	0.2136	0.261	-1.39232	-0.289138	0.014	0.026	-0.893085	-1.56242	-0.317482	-1.66389	0.0706642	4.31221
FBgn0031747	CG9021	2L	un	slow	0.02	0.0785	0.1412	0.2921	-1.97269	-1.04872	0.038	0.162	-2.09192	-1.56242	-0.317482	-1.66389	0.0706642	4.31221
FBgn0031752	CG9044	2L	H	clock	0.0112	0.0299	0.0963	0.1875	-1.41665	-0.961283	0.026	0.06	-1.20645	-1.56242	-0.317482	-1.66389	0.0706642	4.28219
FBgn0031756	CG13992	2L	un	clock	0.0295	0.0638	0.0666	0.2518	-1.11284	-1.91868	0.067	0.133	-0.989193	-1.56242	-0.317482	-1.66389	0.0706642	4.28219
FBgn0031758	Ucp4B	2L	T	clock	0.0086	0.0174	0.1455	0.2959	-1.01668	-1.02409	0.02	0.043	-1.10434	-1.56242	-0.317482	-1.66389	0.0706642	4.28219
FBgn0031760	Tsp26A	2L	un	clock	0.0086	0.0142	0.1525	0.2242	-0.723482	-0.555977	0.02	0.027	-0.432959	-1.56242	-0.317482	-1.66389	0.0706642	4.01156
FBgn0031763	CG13996	2L	un	slow	0.002	0.0107	0.0922	0.3124	-2.41954	-1.76056	0.004	0.027	-2.75489	-1.56242	-0.317482	-1.66389	0.0706642	4.01156
FBgn0031764	CG9107	2L	TH	clock	0.0196	0.0274	0.142	0.3888	-0.483322	-1.45314	0.045	0.06	-0.415037	-1.56242	-0.317482	-1.66389	0.0706642	4.01156
FBgn0031766	CG9117	2L	un	clock	0.0249	0.0269	0.1299	0.2866	-0.11146	-1.14164	0.06	0.06	0	-1.56242	-0.317482	-1.66389	0.0706642	4.01156
FBgn0031769	CG9135	2L	TO	fast	0.0027	0.0017	0.0998	0.2291	0.667425	-1.19887	0.006	0.004	0.584963	-1.56242	-0.317482	-1.66389	0.0706642	3.59298
FBgn0031772	CG13994	2L	T	clock	0.0304	0.0393	0.1032	0.2335	-0.370458	-1.17798	0.067	0.081	-0.273761	-1.56242	-0.317482	-1.66389	0.0706642	3.59298
FBgn0031774	CG9147	2L	T	clock	0.005	0.0142	0.1204	0.2204	-1.50589	-0.872289	0.011	0.033	-1.58496	-1.56242	-0.317482	-1.66389	0.0706642	3.59298
FBgn0031777	CG9154	2L	TO	clock	0.0109	0.0134	0.2185	0.2349	-0.297905	-0.104413	0.027	0.031	-0.199309	-1.56242	-0.317482	-1.66389	0.0706642	3.59298
FBgn0031779	CG9175	2L	H	clock	0.0048	0.0076	0.1337	0.2137	-0.662965	-0.676587	0.011	0.018	-0.710493	-1.56242	-0.317482	-1.66389	0.0706642	3.59298
FBgn0031781	Arc-p20	2L	T	clock	0.0002	0.0003	0.2296	0.3212	-0.584963	-0.484349	NA	NA	NA	-1.56242	-0.317482	-1.66389	0.0706642	3.59298
FBgn0031782	CG9226	2L	TOH	clock	0.0226	0.0368	0.1186	0.3605	-0.703383	-1.6039	0.049	0.106	-1.11321	-1.56242	-0.317482	-1.66389	0.0706642	3.59298
FBgn0031784	CG9222	2L	TH	clock	0.0051	0.0102	0.107	0.2409	-1	-1.17082	0.015	0.021	-0.485427	-1.56242	-0.317482	-1.66389	0.0706642	3.59298
FBgn0031786	CG13989	2L	T	clock	0.0468	0.1254	0.1253	0.2326	-1.42196	-0.892465	0.062	0.229	-1.88501	-1.56242	-0.317482	-1.66389	0.0706642	3.59298
FBgn0031799	Pez	2L	O	clock	0.0037	0.0053	0.1729	0.1738	-0.518467	-0.00749021	0.009	0.01	-0.152003	-1.56242	-0.317482	-1.66389	0.0706642	3.59298
FBgn0031801	CG9498	2L	H	clock	0.011	0.0222	0.2051	0.3586	-1.01306	-0.806048	0.024	0.052	-1.11548	-1.56242	-0.317482	-1.66389	0.0706642	3.59298
FBgn0031805	CG9505	2L	H	slow	0.0073	0.0342	0.2576	0.3468	-2.22803	-0.428971	0.018	0.088	-2.28951	-1.56242	-0.317482	-1.66389	0.0706642	3.59298
FBgn0031808	CG9507	2L	H	clock	0.0117	0.0139	0.2665	0.3397	-0.248576	-0.350126	0.025	0.042	-0.748461	-1.56242	-0.317482	-1.66389	0.0706642	3.59298
FBgn0031811	CG13982	2L	un	slow	0.0062	0.0224	0.1917	0.2097	-1.85316	-0.129477	0.012	0.043	-1.8413	-1.56242	-0.317482	-1.66389	0.0706642	3.59298
FBgn0031812	CG9523	2L	un	slow	0.0029	0.024	0.1748	0.2645	-3.04891	-0.597563	0.007	0.05	-2.8365	-1.56242	-0.317482	-1.66389	0.0706642	3.59298
FBgn0031815	CG9526	2L	TH	slow	0.0073	0.0415	0.1641	0.2501	-2.50714	-0.60793	0.016	0.078	-2.2854	-1.56242	-0.317482	-1.66389	0.0706642	3.59298
FBgn0031818	CG9536	2L	TOH	slow	0.002	0.0109	0.1148	0.1767	-2.44626	-0.622179	0.004	0.025	-2.64386	-1.56242	-0.317482	-1.66389	0.0706642	3.59298
FBgn0031820	DLP	2L	H	clock	0.0304	0.0589	0.0946	0.1923	-0.954196	-1.02345	0.079	0.132	-0.740613	-1.56242	-0.317482	-1.66389	0.0706642	3.59298
FBgn0031822	CG9548	2L	un	clock	0.0002	0.0002	0.2297	0.197	0	0.221555	NA	NA	NA	-1.56242	-0.317482	-1.66389	0.0706642	3.59298
FBgn0031826	CG9550	2L	T	clock	0.0194	0.0603	0.1501	0.3395	-1.6361	-1.17749	0.043	0.128	-1.57374	-1.56242	-0.317482	-1.66389	0.0706642	3.59298
FBgn0031830	CG11015	2L	H	slow	0.0001	0.0109	0.0841	0.0864	-6.76818	-0.0389255	NA	NA	NA	-1.56242	-0.317482	-1.66389	0.0706642	3.46177
FBgn0031831	CG11043	2L	T	slow	0.0058	0.0251	0.0977	0.2897	-2.11356	-1.56813	0.013	0.058	-2.15754	-1.56242	-0.317482	-1.66389	0.0706642	3.46177
FBgn0031835	CG11319	2L	un	clock	0.0136	0.0157	0.118	0.1442	-0.207158	-0.289284	0.019	0.034	-0.839535	-1.56242	-0.317482	-1.66389	0.0706642	3.46177
FBgn0031836	CG11050	2L	H	clock	0.0084	0.0084	0.1071	0.1307	0	-0.287301	0.022	0.021	0.0671142	-1.56242	-0.317482	-1.66389	0.0706642	3.46177
FBgn0031837	CG11320	2L	un	slow	0.0015	0.0123	0.0943	0.1803	-3.03562	-0.93507	0.003	0.062	-4.36923	-1.56242	-0.317482	-1.66389	0.0706642	3.46177
FBgn0031842	CG11098	2L	TH	clock	0.019	0.0286	0.0863	0.1925	-0.590016	-1.15743	0.045	0.064	-0.508147	-1.56242	-0.317482	-1.66389	0.0706642	3.46177
FBgn0031844	CG13771	2L	T	slow	0.0086	0.0665	0.0825	0.2164	-2.95095	-1.39123	0.021	0.137	-2.70571	-1.56242	-0.317482	-1.66389	0.0706642	3.46177
FBgn0031849	CG11327	2L	T	clock	0.0553	0.1361	0.11	0.2653	-1.29932	-1.27012	0.116	0.245	-1.07866	-1.56242	-0.317482	-1.66389	0.0706642	3.46177
FBgn0031851	CG11188	2L	H	clock	0.0164	0.0159	0.1475	0.238	0.044669	-0.690247	0.041	0.04	0.0356239	-1.56242	-0.317482	-1.66389	0.0706642	3.46177
FBgn0031853	CG11201	2L	TH	clock	0.0084	0.0178	0.2411	0.3778	-1.08342	-0.647991	0.017	0.042	-1.30485	-1.56242	-0.317482	-1.66389	0.0706642	3.46177
FBgn0031866	neuroligin	2L	un	clock	0.0026	0.0044	0.1207	0.1444	-0.758992	-0.258645	0.006	0.017	-1.5025	-1.56242	-0.317482	-1.66389	0.0706642	3.80005
FBgn0031869	CG18304	2L	un	clock	0.0061	0.0111	0.1567	0.2498	-0.863679	-0.672768	0.013	0.026	-1	-1.56242	-0.317482	-1.66389	0.0706642	3.80005
FBgn0031871	CG10158	2L	T	clock	0.0094	0.0147	0.1568	0.1832	-0.645083	-0.224494	0.022	0.035	-0.669851	-1.56242	-0.317482	-1.66389	0.0706642	3.80005
FBgn0031874	CG13775	2L	un	clock	0.0065	0.015	0.1145	0.2298	-1.20645	-1.00503	0.022	0.035	-0.669851	-1.56242	-0.317482	-1.66389	0.0706642	3.80005
FBgn0031875	CG3430	2L	un	slow	0.0112	0.0446	0.1569	0.2214	-1.99354	-0.49681	0.024	0.093	-1.9542	-1.56242	-0.317482	-1.66389	0.0706642	3.80005
FBgn0031878	sip2	2L	T	slow	0.0159	0.0582	0.0926	0.1535	-1.87199	-0.729155	0.036	0.119	-1.72489	-1.56242	-0.317482	-1.66389	0.0706642	3.80005
FBgn0031880	CG13776	2L	un	fast	0.0144	0.0116	0.1947	0.278	0.311944	-0.513832	0.033	0.024	0.459432	-1.56242	-0.317482	-1.66389	0.0706642	3.80005
FBgn0031882	Rab30	2L	H	fast	0.0038	0.0019	0.1399	0.1966	1	-0.490867	0.009	0.004	1.16993	-1.56242	-0.317482	-1.66389	0.0706642	3.80005
FBgn0031883	CG11266	2L	OH	clock	0.0057	0.0059	0.1103	0.2085	-0.049753	-0.918615	0.013	0.011	0.241008	-1.56242	-0.317482	-1.66389	0.0706642	3.80005
FBgn0031885	Mnn1	2L	un	fast	0.0055	0.0037	0.1338	0.2359	0.571906	-0.818097	0.069	0.222	-1.68589	-1.56242	-0.317482	-1.66389	0.0706642	3.80005
FBgn0031888	Pvf2	2L	un	slow	0.0247	0.0936	0.1047	0.3107	-1.922	-1.56926	0.052	0.212	-2.02748	-1.56242	-0.317482	-1.66389	0.0706642	3.80005
FBgn0031893	CG4495	2L	H	fast	0.0212	0.0186	0.1991	0.1716	0.188762	0.214444	0.042	0.039	0.106915	-1.56242	-0.317482	-1.66389	0.0706642	3.80005
FBgn0031894	CG4496	2L	un	clock	0.0154	0.0301	0.1519	0.2513	-0.966833	-0.726289	0.038	0.063	-0.729352	-1.56242	-0.317482	-1.66389	0.0706642	3.80005
FBgn0031896	CG4502	2L	un	clock	0.0034	0.0065	0.1631	0.153	-0.934905	0.0922251	0.011	0.015	-0.447459	-1.56242	-0.317482	-1.66389	0.0706642	3.80005
FBgn0031900	CG13786	2L	un	clock	0.0178	0.0331	0.105	0.2908	-0.894954	-1.46964	0.038	0.141	-1.89162	-1.56242	-0.317482	-1.66389	0.0706642	3.80005
FBgn0031903	Wnt10	2L	un	slow	0.0001	0.013	0.1386	0.3074	-7.02237	-1.14919	NA	NA	NA	-1.56242	-0.317482	-1.66389	0.0706642	3.32623
FBgn0031905	CG5155	2L	T	fast	0.0068	0.0045	0.154	0.3844	0.59561	-1.31968	0.013	0.012	0.115477	-1.56242	-0.317482	-1.66389	0.0706642	3.32623
FBgn0031908	CG5177	2L	TOH	fast	0.0015	0.0014	0.1048	0.2028	0.0995357	-0.952419	0.004	0.004	0	-1.56242	-0.317482	-1.66389	0.0706642	3.32623
FBgn0031909	CG5181	2L	un	clock	0.0098	0.0145	0.1141	0.2253	-0.565199	-0.981549	0.025	0.034	-0.443607	-1.56242	-0.317482	-1.66389	0.0706642	3.32623
FBgn0031914	CG5973	2L	H	clock	0.0055	0.011	0.1274	0.3081	-1	-1.27403	0.013	0.026	-1	-1.56242	-0.317482	-1.66389	0.0706642	3.32623
FBgn0031920	CG6441	2L	TH	clock	0.0299	0.0622	0.0824	0.2092	-1.05677	-1.34417	0.059	0.123	-1.05987	-1.56242	-0.317482	-1.66389	0.0706642	3.32623
FBgn0031921	CG6630	2L	un	clock	0.0039	0.0076	0.1216	0.2772	-0.962525	-1.18878	0.009	0.028	-1.63743	-1.56242	-0.317482	-1.66389	0.0706642	3.32623
FBgn0031930	CG7025	2L	un	slow	0.0118	0.0391	0.1566	0.2795	-1.72838	-0.835764	0.026	0.075	-1.52838	-1.56242	-0.317482	-1.66389	0.0706642	3.32623
FBgn0031934	CG7075	2L	T	slow	0.0056	0.0334	0.1255	0.3027	-2.57635	-1.2702	0.013	0.066	-2.34395	-1.56242	-0.317482	-1.66389	0.0706642	3.32623
FBgn0031941	CG7211	2L	un	clock	0.0171	0.0282	0.1424	0.3434	-0.721699	-1.26994	0.037	0.065	-0.812914	-1.56242	-0.317482	-1.66389	0.0706642	3.32623
FBgn0031944	CG7196	2L	T	fast	0.0117	0.0104	0.1443	0.2643	0.169925	-0.873105	0.027	0.023	0.231326	-1.56242	-0.317482	-1.66389	0.0706642	3.32623
FBgn0031945	CG7191	2L	H	clock	0.007	0.0139	0.1177	0.1958	-0.989658	-0.734266	0.016	0.028	-0.807355	-1.56242	-0.317482	-1.66389	0.0706642	3.32623
FBgn0031946	CG7164	2L	T	clock	0.0261	0.0706	0.0861	0.1935	-1.43562	-1.16825	0.068	0.151	-1.15094	-1.56242	-0.317482	-1.66389	0.0706642	3.32623
FBgn0031947	CG7154	2L	OH	clock	0.0058	0.0094	0.0911	0.2111	-0.696608	-1.2124	0.013	0.021	-0.691878	-1.56242	-0.317482	-1.66389	0.0706642	3.32623
FBgn0031948	CG7149	2L	H	clock	0.0059	0.0079	0.072	0.2671	-0.421138	-1.89131	0.01	0.018	-0.847997	-1.56242	-0.317482	-1.66389	0.0706642	3.32623
FBgn0031952	CG7134	2L	T	clock	0.0048	0.0062	0.1154	0.2224	-0.369234	-0.946514	0.01	0.021	-1.07039	-1.56242	-0.317482	-1.66389	0.0706642	3.32623
FBgn0031955	CG14535	2L	un	fast	0.0036	0.0026	0.0811	0.1783	0.469485	-1.13653	0.008	0.009	-0.169925	-1.56242	-0.317482	-1.66389	0.0706642	3.32623
FBgn0031961	CG7102	2L	un	clock	0.0043	0.0117	0.0968	0.2526	-1.4441	-1.38378	0.01	0.023	-1.20163	-1.56242	-0.317482	-1.66389	0.0706642	3.32623
FBgn0031970	CG7227	2L	TH	clock	0.0134	0.0378	0.1979	0.361	-1.49615	-0.867227	0.031	0.087	-1.48875	-1.56242	-0.317482	-1.66389	0.0706642	3.32623
FBgn0031972	CG7221	2L	un	clock	0.0056	0.0153	0.1139	0.2531	-1.45003	-1.15194	0.012	0.037	-1.62449	-1.56242	-0.317482	-1.66389	0.0706642	3.32623
FBgn0031975	CG7356	2L	OH	clock	0.008	0.0125	0.2056	0.3642	-0.643856	-0.824891	0.017	0.031	-0.866733	-1.56242	-0.317482	-1.66389	0.0706642	3.32623
FBgn0031979	CG7429	2L	un	clock	0.0407	0.0463	0.1354	0.2736	-0.185983	-1.01484	0.066	0.06	0.137504	-1.56242	-0.317482	-1.66389	0.0706642	3.32623
FBgn0031985	CG8683	2L	TOH	clock	0.002	0.0028	0.1018	0.1821	-0.485427	-0.838993	0.004	0.006	-0.584963	-1.56242	-0.317482	-1.66389	0.0706642	2.7407
FBgn0031987	CG12375	2L	H	clock	0.0091	0.0148	0.1537	0.2682	-0.701659	-0.803192	0.021	0.034	-0.695145	-1.56242	-0.317482	-1.66389	0.0706642	2.7407
FBgn0031988	CG8668	2L	un	clock	0.0061	0.0188	0.1266	0.2224	-1.62385	-0.812879	0.011	0.044	-2	-1.56242	-0.317482	-1.66389	0.0706642	2.7407
FBgn0031991	CG8506	2L	TO	clock	0.0072	0.0071	0.1487	0.2644	0.0201779	-0.830318	0.017	0.015	0.180572	-1.56242	-0.317482	-1.66389	0.0706642	2.7407
FBgn0031999	CG8419	2L	un	clock	0.0153	0.0188	0.1109	0.2124	-0.297201	-0.937524	0.034	0.039	-0.197939	-1.56242	-0.317482	-1.66389	0.0706642	2.7407
FBgn0032000	CG8372	2L	TH	fast	0.0198	0.0089	0.0907	0.3991	1.15362	-2.13758	0.046	0.02	1.20163	-1.56242	-0.317482	-1.66389	0.0706642	2.7407
FBgn0032002	CG8353	2L	un	fast	0.0224	0.0198	0.0955	0.1302	0.177998	-0.447157	0.047	0.041	0.197037	-1.56242	-0.317482	-1.66389	0.0706642	2.7407
FBgn0032005	Snx6	2L	TO	slow	0.0001	0.0099	0.0732	0.1691	-6.62936	-1.20796	NA	NA	NA	-1.56242	-0.317482	-1.66389	0.0706642	2.7407
FBgn0032006	Pvr	2L	H	clock	0.0091	0.0217	0.1213	0.2556	-1.25376	-1.07531	0.022	0.068	-1.62803	-1.56242	-0.317482	-1.66389	0.0706642	2.7407
FBgn0032008	CG14277	2L	un	fast	0.0196	0.0166	0.2922	0.2278	0.23967	0.359188	0.047	0.03	0.647698	-1.56242	-0.317482	-1.66389	0.0706642	2.7407
FBgn0032012	CG7870	2L	TH	clock	0.0072	0.0184	0.1082	0.2606	-1.35364	-1.26814	0.015	0.037	-1.30256	-1.56242	-0.317482	-1.66389	0.0706642	2.7407
FBgn0032013	Scgalpha	2L	H	fast	0.0087	0.0076	0.1673	0.2232	0.195016	-0.4159	0.02	0.02	0	-1.56242	-0.317482	-1.66389	0.0706642	2.7407
FBgn0032015	CG7830	2L	OH	slow	0.0014	0.0096	0.1062	0.1635	-2.77761	-0.622507	0.003	0.021	-2.80735	-1.56242	-0.317482	-1.66389	0.0706642	2.7407
FBgn0032018	CG7806	2L	un	clock	0.0096	0.0135	0.1599	0.1997	-0.491853	-0.320664	0.019	0.028	-0.559427	-1.56242	-0.317482	-1.66389	0.0706642	2.7407
FBgn0032019	CG7795	2L	T	fast	0.0328	0.0288	0.1172	0.3291	0.187627	-1.48955	0.08	0.066	0.277534	-1.56242	-0.317482	-1.66389	0.0706642	2.7407
FBgn0032021	CG7781	2L	H	fast	0.003	0.0001	0.0662	0.1128	4.90689	-0.768864	NA	NA	NA	-1.56242	-0.317482	-1.66389	0.0706642	2.7407
FBgn0032029	CG17292	2L	TOH	slow	0.0001	0.0053	0.0879	0.2059	-5.72792	-1.22801	NA	NA	NA	-1.56242	-0.317482	-1.66389	0.0706642	2.7407
FBgn0032033	CG13392	2L	T	fast	0.0166	0.0084	0.0684	0.3005	0.982722	-2.1353	0.036	0.018	1	-1.56242	-0.317482	-1.66389	0.0706642	2.7407
FBgn0032037	CG13394	2L	T	clock	0.0357	0.0554	0.1209	0.3391	-0.633962	-1.4879	0.057	0.13	-1.18948	-1.56242	-0.317482	-1.66389	0.0706642	2.7407
FBgn0032042	CG13398	2L	un	clock	0.0063	0.019	0.1321	0.216	-1.59258	-0.709401	0.014	0.038	-1.44057	-1.56242	-0.317482	-1.66389	0.0706642	2.55685
FBgn0032045	CG13087	2L	un	clock	0.0197	0.0301	0.1816	0.1563	-0.611568	0.216446	0.044	0.072	-0.710493	-1.56242	-0.317482	-1.66389	0.0706642	2.82658
FBgn0032048	Dh31	2L	un	fast	0.0039	0.0001	0.0971	0.1241	5.2854	-0.35396	NA	NA	NA	-1.56242	-0.317482	-1.66389	0.0706642	2.82658
FBgn0032054	CG13090	2L	T	clock	0.0256	0.0427	0.2198	0.2154	-0.738092	0.0291731	0.056	0.089	-0.668379	-1.56242	-0.317482	-1.66389	0.0706642	2.82658
FBgn0032057	CG9287	2L	un	slow	0.0051	0.0249	0.1473	0.2593	-2.28758	-0.815865	0.011	0.053	-2.26849	-1.56242	-0.317482	-1.66389	0.0706642	2.82658
FBgn0032058	CG9289	2L	un	clock	0.0138	0.0173	0.0893	0.2914	-0.326104	-1.70627	0.023	0.045	-0.968291	-1.56242	-0.317482	-1.66389	0.0706642	2.82658
FBgn0032059	CG9296	2L	T	slow	0.0002	0.0026	0.1572	0.1877	-3.70044	-0.255827	NA	NA	NA	-1.56242	-0.317482	-1.66389	0.0706642	2.82658
FBgn0032060	CG9298	2L	un	fast	0.004	0.0019	0.0728	0.1893	1.074	-1.37866	0.009	0.005	0.847997	-1.56242	-0.317482	-1.66389	0.0706642	2.82658
FBgn0032090	CG9582	2L	T	slow	0.0161	0.0557	0.0928	0.2742	-1.79062	-1.56303	0.035	0.109	-1.6389	-1.56242	-0.317482	-1.66389	0.0706642	3.69964
FBgn0032100	CG13108	2L	un	slow	0.0061	0.0345	0.087	0.4237	-2.49972	-2.28396	0.014	0.068	-2.28011	-1.56242	-0.317482	-1.66389	0.0706642	3.69964
FBgn0032104	CG17009	2L	un	clock	0.0261	0.0568	0.1244	0.3849	-1.12184	-1.6295	0.051	0.124	-1.28177	-1.56242	-0.317482	-1.66389	0.0706642	3.69964
FBgn0032109	CG17005	2L	T	clock	0.0088	0.0192	0.1436	0.3967	-1.12553	-1.46599	0.02	0.04	-1	-1.56242	-0.317482	-1.66389	0.0706642	3.69964
FBgn0032117	FucTB	2L	T	clock	0.0277	0.0617	0.1144	0.3214	-1.15538	-1.49028	0.06	0.115	-0.938599	-1.56242	-0.317482	-1.66389	0.0706642	3.69964
FBgn0032119	CG3769	2L	un	clock	0.0232	0.0375	0.1496	0.2527	-0.692766	-0.756315	0.041	0.074	-0.851901	-1.56242	-0.317482	-1.66389	0.0706642	3.69964
FBgn0032123	Oatp30B	2L	TH	clock	0.0067	0.01	0.1373	0.2006	-0.577767	-0.54699	0.022	0.023	-0.0641303	-1.56242	-0.317482	-1.66389	0.0706642	3.69964
FBgn0032126	CG13113	2L	un	slow	0.019	0.0779	0.1824	0.365	-2.03562	-1.00079	0.07	0.174	-1.31366	-1.56242	-0.317482	-1.66389	0.0706642	3.69964
FBgn0032130	CG3838	2L	un	clock	0.0111	0.0228	0.1537	0.2275	-1.03847	-0.565749	0.024	0.049	-1.02975	-1.56242	-0.317482	-1.66389	0.0706642	3.69964
FBgn0032132	CG4382	2L	un	slow	0.0039	0.0138	0.1394	0.3979	-1.82312	-1.51318	0.012	0.031	-1.36923	-1.56242	-0.317482	-1.66389	0.0706642	3.69964
FBgn0032139	CG13116	2L	un	slow	0.0023	0.0126	0.1458	0.2018	-2.45372	-0.468935	0.005	0.029	-2.53605	-1.56242	-0.317482	-1.66389	0.0706642	NA
FBgn0032142	CG13120	2L	un	clock	0.0272	0.0305	0.2065	0.294	-0.165203	-0.509674	0.046	0.067	-0.542527	-1.56242	-0.317482	-1.66389	0.0706642	3.69964
FBgn0032143	CG4017	2L	un	clock	0.0189	0.0341	0.1263	0.2306	-0.851386	-0.868538	0.038	0.066	-0.796467	-1.56242	-0.317482	-1.66389	0.0706642	3.69964
FBgn0032145	CG13121	2L	un	clock	0.0092	0.0126	0.1289	0.1653	-0.453718	-0.358834	0.019	0.028	-0.559427	-1.56242	-0.317482	-1.66389	0.0706642	3.69964
FBgn0032147	IP3K1	2L	OH	clock	0.008	0.0118	0.0628	0.1649	-0.560715	-1.39275	0.018	0.023	-0.353637	-1.56242	-0.317482	-1.66389	0.0706642	3.69964
FBgn0032149	CG4036	2L	un	clock	0.0183	0.0179	0.1231	0.2154	0.0318841	-0.807187	0.041	0.041	0	-1.56242	-0.317482	-1.66389	0.0706642	3.69964
FBgn0032150	CG13123	2L	un	fast	0.0165	0.0077	0.1196	0.2117	1.09954	-0.823804	0.034	0.027	0.332575	-1.56242	-0.317482	-1.66389	0.0706642	3.69964
FBgn0032154	CG5924	2L	T	clock	0.0074	0.0184	0.171	0.1848	-1.31411	-0.111968	0.016	0.036	-1.16993	-1.56242	-0.317482	-1.66389	0.0706642	3.69964
FBgn0032157	CG5899	2L	H	slow	0.0011	0.0053	0.084	0.1786	-2.26849	-1.08827	0.005	0.013	-1.37851	-1.56242	-0.317482	-1.66389	0.0706642	3.69964
FBgn0032161	CG4594	2L	un	clock	0.0264	0.027	0.1769	0.1914	-0.0324215	-0.113657	0.057	0.054	0.0780025	-1.56242	-0.317482	-1.66389	0.0706642	3.69964
FBgn0032162	CG4592	2L	H	clock	0.0128	0.0158	0.1734	0.2323	-0.303781	-0.421885	0.024	0.035	-0.544321	-1.56242	-0.317482	-1.66389	0.0706642	3.69964
FBgn0032163	CG13125	2L	T	clock	0.0199	0.0273	0.189	0.2373	-0.456133	-0.328326	0.039	0.056	-0.521953	-1.56242	-0.317482	-1.66389	0.0706642	3.69964
FBgn0032168	CG13126	2L	un	clock	0.0092	0.0189	0.1619	0.2146	-1.03868	-0.406547	0.02	0.042	-1.07039	-1.56242	-0.317482	-1.66389	0.0706642	3.69964
FBgn0032169	CG4709	2L	H	fast	0.0179	0.0144	0.153	0.2598	0.313891	-0.76387	0.037	0.031	0.255257	-1.56242	-0.317482	-1.66389	0.0706642	3.69964
FBgn0032170	CG4658	2L	OH	clock	0.0017	0.005	0.1094	0.2021	-1.55639	-0.885457	0.004	0.011	-1.45943	-1.56242	-0.317482	-1.66389	0.0706642	3.69964
FBgn0032171	CG5846	2L	H	clock	0.0083	0.0143	0.1464	0.1892	-0.784832	-0.369997	0.017	0.034	-1	-1.56242	-0.317482	-1.66389	0.0706642	3.69964
FBgn0032172	CG5850	2L	T	clock	0.0019	0.0057	0.112	0.2011	-1.58496	-0.844414	0.004	0.013	-1.70044	-1.56242	-0.317482	-1.66389	0.0706642	3.69964
FBgn0032176	CG13127	2L	T	slow	0.0287	0.0945	0.1303	0.3279	-1.71926	-1.33142	0.066	0.178	-1.43134	-1.56242	-0.317482	-1.66389	0.0706642	4.6926
FBgn0032178	CG4804	2L	H	clock	0.0113	0.0272	0.1654	0.2103	-1.26728	-0.34649	0.022	0.06	-1.44746	-1.56242	-0.317482	-1.66389	0.0706642	4.6926
FBgn0032182	CG13134	2L	un	fast	0.0034	0.0003	0.1236	0.28	3.5025	-1.17975	NA	NA	NA	-1.56242	-0.317482	-1.66389	0.0706642	4.6926
FBgn0032187	CG4839	2L	H	clock	0.0113	0.0156	0.1211	0.2072	-0.465223	-0.774825	0.027	0.034	-0.332575	-1.56242	-0.317482	-1.66389	0.0706642	4.6926
FBgn0032188	CG13137	2L	un	clock	0.0635	0.0737	0.2144	0.2252	-0.214908	-0.0709019	0.131	0.181	-0.466423	-1.56242	-0.317482	-1.66389	0.0706642	4.6926
FBgn0032189	Ripalpha	2L	un	clock	0.0131	0.0153	0.1041	0.2846	-0.223965	-1.45097	0.03	0.03	0	-1.56242	-0.317482	-1.66389	0.0706642	4.6926
FBgn0032191	CG5734	2L	TH	slow	0.0038	0.0147	0.1641	0.3074	-1.95174	-0.905542	0.01	0.035	-1.80735	-1.56242	-0.317482	-1.66389	0.0706642	4.6926
FBgn0032193	CG5727	2L	T	slow	0.0046	0.02	0.127	0.2605	-2.12029	-1.03645	0.011	0.038	-1.7885	-1.56242	-0.317482	-1.66389	0.0706642	4.6926
FBgn0032194	CG4901	2L	un	fast	0.0131	0.0092	0.1044	0.211	0.509861	-1.01512	0.029	0.02	0.536053	-1.56242	-0.317482	-1.66389	0.0706642	4.6926
FBgn0032200	CG5676	2L	H	fast	0.0063	0.0055	0.0989	0.2315	0.19592	-1.22697	0.013	0.013	0	-1.56242	-0.317482	-1.66389	0.0706642	6.11128
FBgn0032202	CG18619	2L	O	fast	0.0584	0.005	0.2066	0.1652	3.54597	0.322627	0.096	0.026	1.88452	-1.56242	-0.317482	-1.66389	0.0706642	6.11128
FBgn0032203	CG4946	2L	H	fast	0.0057	0.0003	0.1066	0.2525	4.24793	-1.24408	NA	NA	NA	-1.56242	-0.317482	-1.66389	0.0706642	6.11128
FBgn0032204	CG4953	2L	un	clock	0.0069	0.007	0.1504	0.2707	-0.0207586	-0.84789	0.015	0.015	0	-1.56242	-0.317482	-1.66389	0.0706642	6.11128
FBgn0032207	CG5640	2L	H	clock	0.0061	0.0135	0.0744	0.2203	-1.14608	-1.56609	0.014	0.028	-1	-1.56242	-0.317482	-1.66389	0.0706642	8.21345
FBgn0032209	Hand	2L	un	clock	0.0113	0.0254	0.0448	0.1845	-1.16851	-2.04205	0.019	0.045	-1.24393	-1.56242	-0.317482	-1.66389	0.0706642	8.21345
FBgn0032216	CG5384	2L	TO	clock	0.0018	0.0029	0.0958	0.1552	-0.688056	-0.696031	0.004	0.006	-0.584963	-1.56242	-0.317482	-1.66389	0.0706642	8.21345
FBgn0032218	CG5381	2L	un	clock	0.0142	0.0362	0.0951	0.1945	-1.3501	-1.03225	0.031	0.078	-1.33121	-1.56242	-0.317482	-1.66389	0.0706642	8.21345
FBgn0032219	CG4995	2L	TH	clock	0.0184	0.0272	0.0988	0.2103	-0.563901	-1.08987	0.043	0.063	-0.551015	-1.56242	-0.317482	-1.66389	0.0706642	8.21345
FBgn0032221	CG5375	2L	H	slow	0.0091	0.037	0.1579	0.2914	-2.02359	-0.88399	0.021	0.076	-1.85561	-1.56242	-0.317482	-1.66389	0.0706642	8.21345
FBgn0032223	GATAd	2L	OH	clock	0.0089	0.0133	0.0248	0.0444	-0.579549	-0.84022	0.022	0.031	-0.494765	-1.56242	-0.317482	-1.66389	0.0706642	8.21345
FBgn0032225	CG5022	2L	un	clock	0.0031	0.004	0.134	0.1905	-0.367732	-0.507558	0.007	0.009	-0.36257	-1.56242	-0.317482	-1.66389	0.0706642	8.21345
FBgn0032228	CG5367	2L	un	clock	0.0173	0.024	0.1398	0.2828	-0.472262	-1.01642	0.04	0.049	-0.292782	-1.56242	-0.317482	-1.66389	0.0706642	8.21345
FBgn0032229	CG5045	2L	TH	clock	0.0071	0.0126	0.1244	0.2343	-0.827533	-0.91337	0.016	0.028	-0.807355	-1.56242	-0.317482	-1.66389	0.0706642	8.21345
FBgn0032230	CG13139	2L	un	clock	0.0016	0.0036	0.1318	0.1312	-1.16993	0.00658265	0.004	0.007	-0.807355	-1.56242	-0.317482	-1.66389	0.0706642	8.90506
FBgn0032233	dpr19	2L	un	clock	0.0062	0.0166	0.052	0.1312	-1.42084	-1.33518	0.016	0.033	-1.04439	-1.56242	-0.317482	-1.66389	0.0706642	8.90506
FBgn0032234	CG5091	2L	T	clock	0.0243	0.0376	0.0811	0.21	-0.629776	-1.37262	0.045	0.073	-0.697971	-1.56242	-0.317482	-1.66389	0.0706642	8.90506
FBgn0032235	CG5096	2L	un	clock	0.0252	0.0402	0.0978	0.2759	-0.673772	-1.49624	0.048	0.079	-0.718818	-1.56242	-0.317482	-1.66389	0.0706642	8.90506
FBgn0032236	mRpS7	2L	TH	fast	0.0122	0.0041	0.1177	0.2312	1.57319	-0.974027	0.028	0.009	1.63743	-1.56242	-0.317482	-1.66389	0.0706642	8.90506
FBgn0032237	CG5362	2L	OH	slow	0.0026	0.0232	0.1048	0.2167	-3.15754	-1.04806	0.006	0.045	-2.90689	-1.56242	-0.317482	-1.66389	0.0706642	8.16089
FBgn0032243	Klp31E	2L	un	slow	0.0042	0.0161	0.166	0.2616	-1.9386	-0.656179	0.013	0.04	-1.62149	-1.56242	-0.317482	-1.66389	0.0706642	6.88801
FBgn0032246	CG5168	2L	TH	fast	0.0031	0.0011	0.0826	0.2038	1.49476	-1.30294	0.007	0.002	1.80735	-1.56242	-0.317482	-1.66389	0.0706642	5.29828
FBgn0032247	CG5188	2L	un	clock	0.0161	0.0325	0.0905	0.2279	-1.01338	-1.33241	0.035	0.069	-0.979241	-1.56242	-0.317482	-1.66389	0.0706642	5.29828
FBgn0032249	CG5337	2L	H	fast	0.0045	0.0025	0.1639	0.2088	0.847997	-0.349306	0.007	0.006	0.222392	-1.56242	-0.317482	-1.66389	0.0706642	5.29828
FBgn0032250	CG5198	2L	TH	fast	0.0152	0.0121	0.137	0.2035	0.329064	-0.570853	0.035	0.028	0.321928	-1.56242	-0.317482	-1.66389	0.0706642	5.29828
FBgn0032252	CG6232	2L	TO	clock	0.0122	0.0331	0.1763	0.2835	-1.43995	-0.685316	0.028	0.067	-1.25873	-1.56242	-0.317482	-1.66389	0.0706642	5.29828
FBgn0032258	CG7456	2L	TH	fast	0.0065	0.0041	0.1469	0.2092	0.664816	-0.510048	0.014	0.009	0.63743	-1.56242	-0.317482	-1.66389	0.0706642	5.29828
FBgn0032271	CG7329	2L	un	slow	0.0109	0.0518	0.2887	0.2749	-2.24862	0.0706642	0.027	0.101	-1.90332	-1.56242	-0.317482	-1.66389	0.0706642	5.29828
FBgn0032275	CG17097	2L	un	slow	0.007	0.033	0.1594	0.1549	-2.23704	0.0413145	0.057	0.206	-1.85361	-1.56242	-0.317482	-1.66389	0.0706642	5.29828
FBgn0032276	CG17098	2L	T	clock	0.0437	0.0727	0.1071	0.2133	-0.734322	-0.993925	0.092	0.159	-0.789321	-1.56242	-0.317482	-1.66389	0.0706642	5.29828
FBgn0032286	CG7300	2L	H	clock	0.0312	0.0706	0.1276	0.1272	-1.17812	0.00452966	0.06	0.115	-0.938599	-1.56242	-0.317482	-1.66389	0.0706642	5.29828
FBgn0032287	CG6415	2L	H	clock	0.0174	0.0209	0.195	0.2346	-0.264416	-0.266729	0.035	0.044	-0.330149	-1.56242	-0.317482	-1.66389	0.0706642	5.29828
FBgn0032293	CG6444	2L	un	fast	0.0218	0.0041	0.0658	0.1907	2.41063	-1.53515	0.058	0.025	1.21412	-1.56242	-0.317482	-1.66389	0.0706642	5.29828
FBgn0032294	CG6737	2L	un	slow	0.0085	0.0287	0.1992	0.1471	-1.75552	0.43742	0.028	0.072	-1.36257	-1.56242	-0.317482	-1.66389	0.0706642	5.29828
FBgn0032295	CG12299	2L	un	clock	0.0065	0.0114	0.1809	0.2691	-0.810522	-0.57295	0.02	0.03	-0.584963	-1.56242	-0.317482	-1.66389	0.0706642	5.29828
FBgn0032296	CG6729	2L	TOH	fast	0.0373	0.0272	0.1851	0.2757	0.455569	-0.574794	0.084	0.067	0.326228	-1.56242	-0.317482	-1.66389	0.0706642	5.29828
FBgn0032298	CG6724	2L	TOH	fast	0.0113	0.0064	0.1855	0.2142	0.820179	-0.207539	0.026	0.012	1.11548	-1.56242	-0.317482	-1.66389	0.0706642	5.29828
FBgn0032303	CG6508	2L	un	clock	0.0284	0.0666	0.131	0.38	-1.22963	-1.53643	0.052	0.103	-0.986061	-1.56242	-0.317482	-1.66389	0.0706642	NA
FBgn0032305	CG6700	2L	un	clock	0.0087	0.013	0.0922	0.2361	-0.579424	-1.35656	0.027	0.031	-0.199309	-1.56242	-0.317482	-1.66389	0.0706642	5.29828
FBgn0032309	CG17085	2L	un	fast	0.0066	0.0034	0.1215	0.0595	0.956931	1.02999	0.016	0.008	1	-1.56242	-0.317482	-1.66389	0.0706642	5.29828
FBgn0032311	CG12517	2L	un	slow	0.0001	0.0041	0.0877	0.2424	-5.35755	-1.46674	NA	NA	NA	-1.56242	-0.317482	-1.66389	0.0706642	5.29828
FBgn0032329	Art8	2L	un	clock	0.0057	0.0078	0.1366	0.2278	-0.452512	-0.73781	0.013	0.016	-0.29956	-1.56242	-0.317482	-1.66389	0.0706642	4.70137
FBgn0032335	CG14915	2L	un	clock	0.0116	0.03	0.1224	0.1709	-1.37084	-0.481549	0.025	0.067	-1.42223	-1.56242	-0.317482	-1.66389	0.0706642	4.70137
FBgn0032337	CG14920	2L	un	clock	0.0101	0.0124	0.0818	0.2854	-0.295985	-1.80281	0.027	0.077	-1.5119	-1.56242	-0.317482	-1.66389	0.0706642	4.70137
FBgn0032338	CG16854	2L	TH	clock	0.009	0.0137	0.1831	0.3241	-0.606179	-0.823807	0.021	0.028	-0.415037	-1.56242	-0.317482	-1.66389	0.0706642	4.70137
FBgn0032340	CG6181	2L	un	clock	0.0081	0.0091	0.1038	0.2013	-0.167945	-0.955541	0.018	0.025	-0.473931	-1.56242	-0.317482	-1.66389	0.0706642	4.70137
FBgn0032341	CG6192	2L	H	clock	0.0079	0.0084	0.0897	0.1665	-0.0885367	-0.892342	0.017	0.02	-0.234465	-1.56242	-0.317482	-1.66389	0.0706642	4.70137
FBgn0032347	CG4738	2L	TO	clock	0.0211	0.0248	0.1114	0.2113	-0.233097	-0.923544	0.045	0.05	-0.152003	-1.56242	-0.317482	-1.66389	0.0706642	4.70137
FBgn0032348	CG4751	2L	un	fast	0.0065	0.0056	0.1183	0.185	0.215013	-0.645075	0.013	0.015	-0.206451	-1.56242	-0.317482	-1.66389	0.0706642	4.70137
FBgn0032358	CG4851	2L	H	clock	0.0158	0.0268	0.1726	0.2347	-0.762308	-0.443385	0.022	0.043	-0.966833	-1.56242	-0.317482	-1.66389	0.0706642	3.35791
FBgn0032359	Osi21	2L	un	fast	0.0131	0.0109	0.1474	0.1787	0.265239	-0.277803	0.032	0.021	0.607683	-1.56242	-0.317482	-1.66389	0.0706642	3.35791
FBgn0032360	CG14926	2L	T	clock	0.0154	0.0415	0.2459	0.3903	-1.43018	-0.666512	0.046	0.083	-0.851477	-1.56242	-0.317482	-1.66389	0.0706642	3.35791
FBgn0032361	CG6488	2L	T	clock	0.0066	0.0126	0.1467	0.2785	-0.932886	-0.924808	0.014	0.026	-0.893085	-1.56242	-0.317482	-1.66389	0.0706642	2.10243
FBgn0032369	CG6614	2L	H	clock	0.0163	0.0376	0.1608	0.3365	-1.20586	-1.06534	0.04	0.08	-1	-1.56242	-0.317482	-1.66389	0.0706642	2.10243
FBgn0032376	Tsp33B	2L	T	clock	0.0068	0.0211	0.0885	0.1811	-1.63364	-1.03304	0.018	0.051	-1.5025	-1.56242	-0.317482	-1.66389	0.0706642	2.10243
FBgn0032379	Pde1c	2L	un	slow	0.0001	0.0099	0.1035	0.2366	-6.62936	-1.19282	NA	NA	NA	-1.56242	-0.317482	-1.66389	0.0706642	2.10243
FBgn0032385	CG16964	2L	TH	slow	0.0245	0.0824	0.312	0.1899	-1.74986	0.716306	0.077	0.153	-0.990601	-1.56242	-0.317482	-1.66389	0.0706642	2.10243
FBgn0032387	CG16965	2L	un	clock	0.0288	0.0281	0.1705	0.2352	0.0354987	-0.464116	0.062	0.067	-0.111893	-1.56242	-0.317482	-1.66389	0.0706642	2.10243
FBgn0032388	CG6686	2L	OH	fast	0.0106	0.0078	0.1241	0.2902	0.442518	-1.22554	0.026	0.024	0.115477	-1.56242	-0.317482	-1.66389	0.0706642	2.10243
FBgn0032390	CG16969	2L	T	slow	0.0181	0.0667	0.0957	0.2498	-1.8817	-1.38418	0.035	0.13	-1.89308	-1.56242	-0.317482	-1.66389	0.0706642	2.10243
FBgn0032397	Tom70	2L	TOH	clock	0.0091	0.0242	0.0858	0.2156	-1.41107	-1.32931	0.019	0.051	-1.4245	-1.56242	-0.317482	-1.66389	0.0706642	2.10243
FBgn0032400	CG6770	2L	TH	clock	0.0001	0.0002	0.055	0.1869	-1	-1.76476	NA	NA	NA	-1.56242	-0.317482	-1.66389	0.0706642	2.10243
FBgn0032401	CG6792	2L	un	clock	0.0097	0.0122	0.2214	0.2582	-0.330824	-0.221834	0.027	0.033	-0.289507	-1.56242	-0.317482	-1.66389	0.0706642	2.10243
FBgn0032404	CG5317	2L	H	clock	0.0066	0.0135	0.0897	0.1975	-1.03242	-1.13867	0.016	0.027	-0.754888	-1.56242	-0.317482	-1.66389	0.0706642	2.10243
FBgn0032405	CG14946	2L	un	clock	0.009	0.0119	0.1077	0.171	-0.402965	-0.666978	0.02	0.027	-0.432959	-1.56242	-0.317482	-1.66389	0.0706642	2.10243
FBgn0032408	CG6712	2L	O	clock	0.007	0.0082	0.1682	0.3366	-0.228269	-1.00086	0.016	0.022	-0.459432	-1.56242	-0.317482	-1.66389	0.0706642	2.1508
FBgn0032415	rho-6	2L	T	slow	0.0086	0.0574	0.0385	0.0683	-2.73864	-0.827027	0.026	0.111	-2.09398	-1.56242	-0.317482	-1.66389	0.0706642	2.1508
FBgn0032416	Gr33a	2L	un	clock	0.0101	0.0226	0.097	0.2068	-1.16197	-1.09218	0.021	0.051	-1.28011	-1.56242	-0.317482	-1.66389	0.0706642	2.1508
FBgn0032419	CG17217	2L	un	clock	0.0215	0.0468	0.1348	0.184	-1.12217	-0.448885	0.05	0.091	-0.863938	-1.56242	-0.317482	-1.66389	0.0706642	2.1508
FBgn0032422	CG6579	2L	H	slow	0.0093	0.0405	0.1641	0.1975	-2.12262	-0.267277	0.023	0.083	-1.85148	-1.56242	-0.317482	-1.66389	0.0706642	2.1508
FBgn0032428	CG6405	2L	TH	fast	0.0204	0.0078	0.1224	0.3724	1.38702	-1.60525	0.046	0.021	1.13124	-1.56242	-0.317482	-1.66389	0.0706642	2.03257
FBgn0032430	CG6388	2L	TOH	clock	0.0062	0.0181	0.1509	0.2412	-1.54565	-0.676637	0.014	0.041	-1.5502	-1.56242	-0.317482	-1.66389	0.0706642	2.03257
FBgn0032434	CG5421	2L	un	clock	0.0258	0.0567	0.1538	0.3185	-1.13598	-1.05024	0.059	0.11	-0.898717	-1.56242	-0.317482	-1.66389	0.0706642	2.03257
FBgn0032435	Oatp33Eb	2L	un	clock	0.0081	0.0195	0.1341	0.2888	-1.26748	-1.10676	0.017	0.041	-1.27009	-1.56242	-0.317482	-1.66389	0.0706642	2.03257
FBgn0032444	CG5525	2L	TOH	fast	0.0017	0.0008	0.1744	0.1427	1.08746	0.289415	0.004	0.002	1	-1.56242	-0.317482	-1.66389	0.0706642	1.85231
FBgn0032445	CG6153	2L	OH	clock	0.004	0.0039	0.16	0.2246	0.0365259	-0.489286	0.009	0.009	0	-1.56242	-0.317482	-1.66389	0.0706642	1.85231
FBgn0032447	PICK1	2L	T	slow	0.0019	0.0064	0.1275	0.163	-1.75207	-0.354375	0.004	0.021	-2.39232	-1.56242	-0.317482	-1.66389	0.0706642	1.85231
FBgn0032448	CG5781	2L	TH	clock	0.0312	0.0908	0.1697	0.1462	-1.54115	0.215043	0.084	0.181	-1.10753	-1.56242	-0.317482	-1.66389	0.0706642	1.85231
FBgn0032450	CG5776	2L	un	clock	0.0155	0.027	0.2027	0.229	-0.800691	-0.176002	0.031	0.058	-0.903785	-1.56242	-0.317482	-1.66389	0.0706642	1.85231
FBgn0032453	CG6180	2L	TH	slow	0.0001	0.0047	0.1486	0.2373	-5.55459	-0.675278	NA	NA	NA	-1.56242	-0.317482	-1.66389	0.0706642	1.85231
FBgn0032455	CG5792	2L	H	clock	0.0335	0.0519	0.1202	0.2604	-0.631573	-1.11529	0.085	0.098	-0.205319	-1.56242	-0.317482	-1.66389	0.0706642	1.85231
FBgn0032465	CG12404	2L	H	slow	0.0034	0.0133	0.1121	0.0791	-1.96782	0.503037	0.008	0.027	-1.75489	-1.56242	-0.317482	-1.66389	0.0706642	1.85231
FBgn0032467	CG9934	2L	TOH	fast	0.0129	0.0083	0.0939	0.1924	0.636188	-1.03491	0.027	0.019	0.50696	-1.56242	-0.317482	-1.66389	0.0706642	1.85231
FBgn0032471	CG5122	2L	T	clock	0.0195	0.05	0.1712	0.3291	-1.35845	-0.942843	0.082	0.182	-1.15024	-1.56242	-0.317482	-1.66389	0.0706642	1.85231
FBgn0032473	CG5204	2L	T	clock	0.0247	0.0308	0.1476	0.2613	-0.318419	-0.824014	0.058	0.074	-0.351472	-1.56242	-0.317482	-1.66389	0.0706642	1.85231
FBgn0032475	CG16975	2L	un	fast	0.006	0.005	0.103	0.1381	0.263034	-0.423069	0.012	0.011	0.125531	-1.56242	-0.317482	-1.66389	0.0706642	1.85231
FBgn0032476	CG5439	2L	T	clock	0.0137	0.023	0.1391	0.1511	-0.747458	-0.119381	0.031	0.059	-0.928447	-1.56242	-0.317482	-1.66389	0.0706642	1.85231
FBgn0032477	CG5287	2L	H	clock	0.0086	0.0103	0.1635	0.1786	-0.260236	-0.127441	0.02	0.022	-0.137504	-1.56242	-0.317482	-1.66389	0.0706642	1.85231
FBgn0032478	CG5458	2L	T	clock	0.0085	0.0126	0.0944	0.2307	-0.567889	-1.28916	0.017	0.023	-0.436099	-1.56242	-0.317482	-1.66389	0.0706642	1.85231
FBgn0032479	CG16974	2L	TOH	clock	0.0072	0.0165	0.1041	0.1745	-1.1964	-0.745257	0.019	0.045	-1.24393	-1.56242	-0.317482	-1.66389	0.0706642	1.85231
FBgn0032480	CG5682	2L	T	clock	0.0033	0.0051	0.1069	0.1694	-0.628031	-0.664172	0.008	0.011	-0.459432	-1.56242	-0.317482	-1.66389	0.0706642	1.85231
FBgn0032483	CG15482	2L	T	clock	0.0304	0.0485	0.1295	0.1896	-0.673913	-0.550007	0.057	0.102	-0.839535	-1.56242	-0.317482	-1.66389	0.0706642	1.85231
FBgn0032488	CG16812	2L	TO	fast	0.0168	0.0118	0.1899	0.31	0.509674	-0.707028	0.038	0.035	0.118644	-1.56242	-0.317482	-1.66389	0.0706642	1.85231
FBgn0032490	CG16813	2L	un	clock	0.01	0.0189	0.1922	0.2673	-0.918386	-0.475852	0.022	0.043	-0.966833	-1.56242	-0.317482	-1.66389	0.0706642	1.85231
FBgn0032495	CG16820	2L	H	clock	0.0081	0.0094	0.0892	0.1248	-0.214739	-0.484502	0.017	0.027	-0.667425	-1.56242	-0.317482	-1.66389	0.0706642	1.85231
FBgn0032504	CG16970	2L	T	slow	0.0016	0.0093	0.0589	0.1218	-2.53916	-1.04817	0.003	0.021	-2.80735	-1.56242	-0.317482	-1.66389	0.0706642	1.85231
FBgn0032506	CG9395	2L	H	clock	0.0095	0.0147	0.124	0.2195	-0.629817	-0.823881	0.024	0.036	-0.584963	-1.56242	-0.317482	-1.66389	0.0706642	1.85231
FBgn0032511	CG9306	2L	TOH	clock	0.0124	0.0123	0.1142	0.1993	0.0116818	-0.803379	0.028	0.021	0.415037	-1.56242	-0.317482	-1.66389	0.0706642	1.85231
FBgn0032512	CG9305	2L	TH	clock	0.0119	0.0206	0.0813	0.2138	-0.791683	-1.39493	0.026	0.044	-0.758992	-1.56242	-0.317482	-1.66389	0.0706642	1.85231
FBgn0032514	CG9302	2L	H	clock	0.0035	0.0071	0.1119	0.2432	-1.02046	-1.11993	0.008	0.016	-1	-1.56242	-0.317482	-1.66389	0.0706642	1.85231
FBgn0032515	loqs	2L	TH	fast	0.0168	0.0127	0.1677	0.1605	0.403633	0.0633094	0.041	0.03	0.450661	-1.56242	-0.317482	-1.66389	0.0706642	1.85231
FBgn0032517	CG7099	2L	TO	clock	0.0076	0.0151	0.1164	0.2201	-0.990477	-0.919068	0.017	0.03	-0.819428	-1.56242	-0.317482	-1.66389	0.0706642	1.85231
FBgn0032521	CG7110	2L	un	clock	0.0133	0.0174	0.0894	0.1536	-0.387661	-0.780831	0.031	0.036	-0.215729	-1.56242	-0.317482	-1.66389	0.0706642	1.85231
FBgn0032524	CG9267	2L	T	slow	0.0025	0.0148	0.1257	0.1549	-2.5656	-0.301352	0.005	0.035	-2.80735	-1.56242	-0.317482	-1.66389	0.0706642	1.85231
FBgn0032525	CG16954	2L	T	clock	0.029	0.0406	0.1574	0.2831	-0.485427	-0.846876	0.052	0.075	-0.528379	-1.56242	-0.317482	-1.66389	0.0706642	1.85231
FBgn0032530	CG9263	2L	TH	clock	0.0132	0.0136	0.1915	0.2416	-0.0430687	-0.335276	0.024	0.03	-0.321928	-1.56242	-0.317482	-1.66389	0.0706642	1.85231
FBgn0032533	CG16888	2L	un	slow	0.0197	0.0739	0.2206	0.1955	-1.90738	0.174264	0.044	0.122	-1.47131	-1.56242	-0.317482	-1.66389	0.0706642	1.85231
FBgn0032536	Ance-3	2L	un	slow	0.0061	0.0196	0.1568	0.2296	-1.68397	-0.550197	0.007	0.024	-1.77761	-1.56242	-0.317482	-1.66389	0.0706642	NA
FBgn0032577	CG13244	2L	TH	clock	0.0237	0.0695	0.1195	0.1704	-1.55213	-0.511915	0.049	0.144	-1.55522	-1.56242	-0.317482	-1.66389	0.0706642	0.716142
FBgn0032586	Tpr2	2L	TH	clock	0.0059	0.0184	0.1562	0.274	-1.64092	-0.810781	0.02	0.039	-0.963474	-1.56242	-0.317482	-1.66389	0.0706642	1.06125
FBgn0032588	CG5968	2L	T	clock	0.0256	0.0266	0.1414	0.2346	-0.0552824	-0.730421	0.057	0.057	0	-1.56242	-0.317482	-1.66389	0.0706642	1.06125
FBgn0032595	CG17996	2L	O	fast	0.0074	0.0034	0.1131	0.2552	1.12199	-1.17403	0.017	0.008	1.08746	-1.56242	-0.317482	-1.66389	0.0706642	1.06125
FBgn0032596	CG17331	2L	OH	fast	0.0091	0.0002	0.1339	0.2451	5.50779	-0.872215	NA	NA	NA	-1.56242	-0.317482	-1.66389	0.0706642	1.06125
FBgn0032601	yellow-b	2L	H	clock	0.007	0.0161	0.146	0.2487	-1.20163	-0.768438	0.015	0.031	-1.04731	-1.56242	-0.317482	-1.66389	0.0706642	1.06125
FBgn0032603	CG17928	2L	un	clock	0.0177	0.0265	0.1409	0.2702	-0.582243	-0.939356	0.039	0.057	-0.547488	-1.56242	-0.317482	-1.66389	0.0706642	0.99161
FBgn0032612	CG13282	2L	un	slow	0.0053	0.0169	0.1674	0.2092	-1.67296	-0.321583	0.025	0.049	-0.970854	-1.56242	-0.317482	-1.66389	0.0706642	0.99161
FBgn0032613	CG13283	2L	un	clock	0.0362	0.0402	0.0971	0.4794	-0.151206	-2.30369	0.1	0.096	0.0588937	-1.56242	-0.317482	-1.66389	0.0706642	0.99161
FBgn0032614	CG13284	2L	un	clock	0.0061	0.0093	0.1741	0.2	-0.608421	-0.200084	0.014	0.021	-0.584963	-1.56242	-0.317482	-1.66389	0.0706642	0.99161
FBgn0032624	CG6304	2L	TH	clock	0.0503	0.1031	0.1489	0.3327	-1.03541	-1.15988	0.103	0.206	-1	-1.56242	-0.317482	-1.66389	0.0706642	0.99161
FBgn0032625	CG15136	2L	un	clock	0.0429	0.0582	0.0981	0.2341	-0.440042	-1.2548	0.097	0.126	-0.377367	-1.56242	-0.317482	-1.66389	0.0706642	0.99161
FBgn0032626	CG12620	2L	T	clock	0.022	0.0645	0.1696	0.341	-1.5518	-1.00764	0.065	0.136	-1.0651	-1.56242	-0.317482	-1.66389	0.0706642	0.99161
FBgn0032635	CG15141	2L	TH	clock	0.0076	0.0193	0.0949	0.2159	-1.34453	-1.18588	0.017	0.045	-1.40439	-1.56242	-0.317482	-1.66389	0.0706642	0.99161
FBgn0032636	CG5043	2L	T	clock	0.0265	0.0493	0.0966	0.249	-0.895595	-1.36605	0.056	0.097	-0.792558	-1.56242	-0.317482	-1.66389	0.0706642	0.99161
FBgn0032640	Sgt	2L	TH	clock	0.034	0.0469	0.1621	0.185	-0.464053	-0.190641	0.077	0.102	-0.405639	-1.56242	-0.317482	-1.66389	0.0706642	0.802779
FBgn0032643	CG6453	2L	TO	clock	0.0137	0.0135	0.1013	0.2023	0.0212165	-0.997862	0.031	0.046	-0.569366	-1.56242	-0.317482	-1.66389	0.0706642	0.802779
FBgn0032644	CG5131	2L	un	clock	0.0109	0.0222	0.189	0.1789	-1.02623	0.0792328	0.025	0.046	-0.879706	-1.56242	-0.317482	-1.66389	0.0706642	0.802779
FBgn0032645	CG15142	2L	un	fast	0.0493	0.0388	0.0958	0.3105	0.345531	-1.6965	0.108	0.092	0.231326	-1.56242	-0.317482	-1.66389	0.0706642	0.575007
FBgn0032646	CG6412	2L	TOH	fast	0.0181	0.0111	0.168	0.2139	0.70543	-0.348475	0.043	0.023	0.902703	-1.56242	-0.317482	-1.66389	0.0706642	0.575007
FBgn0032651	Oli	2L	H	slow	0.0001	0.0021	0.1262	0.1787	-4.39232	-0.501828	NA	NA	NA	-1.56242	-0.317482	-1.66389	0.0706642	0.575007
FBgn0032652	CG6870	2L	H	clock	0.0067	0.0193	0.1239	0.278	-1.52637	-1.16591	0.007	0.044	-2.65208	-1.56242	-0.317482	-1.66389	0.0706642	0.575007
FBgn0032656	CG5674	2L	TH	clock	0.0001	0.0002	0.1394	0.1919	-1	-0.461124	0.011	0.007	0.652077	-1.56242	-0.317482	-1.66389	0.0706642	0.44918
FBgn0032659	CG15149	2L	un	slow	0.0157	0.0569	0.1107	0.1996	-1.85766	-0.850456	0.031	0.123	-1.98832	-1.56242	-0.317482	-1.66389	0.0706642	0.44918
FBgn0032661	PFE	2L	un	clock	0.0046	0.0069	0.0617	0.1275	-0.584963	-1.04715	0.01	0.015	-0.584963	-1.56242	-0.317482	-1.66389	0.0706642	0.44918
FBgn0032663	CG15153	2L	un	slow	0.0092	0.0423	0.0777	0.1419	-2.20095	-0.868888	0.02	0.085	-2.08746	-1.56242	-0.317482	-1.66389	0.0706642	0.44918
FBgn0032665	CG15152	2L	un	slow	0.0116	0.0526	0.1924	0.1336	-2.18094	0.526189	0.027	0.098	-1.85982	-1.56242	-0.317482	-1.66389	0.0706642	0.44918
FBgn0032668	CG17681	2L	un	clock	0.0171	0.0521	0.2241	0.2855	-1.60729	-0.349348	0.051	0.11	-1.10893	-1.56242	-0.317482	-1.66389	0.0706642	0.44918
FBgn0032670	CG5783	2L	H	clock	0.0274	0.072	0.1484	0.2592	-1.39382	-0.804575	0.052	0.129	-1.31079	-1.56242	-0.317482	-1.66389	0.0706642	0.44918
FBgn0032677	CG5790	2L	TH	clock	0.0176	0.0172	0.0935	0.2521	0.0331669	-1.43096	0.046	0.037	0.314109	-1.56242	-0.317482	-1.66389	0.0706642	0.44918
FBgn0032679	bsf	2L	TO	fast	0.0168	0.0156	0.1318	0.1978	0.106915	-0.585692	0.037	0.032	0.209453	-1.56242	-0.317482	-1.66389	0.0706642	0.44918
FBgn0032688	CG15160	2L	T	clock	0.007	0.0127	0.0809	0.1746	-0.859402	-1.10984	0.016	0.026	-0.70044	-1.56242	-0.317482	-1.66389	0.0706642	0.44918
FBgn0032689	CG10413	2L	TH	slow	0.001	0.0062	0.127	0.1821	-2.63227	-0.519902	0.002	0.013	-2.70044	-1.56242	-0.317482	-1.66389	0.0706642	0.44918
FBgn0032691	CG10414	2L	T	clock	0.0171	0.0218	0.1039	0.197	-0.350332	-0.923	0.04	0.048	-0.263034	-1.56242	-0.317482	-1.66389	0.0706642	0.44918
FBgn0032692	CG15161	2L	un	clock	0.0254	0.0261	0.0998	0.1523	-0.0392213	-0.609804	0.05	0.06	-0.263034	-1.56242	-0.317482	-1.66389	0.0706642	0.44918
FBgn0032693	Cyp310a1	2L	un	clock	0.0145	0.0351	0.1249	0.1933	-1.27542	-0.630068	0.032	0.073	-1.18982	-1.56242	-0.317482	-1.66389	0.0706642	0.44918
FBgn0032699	CG10383	2L	TH	clock	0.0069	0.0079	0.1204	0.2069	-0.195256	-0.781098	0.015	0.013	0.206451	-1.56242	-0.317482	-1.66389	0.0706642	0.44918
FBgn0032701	CG10341	2L	OH	clock	0.0238	0.0369	0.1116	0.1233	-0.632659	-0.143836	0.057	0.082	-0.524662	-1.56242	-0.317482	-1.66389	0.0706642	0.44918
FBgn0032703	CG10343	2L	TO	slow	0.0044	0.0197	0.108	0.2906	-2.16262	-1.428	0.009	0.051	-2.5025	-1.56242	-0.317482	-1.66389	0.0706642	0.44918
FBgn0032704	CG10373	2L	OH	clock	0.0094	0.0139	0.0981	0.117	-0.564352	-0.254183	0.019	0.029	-0.610053	-1.56242	-0.317482	-1.66389	0.0706642	0.44918
FBgn0032705	Grip71	2L	un	clock	0.0125	0.0317	0.1513	0.2261	-1.34255	-0.579549	0.029	0.07	-1.2713	-1.56242	-0.317482	-1.66389	0.0706642	0.44918
FBgn0032709	CG15167	2L	un	clock	0.012	0.0308	0.1299	0.103	-1.3599	0.334757	0.026	0.07	-1.42884	-1.56242	-0.317482	-1.66389	0.0706642	0.44918
[truncated: 11,205 more rows]
