# Supplementary material for: Is Speciation Accompanied by Rapid Evolution? Insights from Comparing Reproductive and Nonreproductive Transcriptomes in Drosophila
Source: Int J Evol Biol. 2011 Aug 22;2011:595121. doi: 10.4061/2011/595121 (PMC3159995; doi:10.4061/2011/595121)
Supplement: Supplementary file 4 [file 595121.f4.xls]

## Sheet: w_forebranch
Additional file 4. Genes with evidence of positive selection using site models (M8 vs M7) from PAML
1	slow
2	clock-wise
3	accelerated
mel				sim				simsecmel				yak				ere				yakere
FlyBase_ID	rate	Symbol		FlyBase_ID	rate	Symbol		FlyBase_ID	rate	Symbol		FlyBase_ID	rate	Symbol		FlyBase_ID	rate	Symbol		FlyBase_ID	rate	Symbol
FBgn0027512	3	CG10254		FBgn0039536	3	CG18437		FBgn0036386	3	CG8833		FBgn0032116	1	CG3759		FBgn0033271	1	CG8708		FBgn0039715	1	CG7814
FBgn0005632	3	faf		FBgn0031240	3	CG3345		FBgn0037924	3	CG14712		FBgn0033402	1	Myd88		FBgn0031313	1	CG5080		FBgn0031012	1	CG8051
FBgn0033051	3	dream		FBgn0015778	3	rin		FBgn0036482	2	CG13457		FBgn0037332	2	CG14670		FBgn0015391	2	glu		FBgn0034392	1	CG15094
FBgn0027054	3	CSN4		FBgn0034481	3	CG11041		FBgn0037751	2	topi		FBgn0038679	2	CG6040		FBgn0000639	1	Fbp1		FBgn0037531	2	CG10445
FBgn0037236	2	CG9772		FBgn0029962	3	CG1402		FBgn0028471	3	CG5720		FBgn0037304	2	CG1113		FBgn0028741	2	CG6355		FBgn0031681	1	pgant5
FBgn0030594	2	CG9509		FBgn0003275	3	RpII18		FBgn0027560	3	Tps1		FBgn0011274	1	Dif		FBgn0052056	2	CG32056		FBgn0034071	2	CG8405
FBgn0001206	3	Hmr		FBgn0028906	2	CG17341		FBgn0036405	3	CG6833		FBgn0002780	1	mod		FBgn0065032	1	Arpc3B		FBgn0039668	2	Trc8
FBgn0036386	3	CG8833		FBgn0020756	3	DNApol-epsilon		FBgn0026207	3	mbo		FBgn0036007	1	path		FBgn0030975	1	CG7349		FBgn0040294	1	POSH
FBgn0039164	3	CG5524		FBgn0015925	3	csul		FBgn0039004	3	CG6958		FBgn0032079	1	CG31886		FBgn0026403	1	Ndg		FBgn0024992	1	CG2658
FBgn0036405	3	CG6833		FBgn0015790	3	Rab11		FBgn0030833	2	CG8915		FBgn0033107	1	CG18584		FBgn0035210	1	CG2213		FBgn0027949	1	msb1l
FBgn0024252	2	Ark		FBgn0021874	3	Nle		FBgn0035471	3	Sc2		FBgn0037218	2	auxillin		FBgn0030823	1	CG8918		FBgn0030222	1	CG9806
FBgn0031060	3	CG14231		FBgn0083228	3	Frq2		FBgn0035247	3	metl		FBgn0031012	1	CG8051		FBgn0051287	2	CG31287		FBgn0003483	2	spn-E
FBgn0028539	2	CG31731		FBgn0039924	3	CG17471		FBgn0001341	2	l(1)1Bi		FBgn0038488	1	CG11896		FBgn0033041	1	Or42a		FBgn0037142	2	CG14562
FBgn0030833	2	CG8915		FBgn0038320	3	Sra-1		FBgn0039125	3	CG5857		FBgn0031171	1	CG1801		FBgn0029821	1	CG4020		FBgn0036460	1	CG5114
FBgn0040372	2	CG2995		FBgn0052549	1	CG32549		FBgn0036254	2	CG5645		FBgn0029167	1	Hml		FBgn0041342	1	Cct1		FBgn0033033	2	scarface
FBgn0033698	2	CG8858		FBgn0003464	3	sol		FBgn0035953	3	CG5087		FBgn0039715	1	CG7814		FBgn0001114	1	Glt		FBgn0031815	1	CG9526
FBgn0014018	2	Rel		FBgn0030037	3	CG12125		FBgn0030673	3	CG15601		FBgn0035501	1	CG1299		FBgn0040321	2	GNBP3		FBgn0037218	2	auxillin
FBgn0023541	2	Cyp4d14		FBgn0026430	3	Grip84		FBgn0052816	3	CG32816		FBgn0037796	1	CG12814		FBgn0034662	2	CG13492		FBgn0040268	2	Top3alpha
FBgn0034246	3	Dcr-2		FBgn0034452	3	Oseg6		FBgn0035336	3	CG9004		FBgn0042085	2	Bap170		FBgn0051103	2	CG31103		FBgn0032945	2	CG8665
				FBgn0037256	2	CG9783		FBgn0026565	3	CG1315		FBgn0003545	1	sub		FBgn0039854	1	CG1635		FBgn0037255	1	CG1078
				FBgn0028425	3	JhI-21		FBgn0036754	2	CG5589		FBgn0037265	2	CG12001		FBgn0052269	1	CG32269		FBgn0011722	2	Tig
				FBgn0025702	3	CG11489		FBgn0028665	3	VhaAC39		FBgn0037330	2	mRpL44		FBgn0051935	2	CG31935		FBgn0037901	2	CG6744
				FBgn0005776	3	Pp2A-29B		FBgn0028887	3	CG3491		FBgn0046322	1	p38c		FBgn0037439	1	CG10286		FBgn0003545	1	sub
				FBgn0003430	3	slp1		FBgn0053511	2	CG33511		FBgn0026577	2	CG8677		FBgn0031474	1	CG2991		FBgn0037718	1	CG8286
				FBgn0004624	3	CaMKII		FBgn0031134	2	CG1314		FBgn0036460	1	CG5114		FBgn0035842	2	CG7504		FBgn0022772	2	Orc1
				FBgn0028665	3	VhaAC39		FBgn0027868	3	Nup170		FBgn0011823	2	Pen		FBgn0038941	1	CG7080		FBgn0033271	1	CG8708
				FBgn0026722	2	drosha		FBgn0053288	1	CG33288		FBgn0033072	1	CG17994		FBgn0037678	1	CG16749		FBgn0004556	2	Dbp73D
				FBgn0011604	3	Iswi		FBgn0051156	3	CG31156		FBgn0027081	2	Aats-thr		FBgn0039827	2	CG1544		FBgn0035501	1	CG1299
				FBgn0002413	3	dco		FBgn0036168	2	CG7512		FBgn0003717	1	Tl		FBgn0060296	2	pain		FBgn0050438	2	CG30438
				FBgn0035985	3	CG3672		FBgn0033051	3	dream		FBgn0033379	2	Mys45A		FBgn0038151	1	yellow-e2		FBgn0003717	1	Tl
				FBgn0000413	3	da		FBgn0030457	3	CG12096		FBgn0036271	1	Pbgs		FBgn0033924	1	CG8613		FBgn0031490	2	CG17264
				FBgn0024963	3	GluClalpha		FBgn0016919	2	nompB		FBgn0029688	2	lva		FBgn0039611	1	CG14528		FBgn0037796	1	CG12814
				FBgn0052447	2	CG32447		FBgn0031184	3	CG14615		FBgn0000117	1	arm		FBgn0032266	2	CG18302		FBgn0033379	2	Mys45A
				FBgn0001565	3	Hlc		FBgn0034098	3	CG15707		FBgn0033482	1	CG1371		FBgn0022027	1	l(2)44Db		FBgn0037234	2	CG9795
				FBgn0039125	3	CG5857		FBgn0026326	2	TXBP181-like		FBgn0037277	2	CG17735		FBgn0039446	1	CG5480		FBgn0025458	1	Bub1
				FBgn0024941	3	RSG7		FBgn0002542	2	lds		FBgn0025814	1	Mgstl		FBgn0032824	1	CG13962		FBgn0039829	2	CG15561
				FBgn0005632	3	faf		FBgn0004435	3	Galpha49B		FBgn0031634	1	CG15627		FBgn0052776	2	CG32776		FBgn0042085	2	Bap170
								FBgn0032296	3	CG6729		FBgn0037255	1	CG1078		FBgn0030627	2	gce		FBgn0053160	1	CG33160
								FBgn0014018	2	Rel		FBgn0038452	2	CG14905		FBgn0004087	1	Dhfr		FBgn0029167	1	Hml
								FBgn0039120	2	Nup98		FBgn0050462	1	CG9002		FBgn0020309	1	crol		FBgn0023515	2	CG14814
								FBgn0037831	3	CG14685		FBgn0003483	2	spn-E		FBgn0040344	2	CG3711		FBgn0053673	2	CG33673
								FBgn0034422	3	CG7137		FBgn0028469	1	CG8062		FBgn0015575	2	alpha-Est7		FBgn0014396	1	tim
								FBgn0034667	2	comr		FBgn0037225	1	CG14643		FBgn0032665	1	CG15152		FBgn0032723	2	CG18397
								FBgn0035111	2	CG16940		FBgn0035710	1	SP1173		FBgn0038478	1	CG5148		FBgn0033110	2	CG9447
								FBgn0034829	2	CG9899		FBgn0037327	2	PEK		FBgn0034858	2	eIF2B-delta		FBgn0050103	1	CG30103
								FBgn0038035	3	CG17227		FBgn0034512	1	CG18067		FBgn0036141	1	MRP		FBgn0051973	2	CG31973
								FBgn0039164	3	CG5524		FBgn0010379	1	Akt1		FBgn0027532	2	CG7139		FBgn0022349	2	CG1910
								FBgn0038306	3	Art3		FBgn0032974	1	CG3651		FBgn0038410	2	CG12785		FBgn0032116	1	CG3759
								FBgn0037230	2	CG9780		FBgn0033354	2	CG13745		FBgn0037718	1	CG8286		FBgn0016919	2	nompB
								FBgn0037703	3	CG8165		FBgn0034808	1	CG9896		FBgn0028918	2	CG15287		FBgn0011274	1	Dif
								FBgn0034643	3	CG10321						FBgn0033128	1	Tsp42Eg		FBgn0031261	1	nAcRbeta-21C
								FBgn0037533	2	CG2791						FBgn0039873	1	CG2191		FBgn0050183	2	CG30183
								FBgn0029763	3	CG4165						FBgn0031590	2	CG3702		FBgn0036348	1	CG17687
								FBgn0030301	2	CG1745						FBgn0026721	1	fat-spondin		FBgn0035094	1	CG9380
								FBgn0037652	2	CG11980						FBgn0025642	1	CG32812		FBgn0037256	2	CG9783
								FBgn0033083	3	Dpit47						FBgn0036686	2	CG7728		FBgn0035360	2	CG1246
								FBgn0037470	2	CG1091						FBgn0031815	1	CG9526		FBgn0038744	1	CG4733
								FBgn0026079	3	CG6133						FBgn0035590	1	CG10673		FBgn0038376	2	CG4225
								FBgn0030370	3	CG1950						FBgn0004643	1	mit(1)15		FBgn0026369	2	Sara
								FBgn0034423	3	CG7229						FBgn0003137	2	Ppn		FBgn0039937	2	CG11152
								FBgn0015546	2	spel1						FBgn0036470	1	CG13463		FBgn0031805	1	CG9505
								FBgn0002997	3	ome						FBgn0031549	1	CG15415		FBgn0037242	2	CG9855
								FBgn0050291	3	CG30291						FBgn0015799	1	Rbf		FBgn0037902	1	CG5281
								FBgn0002774	2	mle						FBgn0030305	1	CG1749		FBgn0039665	1	CG2310
								FBgn0005632	3	faf						FBgn0030286	2	CG1657		FBgn0026403	1	Ndg
								FBgn0039183	3	Dis3						FBgn0038661	1	CG17836		FBgn0002887	2	mus201
								FBgn0032019	3	CG7795						FBgn0030638	1	CG11655		FBgn0037405	1	CG1077
								FBgn0039117	2	tst						FBgn0037926	2	CG10535		FBgn0039302	2	Nup358
								FBgn0039147	2	CG10694						FBgn0039302	2	Nup358		FBgn0044324	2	Chro
								FBgn0033526	2	Caf1-105						FBgn0026620	2	tacc		FBgn0011823	2	Pen
								FBgn0031675	3	CG9121						FBgn0027872	1	rdgBbeta		FBgn0051998	2	CG31998
								FBgn0031249	2	CG11911						FBgn0032789	1	CG13083		FBgn0037141	2	DNApol-eta
								FBgn0003732	3	Top2						FBgn0030222	1	CG9806		FBgn0026869	2	Thd1
								FBgn0032679	3	bsf						FBgn0038482	2	CG4053		FBgn0034858	2	eIF2B-delta
								FBgn0032925	2	CG9246						FBgn0025458	1	Bub1		FBgn0038008	2	CG3942
								FBgn0022063	3	l(2)k08015						FBgn0031875	1	CG3430		FBgn0037225	1	CG14643
								FBgn0037031	2	CG11456						FBgn0029167	1	Hml		FBgn0034512	1	CG18067
								FBgn0030594	2	CG9509						FBgn0031171	1	CG1801		FBgn0032448	2	CG5781
								FBgn0035268	2	CG8001						FBgn0033928	1	CG13941		FBgn0004391	2	shtd
								FBgn0027835	2	Dp1						FBgn0033438	1	Mmp2		FBgn0032701	2	CG10341
								FBgn0027948	3	msps						FBgn0014018	2	Rel		FBgn0037348	1	CG2919
								FBgn0003346	3	RanGap						FBgn0032620	2	CG12288		FBgn0023416	1	Ac3
								FBgn0036668	3	CG9715						FBgn0037175	1	CG14455		FBgn0030827	1	CG18258
								FBgn0067779	2	dbr						FBgn0061476	1	zwilch		FBgn0037327	2	PEK
								FBgn0034735	3	CG4610						FBgn0014396	1	tim		FBgn0028519	2	CG4500
								FBgn0032198	3	eEF1delta						FBgn0034085	2	Ptp52F		FBgn0037986	2	CG14736
								FBgn0031220	2	CG4822						FBgn0034854	2	CG3493		FBgn0046322	1	p38c
								FBgn0015925	3	csul						FBgn0038391	2	GATAe		FBgn0026427	2	Su(var)2-HP2
								FBgn0034073	2	CG8414						FBgn0000018	2	abo		FBgn0036271	1	Pbgs
								FBgn0024510	2	dlt						FBgn0024236	1	foi		FBgn0027086	2	Aats-ile
								FBgn0032955	3	CG2201						FBgn0051813	1	CG31813		FBgn0030223	1	CG2111
								FBgn0023541	2	Cyp4d14						FBgn0038505	1	CG17283		FBgn0032076	1	CG9510
								FBgn0028852	2	CG15262										FBgn0036752	1	Adgf-A
								FBgn0003598	3	Su(var)3-7										FBgn0031853	2	CG11201
								FBgn0053456	3	CG33456										FBgn0037304	2	CG1113
								FBgn0035207	3	CG9153										FBgn0039338	2	XNP
								FBgn0039727	3	CG15523										FBgn0013743	1	5-HT2
								FBgn0034708	2	CG5625										FBgn0037344	2	CG2926
								FBgn0038110	3	CG8031										FBgn0038309	1	CG6499
								FBgn0011569	2	can										FBgn0029688	2	lva
								FBgn0031216	2	CG11376										FBgn0029684	1	CG15240
								FBgn0033766	3	CG8771										FBgn0037280	1	CG1126
								FBgn0035402	3	CG12082										FBgn0053558	1	CG33558
								FBgn0029962	3	CG1402										FBgn0033354	2	CG13745
								FBgn0013765	2	cnn										FBgn0040372	2	CG2995
								FBgn0035333	3	CG1317										FBgn0038750	1	CG4465
								FBgn0001206	3	Hmr										FBgn0038475	2	Keap1
								FBgn0030674	3	CG8184										FBgn0052251	2	CG32251
								FBgn0022069	3	Nnp-1										FBgn0031549	1	CG15415
								FBgn0027595	2	CG5629										FBgn0033041	1	Or42a
								FBgn0030189	3	CG2909										FBgn0036007	1	path
								FBgn0031951	2	r2d2										FBgn0026393	1	Or43b
								FBgn0010660	3	Nup214										FBgn0031241	1	CG11555
								FBgn0034246	3	Dcr-2										FBgn0032271	1	CG7329
								FBgn0025679	2	Bteb2										FBgn0013305	1	Nmda1
								FBgn0031251	2	CG4213										FBgn0038488	1	CG11896
								FBgn0026430	3	Grip84										FBgn0033097	1	CG9430
								FBgn0034903	2	CG9850										FBgn0035249	1	CG17249
								FBgn0034240	2	MESR4										FBgn0037265	2	CG12001
								FBgn0030768	3	CG9723										FBgn0052476	1	mthl14
								FBgn0001978	3	stc										FBgn0016054	2	phr6-4
								FBgn0032678	2	CG12750										FBgn0052199	2	CG32199
								FBgn0025720	3	Ate1										FBgn0020618	1	Rack1
								FBgn0027330	3	l(1)G0020										FBgn0031634	1	CG15627
								FBgn0028539	2	CG31731										FBgn0031412	1	CG16995
								FBgn0030697	3	CG8565										FBgn0033541	1	CG12934
								FBgn0038390	3	Rbf2										FBgn0004913	2	Gnf1
								FBgn0041164	3	armi										FBgn0002939	1	ninaD
								FBgn0037978	3	CG3571										FBgn0037257	1	CG12584
								FBgn0025702	3	CG11489										FBgn0039540	2	CG12879
								FBgn0030091	3	CG7065										FBgn0004087	1	Dhfr
								FBgn0027054	3	CSN4										FBgn0033072	1	CG17994
								FBgn0020272	2	mst										FBgn0034622	2	CG15666
								FBgn0038191	3	CG9925										FBgn0028475	2	CG10221
								FBgn0019890	3	Smg5										FBgn0037277	2	CG17735
								FBgn0035021	2	CG4622										FBgn0030286	2	CG1657
								FBgn0035150	3	Rev1										FBgn0033107	1	CG18584
								FBgn0029693	3	CG6379										FBgn0030014	1	CG15337
								FBgn0027529	3	CG8920										FBgn0033039	2	gp210
								FBgn0002121	3	l(2)gl										FBgn0037332	2	CG14670
								FBgn0039544	3	CG12877										FBgn0002780	1	mod
								FBgn0030342	3	CG10347										FBgn0028741	2	CG6355
								FBgn0003159	2	ptr										FBgn0035842	2	CG7504
								FBgn0010398	3	Lrr47										FBgn0051933	2	CG31933
								FBgn0011230	2	poe										FBgn0023216	2	Parg
								FBgn0033698	2	CG8858										FBgn0039222	2	CG6879
								FBgn0037716	2	CG8273										FBgn0010379	1	Akt1
								FBgn0026722	2	drosha										FBgn0032974	1	CG3651
								FBgn0001565	3	Hlc										FBgn0026577	2	CG8677
								FBgn0032613	2	CG13283										FBgn0035710	1	SP1173
								FBgn0038016	3	MBD-R2										FBgn0028918	2	CG15287
								FBgn0034187	2	CG6967										FBgn0038410	2	CG12785
								FBgn0035617	2	CG5146										FBgn0027532	2	CG7139
								FBgn0037248	2	CG9809										FBgn0035265	2	CG18173
								FBgn0034113	2	CG8060										FBgn0024236	1	foi
								FBgn0003275	3	RpII18										FBgn0038391	2	GATAe
								FBgn0029705	3	CG12693										FBgn0020309	1	crol
								FBgn0031070	3	CG12702										FBgn0031171	1	CG1801
								FBgn0027512	3	CG10254										FBgn0033928	1	CG13941
								FBgn0027567	2	CG8108										FBgn0033005	2	CG3107
								FBgn0021874	3	Nle										FBgn0037970	1	CG12201
								FBgn0039924	3	CG17471										FBgn0010225	2	Gel
								FBgn0024314	2	Plap										FBgn0036141	1	MRP
								FBgn0040372	2	CG2995										FBgn0027866	2	CG9776
								FBgn0024252	2	Ark										FBgn0031191	2	CG14617
								FBgn0034685	3	CG6393										FBgn0034662	2	CG13492
								FBgn0030343	2	ATP7										FBgn0004643	1	mit(1)15
								FBgn0035959	3	CG4911										FBgn0037439	1	CG10286
								FBgn0034481	3	CG11041										FBgn0035590	1	CG10673
								FBgn0037186	2	CG11241										FBgn0031875	1	CG3430
								FBgn0052576	3	CG32576										FBgn0037232	1	CG9791
								FBgn0004919	3	gol										FBgn0065032	1	Arpc3B
								FBgn0030354	3	Upf1										FBgn0033128	1	Tsp42Eg
								FBgn0003950	2	unc										FBgn0002774	2	mle
																				FBgn0003137	2	Ppn
																				FBgn0035522	2	CG1273
																				FBgn0037175	1	CG14455
																				FBgn0026620	2	tacc
																				FBgn0030975	1	CG7349
																				FBgn0030305	1	CG1749
																				FBgn0026721	1	fat-spondin
																				FBgn0038478	1	CG5148
																				FBgn0039611	1	CG14528
																				FBgn0000639	1	Fbp1
																				FBgn0061476	1	zwilch
																				FBgn0039827	2	CG1544
																				FBgn0001114	1	Glt
																				FBgn0035316	1	CG15878
																				FBgn0015799	1	Rbf
																				FBgn0034085	2	Ptp52F
																				FBgn0033924	1	CG8613
																				FBgn0037926	2	CG10535
																				FBgn0025642	1	CG32812
																				FBgn0037252	2	CG14650
																				FBgn0035210	1	CG2213
																				FBgn0031313	1	CG5080

## Sheet: branch_test
Additional file 4. Genes with evidence of positive selection using Branch-Site model from PAML
1	slow
2	clock-wise
3	accelerated
mel				sim				simsecmel				yakere
FlyBase_ID	rate	Symbol		FlyBase_ID	rate	Symbol		FlyBase_ID	rate	ymbol		FlyBase_ID	rate	Symbol
FBgn0034345	2	CG5174		FBgn0028665	3	VhaAC39		FBgn0034708	2	CG5625		FBgn0038785	2	CG15684
FBgn0004435	3	Galpha49B		FBgn0021765	3	scu		FBgn0028946	1	Or35a		FBgn0037796	1	CG12814
FBgn0036168	2	CG7512		FBgn0052576	3	CG32576		FBgn0035594	2	CG4597		FBgn0004841	3	Takr86C
FBgn0031000	2	CG7876		FBgn0032467	3	CG9934		FBgn0035986	3	CG4022		FBgn0033820	2	CG4716
FBgn0004922	3	RpS6		FBgn0035572	3	CG13711		FBgn0011219	1	Bsg		FBgn0036948	1	CG7298
FBgn0010575	2	sbb		FBgn0052479	2	CG32479		FBgn0031803	2	ppk14		FBgn0050166	2	CG30166
FBgn0002643	3	mam		FBgn0015402	2	ksr		FBgn0000357	2	Cp18		FBgn0050096	2	CG30096
FBgn0039213	2	atl		FBgn0052306	2	CG32306		FBgn0015524	1	otp		FBgn0038723	1	CG6195
FBgn0001078	2	ftz-f1		FBgn0015778	3	rin		FBgn0040373	2	CG3038		FBgn0030676	1	CG12379
FBgn0035331	2	DmsR-1		FBgn0034452	3	Oseg6		FBgn0034267	2	CG4984		FBgn0050295	1	Ipk1
FBgn0032400	2	CG6770		FBgn0038320	3	Sra-1		FBgn0038814	2	CG15923		FBgn0032400	2	CG6770
FBgn0033739	2	Dyb		FBgn0033904	2	CG18327		FBgn0034903	2	CG9850		FBgn0029687	1	Vap-33-1
FBgn0051028	2	CG31028		FBgn0000024	3	Ace		FBgn0004435	3	Galpha49B		FBgn0000039	2	nAcRalpha-96Ab
FBgn0036183	2	CG6083		FBgn0035844	2	CG13676		FBgn0034345	2	CG5174		FBgn0035767	2	CG8596
FBgn0038199	2	CG14358		FBgn0004568	3	Dgk		FBgn0036787	2	CG4306
				FBgn0025725	2	alphaCop		FBgn0039570	2	CG12870
				FBgn0000413	3	da		FBgn0013765	2	cnn
				FBgn0030098	2	CG12057		FBgn0004841	3	Takr86C
				FBgn0015933	2	didum		FBgn0038418	2	CG10309
				FBgn0083228	3	Frq2		FBgn0033639	3	CG9003
				FBgn0051711	2	CG31711		FBgn0029697	2	CG15570
				FBgn0033351	2	CG8235		FBgn0039492	3	CG6051
				FBgn0036063	3	CG6674		FBgn0026376	1	Rgl
				FBgn0040238	2	Best1		FBgn0034504	3	CG8929
				FBgn0000392	2	cup
				FBgn0035545	2	CG12607
				FBgn0040087	2	p115
				FBgn0035143	3	CG12169
				FBgn0000536	3	eas
				FBgn0001330	2	kz
				FBgn0019932	2	SamDC
				FBgn0051108	3	CG31108
				FBgn0038219	2	CG14839
				FBgn0025702	3	CG11489
				FBgn0030223	1	CG2111
				FBgn0028325	3	l(1)G0334
				FBgn0035577	3	CG13708
				FBgn0003435	3	sm
				FBgn0029501	3	Crtp
				FBgn0031602	2	CG15431
				FBgn0000357	2	Cp18
				FBgn0003319	2	Sb
				FBgn0011763	3	Dp
				FBgn0053510	2	CG33510
				FBgn0005677	3	dac
				FBgn0035336	3	CG9004
				FBgn0000382	2	csw
				FBgn0038762	1	CG4836
				FBgn0050426	3	CG30426
				FBgn0038826	3	CG17838
				FBgn0034481	3	CG11041
				FBgn0036708	2	CG13725
				FBgn0037518	2	CG2641
				FBgn0028936	2	CG16873
				FBgn0001145	3	Gs2
				FBgn0030369	3	Cyp318a1
				FBgn0032915	1	CG12050
				FBgn0039283	3	danr
				FBgn0003710	3	tipE
				FBgn0015624	2	nej
				FBgn0037256	2	CG9783
				FBgn0034853	2	CG13550
				FBgn0034572	2	CG9346
				FBgn0028906	2	CG17341
				FBgn0000032	1	Acph-1
				FBgn0037182	2	CG6838
				FBgn0037554	3	DNApol-iota
				FBgn0032748	3	CG10492
				FBgn0016983	2	smid
				FBgn0052447	2	CG32447
				FBgn0011604	3	Iswi
				FBgn0024941	3	RSG7
				FBgn0038606	2	CG15803
				FBgn0022772	2	Orc1
				FBgn0034592	3	CG9406
				FBgn0033562	3	CG6751
				FBgn0037233	2	CG9778
				FBgn0030808	3	RhoGAP15B
				FBgn0039217	2	CG13627
				FBgn0032018	2	CG7806
				FBgn0013995	2	Calx
				FBgn0037924	3	CG14712
				FBgn0031260	3	Spp
				FBgn0035985	3	CG3672
				FBgn0035594	2	CG4597
				FBgn0051145	2	CG31145
				FBgn0029915	2	CG14434
				FBgn0028946	1	Or35a
				FBgn0004865	3	Eip78C
				FBgn0033226	2	CG1882
				FBgn0002552	1	lin
				FBgn0052296	2	Mrtf
				FBgn0035880	2	CG17352
				FBgn0052685	2	CG32685
				FBgn0036152	2	CG6175
				FBgn0011592	1	fra
				FBgn0004390	2	Gap1
				FBgn0011286	3	Rya-r44F
				FBgn0032872	2	CG2478
				FBgn0034741	3	CG4269
				FBgn0024963	3	GluClalpha
				FBgn0029740	2	CG12680
				FBgn0000097	2	aop
				FBgn0003090	3	pk
				FBgn0036812	2	Nufip
				FBgn0031003	3	CG7889
				FBgn0019664	2	pan
				FBgn0031410	3	CG17237
				FBgn0005632	3	faf
				FBgn0033557	2	CG12325
				FBgn0037261	2	CG9775
				FBgn0051665	2	CG31665
				FBgn0032400	2	CG6770
				FBgn0030869	3	Socs16D
				FBgn0033639	3	CG9003
				FBgn0042696	3	NfI
				FBgn0030054	2	Caf1-180
				FBgn0038418	2	CG10309
				FBgn0032693	2	Cyp310a1
				FBgn0003464	3	sol
				FBgn0051392	2	CG31392
				FBgn0033375	3	CG8078
				FBgn0030058	3	CG11294
				FBgn0038098	2	CG7381
				FBgn0011785	2	BRWD3
				FBgn0034376	3	CG15072
				FBgn0034504	3	CG8929
				FBgn0035142	3	CG17090
				FBgn0004624	3	CaMKII
				FBgn0013726	3	pnut
				FBgn0005776	3	Pp2A-29B
				FBgn0003498	3	sqd
				FBgn0052549	1	CG32549
				FBgn0033376	2	CG8777
				FBgn0011230	2	poe
				FBgn0032955	3	CG2201
				FBgn0035025	2	CG11416
				FBgn0038427	2	CG12753
				FBgn0038764	2	CG4845
				FBgn0035388	2	CG2162
				FBgn0029092	2	ced-6
				FBgn0022355	2	Tsf1
				FBgn0020381	2	Dredd
				FBgn0042711	2	Hex-t1
				FBgn0029962	3	CG1402
				FBgn0001090	2	bnb
				FBgn0015001	2	iotaTry
				FBgn0037831	3	CG14685
				FBgn0035005	1	CG3483
