# Supplementary material for: Is Speciation Accompanied by Rapid Evolution? Insights from Comparing Reproductive and Nonreproductive Transcriptomes in Drosophila
Source: Int J Evol Biol. 2011 Aug 22;2011:595121. doi: 10.4061/2011/595121 (PMC3159995; doi:10.4061/2011/595121)
Supplement: Supplementary file 5 [file 595121.f5.xls]

## Sheet: Sheet1
Supplementary data 5. Comparison of gene classification in between the D. simulans - D. Sechellia / D. yakuba – D. erecta and D. simulans – D. melanogaster / D. yakuba – D. erecta analyses
sim_sec	D. simulans - D. Sechellia / D. yakuba – D. erecta
sim_mel	D. simulans – D. melanogaster / D. yakuba – D. erecta
FlyBase_ID	Symbol	chromosome	ORGAN	sim_sec	ORGAN	sim_mel
FBgn0029877	CG17717	X	T	clock	T	clock
FBgn0015270	Orc2	3R	TH	clock	TH	clock
FBgn0035158	CG13895	3L	un	clock	un	clock
FBgn0014073	Tie	3L	un	clock	un	clock
FBgn0030006	CG17982	X	un	clock	un	clock
FBgn0020655	Gap69C	3L	TOH	clock	TOH	clock
FBgn0029942	CG2059	X	un	clock	un	clock
FBgn0038547	CG17803	3R	na	clock	na	clock
FBgn0043001	Chrac-16	X	T	clock	T	clock
FBgn0029853	CG3781	X	TH	clock	TH	clock
FBgn0033349	CG8243	2R	TOH	clock	TOH	clock
FBgn0029999	CG1575	X	O	clock	O	clock
FBgn0031220	CG4822	2L	H	clock	H	clock
FBgn0045035	tefu	3R	TO	clock	TO	clock
FBgn0030449	CG4349	X	na	clock	na	clock
FBgn0030456	CG4332	X	H	clock	H	clock
FBgn0030009	CG15336	X	un	clock	un	clock
FBgn0052081	CG32081	3L	T	clock	T	clock
FBgn0029966	CG15324	X	na	clock	na	clock
FBgn0001316	klar	3L	TOH	clock	TOH	clock
FBgn0032873	CG2614	2L	T	clock	T	clock
FBgn0038376	CG4225	3R	T	clock	T	clock
FBgn0025781	cdc16	3R	un	clock	un	clock
FBgn0024983	CG4293	X	T	clock	T	clock
FBgn0030122	CG16892	X	TO	clock	TO	clock
FBgn0036729	CG13733	3L	T	clock	T	clock
FBgn0035237	CG13917	3L	TOH	clock	TOH	clock
FBgn0024998	CG2685	X	un	clock	un	clock
FBgn0025519	fidipidine	2R	un	clock	un	clock
FBgn0025704	CG2165	IV	H	clock	H	clock
FBgn0025802	Sbf	3R	T	clock	T	clock
FBgn0025336	CG4882	2R	TO	clock	TO	clock
FBgn0016697	ProsMA5	2R	TO	clock	TO	clock
FBgn0030065	CG12075	X	un	clock	un	clock
FBgn0032512	CG9305	2L	TH	clock	TH	clock
FBgn0035120	CG13879	3L	un	clock	un	clock
FBgn0030109	CG12121	X	TO	clock	TO	clock
FBgn0030035	CG11190	X	T	clock	T	clock
FBgn0037624	CG8223	3R	OH	clock	OH	clock
FBgn0034314	CG5140	2R	TH	clock	TH	clock
FBgn0035429	CG12017	3L	un	clock	un	clock
FBgn0010387	Dbi	3L	H	clock	H	clock
FBgn0050122	CG30122	2R	TOH	clock	TOH	clock
FBgn0033996	CG11807	2R	TH	clock	TH	clock
FBgn0037224	CG14639	3R	un	clock	un	clock
FBgn0011576	Cyp4d2	X	H	clock	H	clock
FBgn0035798	CG7526	3L	un	clock	un	clock
FBgn0034009	CG8155	2R	TH	clock	TH	clock
FBgn0051772	CG31772	2L	un	clock	un	clock
FBgn0028942	CG16852	2L	T	clock	T	clock
FBgn0050280	CG30280	2R	na	clock	na	clock
FBgn0020303	fok	2L	H	clock	H	clock
FBgn0003507	srp	3R	H	clock	H	clock
FBgn0041224	Gr97a	3R	na	clock	na	clock
FBgn0028579	phtf	2R	TH	clock	TH	clock
FBgn0039812	CG15548	3R	na	clock	na	clock
FBgn0028974	xmas-2	X	OH	clock	OH	clock
FBgn0028991	seq	2R	H	clock	H	clock
FBgn0051072	Lerp	3R	un	clock	un	clock
FBgn0042098	CG18735	2R	na	clock	na	clock
FBgn0038541	CG16766	3R	un	clock	un	clock
FBgn0029079	icln	2R	O	clock	O	clock
FBgn0031484	CG3165	2L	T	clock	T	clock
FBgn0030234	CG15211	X	T	clock	T	clock
FBgn0050044	CG30044	2R	un	clock	un	clock
FBgn0032779	CG16771	2L	un	clock	un	clock
FBgn0030562	CG9400	X	H	clock	H	clock
FBgn0054040	CG34040	NA	na	clock	na	clock
FBgn0030480	Tim9a	X	T	clock	T	clock
FBgn0000053	ade3	2L	OH	clock	OH	clock
FBgn0030440	CG15719	X	na	clock	na	clock
FBgn0035399	CG14955	3L	T	clock	T	clock
FBgn0030433	mRpL49	X	un	clock	un	clock
FBgn0030286	CG1657	X	TOH	clock	TOH	clock
FBgn0000330	cm	X	TH	clock	TH	clock
FBgn0039311	CG10513	3R	TH	clock	TH	clock
FBgn0030262	CG2081	X	H	clock	H	clock
FBgn0034994	CG13576	2R	na	clock	na	clock
FBgn0038692	CG3773	3R	un	clock	un	clock
FBgn0030594	CG9509	X	un	clock	un	clock
FBgn0032835	CG16772	2L	H	clock	H	clock
FBgn0030536	CG11068	X	T	clock	T	clock
FBgn0037501	CG10101	3R	un	clock	un	clock
FBgn0027780	U26	2L	un	clock	un	clock
FBgn0039277	CG13650	3R	un	clock	un	clock
FBgn0053525	CG33525	X	TH	clock	TH	clock
FBgn0029783	Sirt4	X	TH	clock	TH	clock
FBgn0033724	CG8501	2R	H	clock	H	clock
FBgn0027617	CG5808	3R	TH	clock	TH	clock
FBgn0027565	CG5498	3L	TH	clock	TH	clock
FBgn0024273	WASp	3R	TH	clock	TH	clock
FBgn0027932	Akap200	2L	TOH	clock	TOH	clock
FBgn0035793	CG7546	3L	TOH	clock	TOH	clock
FBgn0027866	CG9776	3R	TO	clock	TO	clock
FBgn0031987	CG12375	2L	H	clock	H	clock
FBgn0024288	Sox100B	3R	na	clock	na	clock
FBgn0039784	CG9698	3R	na	clock	na	clock
FBgn0036272	CG4300	3L	OH	clock	OH	clock
FBgn0037872	nocturnin	3R	H	clock	H	clock
FBgn0011802	Dhh1	3L	un	clock	un	clock
FBgn0027835	Dp1	2R	OH	clock	OH	clock
FBgn0036557	mRpS31	3L	O	clock	O	clock
FBgn0024232	gprs	2R	un	clock	un	clock
FBgn0033495	CG12214	2R	H	clock	H	clock
FBgn0033543	CG12338	2R	TH	clock	TH	clock
FBgn0028485	CG4272	2L	TH	clock	TH	clock
FBgn0040391	CG2854	X	TH	clock	TH	clock
FBgn0023545	CG4406	X	T	clock	T	clock
FBgn0028476	CG15817	3R	TH	clock	TH	clock
FBgn0028509	cenG1A	2L	O	clock	O	clock
FBgn0041240	Gr57a	2R	na	clock	na	clock
FBgn0037622	CG8202	3R	H	clock	H	clock
FBgn0028504	CG12182	3L	H	clock	H	clock
FBgn0028386	cic	3R	un	clock	un	clock
FBgn0035702	CG10147	3L	un	clock	un	clock
FBgn0038463	CG3534	3R	O	clock	O	clock
FBgn0031941	CG7211	2L	un	clock	un	clock
FBgn0051739	CG31739	2L	un	clock	un	clock
FBgn0029642	CG3592	X	na	clock	na	clock
FBgn0027554	CG8042	3L	TOH	clock	TOH	clock
FBgn0032170	CG4658	2L	OH	clock	OH	clock
FBgn0051304	CG31304	3R	un	clock	un	clock
FBgn0027615	CG6404	3L	TH	clock	TH	clock
FBgn0024689	fws	2L	TOH	clock	TOH	clock
FBgn0027616	YT521-B	3L	TH	clock	TH	clock
FBgn0025838	CG2652	X	TH	clock	TH	clock
FBgn0023536	CG3156	X	OH	clock	OH	clock
FBgn0026369	Sara	2R	un	clock	un	clock
FBgn0030625	CG5877	X	T	clock	T	clock
FBgn0039120	Nup98	3R	TOH	clock	TOH	clock
FBgn0023540	CG3630	X	H	clock	H	clock
FBgn0023511	CG3810	X	TH	clock	TH	clock
FBgn0021825	Dmn	2R	TO	clock	TO	clock
FBgn0032891	Oseg5	2L	na	clock	na	clock
FBgn0037442	CG10277	3R	OH	clock	OH	clock
FBgn0036980	RhoBTB	3L	TOH	clock	TOH	clock
FBgn0032904	CG9342	2L	TH	clock	TH	clock
FBgn0035607	CG4835	3L	un	clock	un	clock
FBgn0025383	CG14780	X	O	clock	O	clock
FBgn0061356	CG18003	2R	H	clock	H	clock
FBgn0026379	Pten	2L	T	clock	T	clock
FBgn0037827	CG4073	3R	T	clock	T	clock
FBgn0026389	Or43a	2R	na	clock	na	clock
FBgn0029895	CG14441	X	un	clock	un	clock
FBgn0026394	Or24a	2L	na	clock	na	clock
FBgn0034073	CG8414	2R	OH	clock	OH	clock
FBgn0030931	Rad51D	X	na	clock	na	clock
FBgn0035832	CG13681	3L	un	clock	un	clock
FBgn0022349	CG1910	3R	TH	clock	TH	clock
FBgn0031774	CG9147	2L	T	clock	T	clock
FBgn0024352	Hop	2L	TOH	clock	TOH	clock
FBgn0024191	sip1	2L	TH	clock	TH	clock
FBgn0024194	rasp	3L	un	clock	un	clock
FBgn0037368	CG1239	3R	O	clock	O	clock
FBgn0024698	cpsf	2R	un	clock	un	clock
FBgn0050460	CG30460	2R	TH	clock	TH	clock
FBgn0020245	ttv	2R	un	clock	un	clock
FBgn0034224	CG6520	2R	un	clock	un	clock
FBgn0034919	CG5569	2R	T	clock	T	clock
FBgn0022764	Sin3A	2R	TH	clock	TH	clock
FBgn0037186	CG11241	3L	H	clock	H	clock
FBgn0038697	CG3581	3R	TH	clock	TH	clock
FBgn0024291	Sir2	2L	TOH	clock	TOH	clock
FBgn0030007	CG2263	X	H	clock	H	clock
FBgn0031256	CG4164	2L	TH	clock	TH	clock
FBgn0033846	mip120	2R	O	clock	O	clock
FBgn0000615	exu	2R	TOH	clock	TOH	clock
FBgn0004394	pdm2	2L	un	clock	un	clock
FBgn0037710	CG9393	3R	T	clock	T	clock
FBgn0001104	G-ialpha65A	3L	OH	clock	OH	clock
FBgn0034407	DptB	2R	un	clock	un	clock
FBgn0034950	CG3105	2R	H	clock	H	clock
FBgn0004574	Rop	3L	TOH	clock	TOH	clock
FBgn0031638	CG11927	2L	H	clock	H	clock
FBgn0036144	GlcAT-P	3L	un	clock	un	clock
FBgn0004378	Klp61F	3L	TO	clock	TO	clock
FBgn0004381	Klp68D	3L	H	clock	H	clock
FBgn0001078	ftz-f1	3L	un	clock	un	clock
FBgn0034366	Atg7	2R	un	clock	un	clock
FBgn0002906	mus309	3R	O	clock	O	clock
FBgn0022213	Cas	2L	O	clock	O	clock
FBgn0000719	fog	X	H	clock	H	clock
FBgn0035781	CG8560	3L	TH	clock	TH	clock
FBgn0051950	CG31950	2L	un	clock	un	clock
FBgn0036391	CG17364	3L	un	clock	un	clock
FBgn0002645	Map205	3R	TH	clock	TH	clock
FBgn0000447	Dhod	3R	TOH	clock	TOH	clock
FBgn0004913	Gnf1	3R	TOH	clock	TOH	clock
FBgn0004896	fd59A	2R	na	clock	na	clock
FBgn0038418	CG10309	3R	un	clock	un	clock
FBgn0027548	nito	2R	OH	clock	OH	clock
FBgn0004903	Rb97D	3R	T	clock	T	clock
FBgn0031298	Atg4	2L	OH	clock	OH	clock
FBgn0004618	gl	3R	H	clock	H	clock
FBgn0004644	hh	3R	un	clock	un	clock
FBgn0037265	CG12001	3R	H	clock	H	clock
FBgn0051786	CG31786	2L	un	clock	un	clock
FBgn0004956	os	X	T	clock	T	clock
FBgn0051373	CG31373	3R	na	clock	na	clock
FBgn0028545	CG8942	2L	un	clock	un	clock
FBgn0004516	Gad1	3L	TH	clock	TH	clock
FBgn0037379	CG10979	3R	un	clock	un	clock
FBgn0004577	Pxd	3R	un	clock	un	clock
FBgn0003984	vn	3L	un	clock	un	clock
FBgn0037814	CG6325	3R	TO	clock	TO	clock
FBgn0003950	unc	X	un	clock	un	clock
FBgn0003867	tsl	3R	un	clock	un	clock
FBgn0004049	yrt	3R	OH	clock	OH	clock
FBgn0002909	mus312	3L	TH	clock	TH	clock
FBgn0029822	CG12236	X	H	clock	H	clock
FBgn0030301	CG1745	X	O	clock	O	clock
FBgn0002775	msl-3	3L	un	clock	un	clock
FBgn0032287	CG6415	2L	H	clock	H	clock
FBgn0032329	Art8	2L	un	clock	un	clock
FBgn0003031	pAbp	2R	TOH	clock	TOH	clock
FBgn0002872	mu2	3L	OH	clock	OH	clock
FBgn0002899	mus301	3L	un	clock	un	clock
FBgn0002914	Myb	X	T	clock	T	clock
FBgn0040236	c11.1	X	un	clock	un	clock
FBgn0052000	CG32000	IV	OH	clock	OH	clock
FBgn0034572	CG9346	2R	TH	clock	TH	clock
FBgn0001612	l(1)dd4	X	TO	clock	TO	clock
FBgn0038608	CG7670	3R	O	clock	O	clock
FBgn0001256	ImpL1	3L	un	clock	un	clock
FBgn0022246	Rpp30	2L	H	clock	H	clock
FBgn0003227	rec	3R	O	clock	O	clock
FBgn0039027	CG7031	3R	un	clock	un	clock
FBgn0000581	E(Pc)	2R	TH	clock	TH	clock
FBgn0029795	CG15773	X	na	clock	na	clock
FBgn0037023	CG3698	3L	TH	clock	TH	clock
FBgn0025630	CG4061	X	TH	clock	TH	clock
FBgn0002774	mle	2R	OH	clock	OH	clock
FBgn0000084	AnnX	X	TOH	clock	TOH	clock
FBgn0032162	CG4592	2L	H	clock	H	clock
FBgn0038490	CG5285	3R	un	clock	un	clock
FBgn0001077	ftz	3R	un	clock	un	clock
FBgn0000166	bcd	3R	un	clock	un	clock
FBgn0035825	CG8111	3L	H	clock	H	clock
FBgn0038223	CG8538	3R	TH	clock	TH	clock
FBgn0032938	CG8671	2L	un	clock	un	clock
FBgn0000376	crm	X	H	clock	H	clock
FBgn0035232	CG12099	3L	H	clock	H	clock
FBgn0002565	Lsp2	3L	un	clock	un	clock
FBgn0064912	CG31178	3R	T	clock	T	clock
FBgn0039503	CG14262	3R	T	clock	T	clock
FBgn0034622	CG15666	2R	un	clock	un	clock
FBgn0000247	ca	3R	TH	clock	TH	clock
FBgn0052594	CG32594	X	H	clock	H	clock
FBgn0000416	Sap-r	3R	TOH	clock	TOH	clock
FBgn0031077	CG15618	X	O	clock	O	clock
FBgn0026083	CG4857	X	TH	clock	TH	clock
FBgn0029803	CG15770	X	TO	clock	TO	clock
FBgn0042131	CG18808	3L	T	clock	T	clock
FBgn0030060	CG2004	X	un	clock	un	clock
FBgn0029521	Or1a	X	na	clock	na	clock
FBgn0031323	CG5139	2L	T	clock	T	clock
FBgn0029820	CG16721	X	TH	clock	TH	clock
FBgn0029512	Aos1	3R	TO	clock	TO	clock
FBgn0024179	wit	3L	H	clock	H	clock
FBgn0050264	CG30264	2R	na	clock	na	clock
FBgn0029697	CG15570	X	na	clock	na	clock
FBgn0031216	CG11376	2L	H	clock	H	clock
FBgn0032636	CG5043	2L	T	clock	T	clock
FBgn0039299	CG11854	3R	H	clock	H	clock
FBgn0035347	CG33232	3L	T	clock	T	clock
FBgn0029088	disp	3R	H	clock	H	clock
FBgn0038538	pxt	3R	un	clock	un	clock
FBgn0037244	CG14647	3R	T	clock	T	clock
FBgn0039829	CG15561	3R	un	clock	un	clock
FBgn0032360	CG14926	2L	T	clock	T	clock
FBgn0028541	CG7364	2L	TH	clock	TH	clock
FBgn0028543	CG31839	2L	H	clock	H	clock
FBgn0036137	CG7628	3L	H	clock	H	clock
FBgn0029810	CG12239	X	H	clock	H	clock
FBgn0039058	CG4624	3R	un	clock	un	clock
FBgn0028884	CG4892	2L	T	clock	T	clock
FBgn0028679	Sema-5c	3L	un	clock	un	clock
FBgn0028560	sut4	2R	TH	clock	TH	clock
FBgn0028532	CG7968	2L	un	clock	un	clock
FBgn0051961	CG31961	2L	TO	clock	TO	clock
FBgn0029924	CG4586	X	un	clock	un	clock
FBgn0029812	CG18341	X	T	clock	T	clock
FBgn0028789	Doc1	3L	un	clock	un	clock
FBgn0029824	CG3726	X	un	clock	un	clock
FBgn0050076	CG30076	2R	na	clock	na	clock
FBgn0029807	CG3108	X	un	clock	un	clock
FBgn0040372	CG2995	X	un	clock	un	clock
FBgn0031649	hoe2	2L	na	clock	na	clock
FBgn0000182	BicC	2L	TOH	clock	TOH	clock
FBgn0039169	CG5669	3R	un	clock	un	clock
FBgn0029736	CG4041	X	H	clock	H	clock
FBgn0036286	CG10616	3L	TOH	clock	TOH	clock
FBgn0003022	Ote	2R	T	clock	T	clock
FBgn0004875	enc	3L	TH	clock	TH	clock
FBgn0051898	CG31898	2L	un	clock	un	clock
FBgn0003312	sad	3R	un	clock	un	clock
FBgn0002945	nkd	3L	un	clock	un	clock
FBgn0038447	CG14892	3R	na	clock	na	clock
FBgn0053263	CG33263	3L	na	clock	na	clock
FBgn0023197	Jon74E	3L	un	clock	un	clock
FBgn0040599	CG18669	3R	un	clock	un	clock
FBgn0004655	wapl	X	un	clock	un	clock
FBgn0003248	Rh2	3R	H	clock	H	clock
FBgn0039270	CG11820	3R	T	clock	T	clock
FBgn0038431	CG10405	3R	un	clock	un	clock
FBgn0004839	otk	2R	un	clock	un	clock
FBgn0028983	Spn6	2R	O	clock	O	clock
FBgn0037648	CG11975	3R	un	clock	un	clock
FBgn0039937	CG11152	IV	na	clock	na	clock
FBgn0037278	CG14656	3R	un	clock	un	clock
FBgn0000303	Cha	3R	H	clock	H	clock
FBgn0051169	CG31169	3R	TH	clock	TH	clock
FBgn0010772	Xe7	3R	TH	clock	TH	clock
FBgn0039074	CG6784	3R	na	clock	na	clock
FBgn0050492	CG30492	2R	H	clock	H	clock
FBgn0003415	skd	3L	O	clock	O	clock
FBgn0032858	CG10949	2L	TH	clock	TH	clock
FBgn0029117	Surf1	3L	H	clock	H	clock
FBgn0031947	CG7154	2L	OH	clock	OH	clock
FBgn0038414	CG6901	3R	na	clock	na	clock
FBgn0037375	CG1193	3R	TH	clock	TH	clock
FBgn0033258	CG8712	2R	TO	clock	TO	clock
FBgn0003527	stil	2R	TOH	clock	TOH	clock
FBgn0003701	thr	2R	un	clock	un	clock
FBgn0003044	Pcl	2R	TOH	clock	TOH	clock
FBgn0034387	Cyp12b2	2R	un	clock	un	clock
FBgn0050263	CG30263	2R	na	clock	na	clock
FBgn0038915	CG17819	3R	T	clock	T	clock
FBgn0011766	E2f	3R	OH	clock	OH	clock
FBgn0011225	jar	3R	TH	clock	TH	clock
FBgn0033096	ZIP1	2R	un	clock	un	clock
FBgn0003656	sws	X	T	clock	T	clock
FBgn0039055	CG4656	3R	un	clock	un	clock
FBgn0037541	CG2747	3R	H	clock	H	clock
FBgn0027596	CG10249	2R	TOH	clock	TOH	clock
FBgn0033121	Cyp6u1	2R	TH	clock	TH	clock
FBgn0037594	Or85d	3R	na	clock	na	clock
FBgn0037530	CG2943	3R	TO	clock	TO	clock
FBgn0038818	Nep4	3R	H	clock	H	clock
FBgn0000064	Ald	3R	TOH	clock	TOH	clock
FBgn0032624	CG6304	2L	TH	clock	TH	clock
FBgn0004882	orb	3R	TO	clock	TO	clock
FBgn0037882	CG17187	3R	un	clock	un	clock
FBgn0020370	TppII	2R	TOH	clock	TOH	clock
FBgn0011774	Irbp	3R	un	clock	un	clock
FBgn0031183	CG14621	X	T	clock	T	clock
FBgn0017482	T3dh	2R	TO	clock	TO	clock
FBgn0037606	CG8032	3R	un	clock	un	clock
FBgn0037612	CG8112	3R	OH	clock	OH	clock
FBgn0034683	CG13500	2R	na	clock	na	clock
FBgn0036125	CG6279	3L	T	clock	T	clock
FBgn0037885	CG17721	3R	un	clock	un	clock
FBgn0021847	l(2)k14710	2R	TOH	clock	TOH	clock
FBgn0037736	CG12950	3R	H	clock	H	clock
FBgn0037652	CG11980	3R	O	clock	O	clock
FBgn0037565	CG9626	3R	O	clock	O	clock
FBgn0032709	CG15167	2L	na	clock	na	clock
FBgn0037728	CG16817	3R	TOH	clock	TOH	clock
FBgn0000307	chif	2L	OH	clock	OH	clock
FBgn0046887	Gr98b	3R	na	clock	na	clock
FBgn0037749	CG9471	3R	T	clock	T	clock
FBgn0037654	CG11983	3R	T	clock	T	clock
FBgn0037657	CG11990	3R	O	clock	O	clock
FBgn0037567	Gfr	3R	un	clock	un	clock
FBgn0035256	CG13930	3L	na	clock	na	clock
FBgn0034410	Topors	2R	un	clock	un	clock
FBgn0027559	CG3975	2L	OH	clock	OH	clock
FBgn0051202	CG31202	3R	na	clock	na	clock
FBgn0030289	CG1597	X	TH	clock	TH	clock
FBgn0035513	CG1259	3L	un	clock	un	clock
FBgn0037714	CG9396	3R	H	clock	H	clock
FBgn0037716	CG8273	3R	TO	clock	TO	clock
FBgn0017551	Rca1	2L	H	clock	H	clock
FBgn0037816	CG6345	3R	H	clock	H	clock
FBgn0031349	CG14351	2L	un	clock	un	clock
FBgn0001220	Hsc70-5	2R	TOH	clock	TOH	clock
FBgn0029711	Usf	X	T	clock	T	clock
FBgn0034521	Mgat1	2R	TO	clock	TO	clock
FBgn0015360	oxt	3L	TH	clock	TH	clock
FBgn0035428	CG14960	3L	un	clock	un	clock
FBgn0037792	CG6241	3R	un	clock	un	clock
FBgn0050161	CG30161	2R	T	clock	T	clock
FBgn0038683	CG11779	3R	TOH	clock	TOH	clock
FBgn0037230	CG9780	3R	H	clock	H	clock
FBgn0031081	Nep3	X	un	clock	un	clock
FBgn0032840	sNPF	2L	un	clock	un	clock
FBgn0036336	CG11268	3L	un	clock	un	clock
FBgn0037250	CG1074	3R	T	clock	T	clock
FBgn0039180	CG5715	3R	na	clock	na	clock
FBgn0038588	CG7156	3R	O	clock	O	clock
FBgn0039102	CG16705	3R	OH	clock	OH	clock
FBgn0039260	Smg6	3R	TOH	clock	TOH	clock
FBgn0042103	CG18746	3R	un	clock	un	clock
FBgn0037926	CG10535	3R	OH	clock	OH	clock
FBgn0037954	CG6946	3R	TOH	clock	TOH	clock
FBgn0037877	CG6689	3R	OH	clock	OH	clock
FBgn0037751	topi	3R	T	clock	T	clock
FBgn0032913	CG9259	2L	un	clock	un	clock
FBgn0005636	nvy	2R	un	clock	un	clock
FBgn0024912	agt	3R	TH	clock	TH	clock
FBgn0039507	mrt	3R	H	clock	H	clock
FBgn0037971	CG10007	3R	un	clock	un	clock
FBgn0031419	CG15390	2L	H	clock	H	clock
FBgn0037968	CG12213	3R	TH	clock	TH	clock
FBgn0032045	CG13087	2L	na	clock	na	clock
FBgn0037779	CG12811	3R	un	clock	un	clock
FBgn0043903	dome	X	TO	clock	TO	clock
FBgn0032247	CG5188	2L	un	clock	un	clock
FBgn0037750	CG12946	3R	un	clock	un	clock
FBgn0030157	CG1468	X	H	clock	H	clock
FBgn0037939	CG14718	3R	TH	clock	TH	clock
FBgn0037781	CG12812	3R	T	clock	T	clock
FBgn0037777	CG11722	3R	T	clock	T	clock
FBgn0037697	CG9363	3R	H	clock	H	clock
FBgn0038170	CG14367	3R	un	clock	un	clock
FBgn0038179	CG9312	3R	H	clock	H	clock
FBgn0032341	CG6192	2L	H	clock	H	clock
FBgn0002791	mr	2R	un	clock	un	clock
FBgn0038011	CG4066	3R	na	clock	na	clock
FBgn0034624	CG17974	2R	na	clock	na	clock
FBgn0023496	Lip1	2L	un	clock	un	clock
FBgn0035726	CG9953	3L	TOH	clock	TOH	clock
FBgn0030555	CG1839	X	H	clock	H	clock
FBgn0035226	Psa	3L	TOH	clock	TOH	clock
FBgn0038180	CG9307	3R	H	clock	H	clock
FBgn0038099	CG7091	3R	O	clock	O	clock
FBgn0035312	CG15820	3L	un	clock	un	clock
FBgn0039124	CG13597	3R	T	clock	T	clock
FBgn0038098	CG7381	3R	un	clock	un	clock
FBgn0010229	Hr39	2L	H	clock	H	clock
FBgn0037985	CG14735	3R	TH	clock	TH	clock
FBgn0038008	CG3942	3R	T	clock	T	clock
FBgn0037998	CG4848	3R	TH	clock	TH	clock
FBgn0032699	CG10383	2L	TH	clock	TH	clock
FBgn0034113	CG8060	2R	T	clock	T	clock
FBgn0051717	CG31717	2L	un	clock	un	clock
FBgn0037482	CG10055	3R	TO	clock	TO	clock
FBgn0032445	CG6153	2L	OH	clock	OH	clock
FBgn0038109	CG11656	3R	TH	clock	TH	clock
FBgn0036096	CG8003	3L	TOH	clock	TOH	clock
FBgn0051713	CG31713	2L	un	clock	un	clock
FBgn0051550	CG31550	3R	TH	clock	TH	clock
FBgn0051510	CG31510	3R	un	clock	un	clock
FBgn0051773	CG31773	2L	T	clock	T	clock
FBgn0051776	CG31776	2L	na	clock	na	clock
FBgn0027582	CG6230	2L	TH	clock	TH	clock
FBgn0037279	CG1129	3R	OH	clock	OH	clock
FBgn0015396	jumu	3R	T	clock	T	clock
FBgn0038124	CG14380	3R	na	clock	na	clock
FBgn0031224	CG11454	2L	H	clock	H	clock
FBgn0033592	CG13215	2R	na	clock	na	clock
FBgn0040502	CG8343	2R	H	clock	H	clock
FBgn0051735	CG31735	2L	T	clock	T	clock
FBgn0032849	mRpS18B	2L	un	clock	un	clock
FBgn0038128	Ravus	3R	T	clock	T	clock
FBgn0038133	Osi22	3R	un	clock	un	clock
FBgn0038262	CG14857	3R	T	clock	T	clock
FBgn0038272	CG7265	3R	OH	clock	OH	clock
FBgn0039682	Obp99c	3R	H	clock	H	clock
FBgn0038357	CG5623	3R	T	clock	T	clock
FBgn0038225	CG8489	3R	TH	clock	TH	clock
FBgn0031655	Marcal1	2L	H	clock	H	clock
FBgn0038429	CG14882	3R	TH	clock	TH	clock
FBgn0000140	asp	3R	un	clock	un	clock
FBgn0038268	CG3631	3R	un	clock	un	clock
FBgn0034117	CG7997	2R	O	clock	O	clock
FBgn0038318	CG6236	3R	O	clock	O	clock
FBgn0033235	CG8728	2R	TOH	clock	TOH	clock
FBgn0037675	HP1e	3R	un	clock	un	clock
FBgn0037687	CG8132	3R	H	clock	H	clock
FBgn0037833	mRpL37	3R	TH	clock	TH	clock
FBgn0052302	CG32302	3L	un	clock	un	clock
FBgn0038371	CG9597	3R	un	clock	un	clock
FBgn0038334	CG6130	3R	TH	clock	TH	clock
FBgn0027841	CstF-64	3R	H	clock	H	clock
FBgn0038316	CG6276	3R	TOH	clock	TOH	clock
FBgn0038735	CG4662	3R	TOH	clock	TOH	clock
FBgn0035268	CG8001	3L	TH	clock	TH	clock
FBgn0038052	CG5538	3R	TH	clock	TH	clock
FBgn0032218	CG5381	2L	un	clock	un	clock
FBgn0038410	CG12785	3R	O	clock	O	clock
FBgn0032730	CG10431	2L	un	clock	un	clock
FBgn0034579	mRpL54	2R	na	clock	na	clock
FBgn0038958	CG13857	3R	na	clock	na	clock
FBgn0038056	CG5961	3R	TH	clock	TH	clock
FBgn0038057	CG12267	3R	un	clock	un	clock
FBgn0036723	CG12229	3L	T	clock	T	clock
FBgn0038466	CG8907	3R	un	clock	un	clock
FBgn0038386	CG5478	3R	T	clock	T	clock
FBgn0036031	CG6761	3L	TH	clock	TH	clock
FBgn0038432	CG14883	3R	un	clock	un	clock
FBgn0050334	CG30334	2R	T	clock	T	clock
FBgn0034304	CG5742	2R	H	clock	H	clock
FBgn0038405	CG8927	3R	un	clock	un	clock
FBgn0035208	CG9184	3L	un	clock	un	clock
FBgn0038470	CG18213	3R	un	clock	un	clock
FBgn0035128	RhoGEF3	3L	TH	clock	TH	clock
FBgn0036448	CG9311	3L	T	clock	T	clock
FBgn0038775	CG17199	3R	T	clock	T	clock
FBgn0040268	Top3alpha	2L	TOH	clock	TOH	clock
FBgn0038404	CG8925	3R	un	clock	un	clock
FBgn0039483	CG14259	3R	un	clock	un	clock
FBgn0038780	CG5060	3R	un	clock	un	clock
FBgn0035851	MED24	3L	H	clock	H	clock
FBgn0002989	okr	2L	un	clock	un	clock
FBgn0038989	CG6937	3R	un	clock	un	clock
FBgn0035138	CG13884	3L	un	clock	un	clock
FBgn0035453	CG10357	3L	un	clock	un	clock
FBgn0038842	CG5630	3R	H	clock	H	clock
FBgn0038422	CG14880	3R	TH	clock	TH	clock
FBgn0035620	CG5150	3L	H	clock	H	clock
FBgn0038865	CG10824	3R	H	clock	H	clock
FBgn0038832	CG15695	3R	un	clock	un	clock
FBgn0038745	CG4538	3R	TH	clock	TH	clock
FBgn0037382	Hpr1	3R	TO	clock	TO	clock
FBgn0038871	CG3337	3R	un	clock	un	clock
FBgn0000462	dl	2L	un	clock	un	clock
FBgn0038751	CG4770	3R	na	clock	na	clock
FBgn0029663	CG10804	X	H	clock	H	clock
FBgn0050085	CG30085	2R	O	clock	O	clock
FBgn0032785	CG10026	2L	TH	clock	TH	clock
FBgn0030734	CG9911	X	TH	clock	TH	clock
FBgn0052297	CG32297	3L	un	clock	un	clock
FBgn0038568	CG14315	3R	un	clock	un	clock
FBgn0038590	CG12320	3R	T	clock	T	clock
FBgn0038582	CG7988	3R	H	clock	H	clock
FBgn0038546	CG7379	3R	TOH	clock	TOH	clock
FBgn0038564	CG7785	3R	H	clock	H	clock
FBgn0038581	CG14314	3R	na	clock	na	clock
FBgn0038897	CG5849	3R	H	clock	H	clock
FBgn0038923	mRpL35	3R	T	clock	T	clock
FBgn0031659	CG14043	2L	T	clock	T	clock
FBgn0039017	CG6985	3R	O	clock	O	clock
FBgn0011297	l(2)not	2R	H	clock	H	clock
FBgn0040494	CG7242	3R	un	clock	un	clock
FBgn0031522	CG3285	2L	H	clock	H	clock
FBgn0032419	CG17217	2L	na	clock	na	clock
FBgn0034295	CG10911	2R	H	clock	H	clock
FBgn0004876	cdi	3R	TH	clock	TH	clock
FBgn0027083	Aats-met	3R	OH	clock	OH	clock
FBgn0039651	CG14508	3R	T	clock	T	clock
FBgn0028406	Rep4	2L	H	clock	H	clock
FBgn0025582	Int6	3L	TOH	clock	TOH	clock
FBgn0027093	Aats-arg	X	H	clock	H	clock
FBgn0026427	Su(var)2-HP2	2R	H	clock	H	clock
FBgn0013770	Cp1	2R	TOH	clock	TOH	clock
FBgn0034114	CG4282	2R	H	clock	H	clock
FBgn0031362	CG17646	2L	H	clock	H	clock
FBgn0026441	ear	3R	TOH	clock	TOH	clock
FBgn0028410	Pk34A	2L	T	clock	T	clock
FBgn0026741	mRpL18	2R	TH	clock	TH	clock
FBgn0026378	Rep	2R	H	clock	H	clock
FBgn0028421	Kap3	X	H	clock	H	clock
FBgn0015221	Fer2LCH	3R	TO	clock	TO	clock
FBgn0037846	CG6574	3R	H	clock	H	clock
FBgn0027086	Aats-ile	3L	TO	clock	TO	clock
FBgn0026751	XRCC1	X	un	clock	un	clock
FBgn0026761	Trap1	2R	TOH	clock	TOH	clock
FBgn0026876	CG11403	X	un	clock	un	clock
FBgn0033855	CG13333	2R	un	clock	un	clock
FBgn0050269	CG30269	2R	un	clock	un	clock
FBgn0037786	CG5361	3R	un	clock	un	clock
FBgn0036064	Ard1	3L	O	clock	O	clock
FBgn0033627	CG13204	2R	T	clock	T	clock
FBgn0027339	jim	3L	OH	clock	OH	clock
FBgn0029769	CG3239	X	H	clock	H	clock
FBgn0038827	Fancd2	3R	un	clock	un	clock
FBgn0032235	CG5096	2L	un	clock	un	clock
FBgn0051116	CG31116	3R	H	clock	H	clock
FBgn0028534	CG7916	2L	un	clock	un	clock
FBgn0037980	CG3313	3R	H	clock	H	clock
FBgn0027549	CG7927	3L	TH	clock	TH	clock
FBgn0032688	CG15160	2L	T	clock	T	clock
FBgn0026722	drosha	2R	un	clock	un	clock
FBgn0036390	CG13738	3L	un	clock	un	clock
FBgn0027513	CG8262	2R	TH	clock	TH	clock
FBgn0027514	CG1024	3R	T	clock	T	clock
FBgn0027497	Madm	3R	TO	clock	TO	clock
FBgn0028695	Rpn1	3L	TOH	clock	TOH	clock
FBgn0027535	botv	2R	H	clock	H	clock
FBgn0034923	Upf3	2R	T	clock	T	clock
FBgn0039466	CG5521	3R	un	clock	un	clock
FBgn0039107	CG10300	3R	un	clock	un	clock
FBgn0016036	mei-P22	3L	na	clock	na	clock
FBgn0039420	CG6154	3R	H	clock	H	clock
FBgn0036995	CG5195	3L	un	clock	un	clock
FBgn0039540	CG12879	3R	na	clock	na	clock
FBgn0051176	CG31176	3R	H	clock	H	clock
FBgn0039467	CG14253	3R	un	clock	un	clock
FBgn0032369	CG6614	2L	H	clock	H	clock
FBgn0039459	CG5491	3R	un	clock	un	clock
FBgn0038658	CG14292	3R	H	clock	H	clock
FBgn0036801	MYPT-75D	3L	un	clock	un	clock
FBgn0038672	CG6005	3R	un	clock	un	clock
FBgn0039491	CG6059	3R	TH	clock	TH	clock
FBgn0035025	CG11416	2R	un	clock	un	clock
FBgn0039447	beat-VII	3R	un	clock	un	clock
FBgn0001992	Cyp303a1	2L	H	clock	H	clock
FBgn0039509	bigmax	3R	OH	clock	OH	clock
FBgn0039523	CG12885	3R	un	clock	un	clock
FBgn0039527	CG5639	3R	un	clock	un	clock
FBgn0039067	CG4448	3R	un	clock	un	clock
FBgn0003444	smo	2L	T	clock	T	clock
FBgn0027085	Aats-leu	3L	H	clock	H	clock
FBgn0039115	CG10214	3R	un	clock	un	clock
FBgn0038071	CG6234	3R	un	clock	un	clock
FBgn0039065	CG4449	3R	O	clock	O	clock
FBgn0036214	CG7264	3L	T	clock	T	clock
FBgn0039870	CG1896	3R	O	clock	O	clock
FBgn0039208	CG6643	3R	TH	clock	TH	clock
FBgn0036934	NPFR76F	3L	H	clock	H	clock
FBgn0039215	CG6695	3R	OH	clock	OH	clock
FBgn0036812	Nufip	3L	un	clock	un	clock
FBgn0003480	spn-B	3R	un	clock	un	clock
FBgn0035470	CG14980	3L	un	clock	un	clock
FBgn0039094	CG10184	3R	un	clock	un	clock
FBgn0038592	CG18599	3R	un	clock	un	clock
FBgn0051436	CG31436	3R	na	clock	na	clock
FBgn0032872	CG2478	2L	H	clock	H	clock
FBgn0036350	CG14111	3L	na	clock	na	clock
FBgn0026634	ldlCp	3R	un	clock	un	clock
FBgn0039122	CG10192	3R	TO	clock	TO	clock
FBgn0031466	CG3119	2L	un	clock	un	clock
FBgn0038636	CG7698	3R	O	clock	O	clock
FBgn0041184	Socs36E	2L	un	clock	un	clock
FBgn0037979	CG3532	3R	T	clock	T	clock
FBgn0038685	CG14282	3R	T	clock	T	clock
FBgn0050115	CG30115	2R	H	clock	H	clock
FBgn0036648	CG4098	3L	un	clock	un	clock
FBgn0035890	CG13667	3L	TO	clock	TO	clock
FBgn0001941	ifc	2L	O	clock	O	clock
FBgn0038655	CG14297	3R	T	clock	T	clock
FBgn0034168	CG15614	2R	na	clock	na	clock
FBgn0040696	CG18675	3L	T	clock	T	clock
FBgn0039222	CG6879	3R	un	clock	un	clock
FBgn0038485	CG5255	3R	un	clock	un	clock
FBgn0033257	CG8713	2R	un	clock	un	clock
FBgn0029980	CG10778	X	O	clock	O	clock
FBgn0039759	CG9733	3R	un	clock	un	clock
FBgn0014022	Rlb1	3R	OH	clock	OH	clock
FBgn0038501	CG5319	3R	H	clock	H	clock
FBgn0038532	CG14322	3R	un	clock	un	clock
FBgn0037016	CG13252	3L	O	clock	O	clock
FBgn0037377	CG1218	3R	T	clock	T	clock
FBgn0039294	Cad96Cb	3R	T	clock	T	clock
FBgn0038639	CG7705	3R	TH	clock	TH	clock
FBgn0005386	ash1	3L	T	clock	T	clock
FBgn0039387	CG5959	3R	na	clock	na	clock
FBgn0039296	CG10420	3R	H	clock	H	clock
FBgn0039489	CG5880	3R	O	clock	O	clock
FBgn0033777	CG17574	2R	T	clock	T	clock
FBgn0033539	CG16728	2R	un	clock	un	clock
FBgn0039301	CG11875	3R	T	clock	T	clock
FBgn0039155	kal-1	3R	H	clock	H	clock
FBgn0034063	CG8389	2R	TH	clock	TH	clock
FBgn0038638	CG7702	3R	un	clock	un	clock
FBgn0020399	Mst89B	3R	T	clock	T	clock
FBgn0051465	CG31465	3R	na	clock	na	clock
FBgn0039405	CG14550	3R	O	clock	O	clock
FBgn0039378	alpha4GT2	3R	na	clock	na	clock
FBgn0039336	CG4553	3R	TO	clock	TO	clock
FBgn0039342	CG5107	3R	H	clock	H	clock
FBgn0039312	CG10514	3R	H	clock	H	clock
FBgn0050339	CG30339	2R	un	clock	un	clock
FBgn0033347	CG8248	2R	H	clock	H	clock
FBgn0035409	CG14963	3L	un	clock	un	clock
FBgn0031301	CG14339	2L	T	clock	T	clock
FBgn0028693	Rpn12	3L	OH	clock	OH	clock
FBgn0032797	CG10186	2L	H	clock	H	clock
FBgn0039880	CG2112	3R	T	clock	T	clock
FBgn0028903	CG13243	2L	T	clock	T	clock
FBgn0030403	CG1824	X	H	clock	H	clock
FBgn0037293	CG12007	3R	un	clock	un	clock
FBgn0030328	CG2446	X	TOH	clock	TOH	clock
FBgn0010280	Taf4	3L	TOH	clock	TOH	clock
FBgn0051025	CG31025	3R	TH	clock	TH	clock
FBgn0033376	CG8777	2R	H	clock	H	clock
FBgn0038337	CG6125	3R	TH	clock	TH	clock
FBgn0033652	ths	2R	un	clock	un	clock
FBgn0004795	retn	2R	un	clock	un	clock
FBgn0030855	CG5800	X	T	clock	T	clock
FBgn0011740	alpha-Man-II	3R	H	clock	H	clock
FBgn0037778	mtTFB2	3R	OH	clock	OH	clock
FBgn0027490	D12	2L	OH	clock	OH	clock
FBgn0034987	CG3363	2R	H	clock	H	clock
FBgn0010620	Sip1	2R	H	clock	H	clock
FBgn0027590	CG16936	2R	OH	clock	OH	clock
FBgn0030933	CG6470	X	TH	clock	TH	clock
FBgn0030089	AP-1gamma	X	OH	clock	OH	clock
FBgn0002887	mus201	2L	un	clock	un	clock
FBgn0036882	CG9279	3L	TH	clock	TH	clock
FBgn0051637	CG31637	2L	O	clock	O	clock
FBgn0020626	Osbp	3R	TH	clock	TH	clock
FBgn0029696	CG15571	X	na	clock	na	clock
FBgn0034442	CG11257	2R	un	clock	un	clock
FBgn0038391	GATAe	3R	un	clock	un	clock
FBgn0039282	CG11848	3R	H	clock	H	clock
FBgn0036765	CG7408	3L	T	clock	T	clock
FBgn0039153	CG5463	3R	un	clock	un	clock
FBgn0026190	PH4alphaMP	3R	na	clock	na	clock
FBgn0038266	CG3610	3R	TH	clock	TH	clock
FBgn0037386	CG1208	3R	H	clock	H	clock
FBgn0032361	CG6488	2L	T	clock	T	clock
FBgn0031279	CG3544	2L	TH	clock	TH	clock
FBgn0034939	thoc5	2R	T	clock	T	clock
FBgn0050177	CG30177	2R	T	clock	T	clock
FBgn0031317	CG5118	2L	un	clock	un	clock
FBgn0027287	l(1)G0168	X	OH	clock	OH	clock
FBgn0034021	CG8180	2R	OH	clock	OH	clock
FBgn0034665	CG4372	2R	na	clock	na	clock
FBgn0003295	ru	3L	un	clock	un	clock
FBgn0052113	CG32113	3L	na	clock	na	clock
FBgn0036796	CG18231	3L	na	clock	na	clock
FBgn0017561	Ork1	X	OH	clock	OH	clock
FBgn0027951	MTA1-like	3R	TOH	clock	TOH	clock
FBgn0037860	CG6629	3R	T	clock	T	clock
FBgn0028496	CG30116	2R	TH	clock	TH	clock
FBgn0004572	5-HT1B	2R	na	clock	na	clock
FBgn0038000	CG10014	3R	TH	clock	TH	clock
FBgn0033275	CG14756	2R	un	clock	un	clock
FBgn0031985	CG8683	2L	TOH	clock	TOH	clock
FBgn0038506	CG5860	3R	un	clock	un	clock
FBgn0031729	CG12511	2L	na	clock	na	clock
FBgn0029672	CG2875	X	O	clock	O	clock
FBgn0045759	bin	3L	un	clock	un	clock
FBgn0038380	CG14877	3R	na	clock	na	clock
FBgn0036312	CG17667	3L	H	clock	H	clock
FBgn0034202	CG17287	2R	na	clock	na	clock
FBgn0037720	CG8312	3R	TH	clock	TH	clock
FBgn0041174	Vhl	2R	un	clock	un	clock
FBgn0039820	CG15554	3R	un	clock	un	clock
FBgn0038425	CG14881	3R	un	clock	un	clock
FBgn0030409	CG15728	X	un	clock	un	clock
FBgn0015946	grim	3L	un	clock	un	clock
FBgn0004650	fs(1)N	X	TO	clock	TO	clock
FBgn0031869	CG18304	2L	un	clock	un	clock
FBgn0034315	CG5721	2R	TOH	clock	TOH	clock
FBgn0027620	Acf1	3R	T	clock	T	clock
FBgn0001247	Ide	3L	OH	clock	OH	clock
FBgn0053249	CG33249	X	H	clock	H	clock
FBgn0033391	CG8026	2R	T	clock	T	clock
FBgn0039659	CG14506	3R	na	clock	na	clock
FBgn0034662	CG13492	2R	un	clock	un	clock
FBgn0032857	CG10947	2L	TH	clock	TH	clock
FBgn0053341	CG33341	3R	na	clock	na	clock
FBgn0053324	CG33324	3R	T	clock	T	clock
FBgn0035060	Eps-15	2R	TOH	clock	TOH	clock
FBgn0034948	CG3825	2R	TH	clock	TH	clock
FBgn0037832	CG14686	3R	un	clock	un	clock
FBgn0036288	CG10660	3L	T	clock	T	clock
FBgn0033735	CG8525	2R	TOH	clock	TOH	clock
FBgn0030659	CG9215	X	T	clock	T	clock
FBgn0037340	CG14671	3R	na	clock	na	clock
FBgn0030796	CG4829	X	OH	clock	OH	clock
FBgn0036775	CG5147	3L	TO	clock	TO	clock
FBgn0031132	CG15450	X	T	clock	T	clock
FBgn0030678	CG11679	X	O	clock	O	clock
FBgn0030744	CG9992	X	TO	clock	TO	clock
FBgn0014877	Roe1	2R	T	clock	T	clock
FBgn0030943	CG6540	X	T	clock	T	clock
FBgn0038156	CG14372	3R	un	clock	un	clock
FBgn0030776	CG4653	X	un	clock	un	clock
FBgn0034722	CG10955	2R	TH	clock	TH	clock
FBgn0035209	CG13914	3L	T	clock	T	clock
FBgn0035518	CG15011	3L	T	clock	T	clock
FBgn0030740	CG9917	X	OH	clock	OH	clock
FBgn0032252	CG6232	2L	TO	clock	TO	clock
FBgn0033195	CG1360	2R	un	clock	un	clock
FBgn0038543	CG7397	3R	H	clock	H	clock
FBgn0033732	CG13157	2R	na	clock	na	clock
FBgn0033475	CG12129	2R	H	clock	H	clock
FBgn0032234	CG5091	2L	T	clock	T	clock
FBgn0032228	CG5367	2L	na	clock	na	clock
FBgn0008651	lbl	3R	un	clock	un	clock
FBgn0035854	CG8005	3L	T	clock	T	clock
FBgn0032216	CG5384	2L	TO	clock	TO	clock
FBgn0004595	pros	3R	TH	clock	TH	clock
FBgn0032925	CG9246	2L	H	clock	H	clock
FBgn0035521	CG1268	3L	H	clock	H	clock
FBgn0038168	CG9591	3R	TOH	clock	TOH	clock
FBgn0037696	CG9362	3R	un	clock	un	clock
FBgn0030892	CG7206	X	TH	clock	TH	clock
FBgn0036321	CG14120	3L	un	clock	un	clock
FBgn0032986	CG3262	2L	OH	clock	OH	clock
FBgn0030793	CG9125	X	T	clock	T	clock
FBgn0030795	ppk28	X	un	clock	un	clock
FBgn0036671	CG9951	3L	TH	clock	TH	clock
FBgn0038607	CG7669	3R	TH	clock	TH	clock
FBgn0053051	CG33051	3L	un	clock	un	clock
FBgn0035996	CG3448	3L	un	clock	un	clock
FBgn0032178	CG4804	2L	H	clock	H	clock
FBgn0033807	AQP	2R	H	clock	H	clock
FBgn0050355	CG30355	2R	T	clock	T	clock
FBgn0031979	CG7429	2L	un	clock	un	clock
FBgn0010762	simj	3L	H	clock	H	clock
FBgn0000477	DNaseII	3R	H	clock	H	clock
FBgn0032803	CG13082	2L	O	clock	O	clock
FBgn0027914	Gen	3L	O	clock	O	clock
FBgn0038412	Zip3	3R	un	clock	un	clock
FBgn0011020	l(3)s2214	3R	O	clock	O	clock
FBgn0030658	CG7872	X	TH	clock	TH	clock
FBgn0037320	CG14668	3R	T	clock	T	clock
FBgn0030361	CG1492	X	un	clock	un	clock
FBgn0015553	tos	2L	un	clock	un	clock
FBgn0051004	CG31004	3R	H	clock	H	clock
FBgn0033306	CG14747	2R	un	clock	un	clock
FBgn0031752	CG9044	2L	H	clock	H	clock
FBgn0037506	CG1287	3R	TH	clock	TH	clock
FBgn0037853	CG14696	3R	un	clock	un	clock
FBgn0030777	CG9672	X	H	clock	H	clock
FBgn0036451	CG9425	3L	un	clock	un	clock
FBgn0026396	Or22c	2L	na	clock	na	clock
FBgn0030611	CG15027	X	un	clock	un	clock
FBgn0030688	CG8952	X	H	clock	H	clock
FBgn0032780	CG13085	2L	un	clock	un	clock
FBgn0035873	CG13670	3L	na	clock	na	clock
FBgn0003041	pbl	3L	TO	clock	TO	clock
FBgn0031004	CG7992	X	un	clock	un	clock
FBgn0038248	CG7886	3R	TH	clock	TH	clock
FBgn0037137	Nopp140	3L	TO	clock	TO	clock
FBgn0015546	spel1	2L	O	clock	O	clock
FBgn0034194	CG15611	2R	O	clock	O	clock
FBgn0052085	CG32085	3L	TH	clock	TH	clock
FBgn0038102	CG14383	3R	un	clock	un	clock
FBgn0031191	CG14617	X	TH	clock	TH	clock
FBgn0039673	CG7568	3R	un	clock	un	clock
FBgn0035104	CG13875	3L	un	clock	un	clock
FBgn0030610	CG9065	X	H	clock	H	clock
FBgn0037630	CG11775	3R	un	clock	un	clock
FBgn0040358	CG14625	X	na	clock	na	clock
FBgn0032476	CG5439	2L	T	clock	T	clock
FBgn0042126	CG18788	2L	na	clock	na	clock
FBgn0033226	CG1882	2R	TH	clock	TH	clock
FBgn0034623	CG9822	2R	un	clock	un	clock
FBgn0034921	CG11183	2R	TOH	clock	TOH	clock
FBgn0020280	laf	3R	T	clock	T	clock
FBgn0050281	CG30281	2R	H	clock	H	clock
FBgn0039863	CG1815	3R	H	clock	H	clock
FBgn0039508	CG3368	3R	OH	clock	OH	clock
FBgn0038640	CG7706	3R	un	clock	un	clock
FBgn0024251	bbx	X	TO	clock	TO	clock
FBgn0033795	Cap-G	2R	T	clock	T	clock
FBgn0011836	Taf2	3L	H	clock	H	clock
FBgn0039059	CG13829	3R	na	clock	na	clock
FBgn0035379	CG9972	3L	H	clock	H	clock
FBgn0036652	CG13032	3L	T	clock	T	clock
FBgn0037235	CG1103	3R	TH	clock	TH	clock
FBgn0035621	CG10591	3L	un	clock	un	clock
FBgn0039187	CG6454	3R	H	clock	H	clock
FBgn0032012	CG7870	2L	TH	clock	TH	clock
FBgn0028382	cyp33	2R	un	clock	un	clock
FBgn0033087	CG3194	2R	un	clock	un	clock
FBgn0037365	CG2104	3R	T	clock	T	clock
FBgn0015033	Cyp4d8	3L	H	clock	H	clock
FBgn0023023	CRMP	3R	H	clock	H	clock
FBgn0041205	key	2R	O	clock	O	clock
FBgn0051481	pb	3R	na	clock	na	clock
FBgn0039040	CG13833	3R	na	clock	na	clock
FBgn0028858	CG10839	2L	T	clock	T	clock
FBgn0034085	Ptp52F	2R	un	clock	un	clock
FBgn0011341	Karybeta3	3R	TOH	clock	TOH	clock
FBgn0029704	CG2982	X	OH	clock	OH	clock
FBgn0039151	CG13607	3R	H	clock	H	clock
FBgn0038516	CG5840	3R	H	clock	H	clock
FBgn0030170	CG2990	X	un	clock	un	clock
FBgn0028744	CG5033	2R	O	clock	O	clock
FBgn0030787	CG9609	X	un	clock	un	clock
FBgn0039767	CG2218	3R	T	clock	T	clock
FBgn0000662	fl(2)d	2R	H	clock	H	clock
FBgn0038725	CG6184	3R	TH	clock	TH	clock
FBgn0032798	CG10132	2L	H	clock	H	clock
FBgn0034001	mRpL41	2R	un	clock	un	clock
FBgn0027791	O-fut2	X	OH	clock	OH	clock
FBgn0038993	CG13843	3R	TH	clock	TH	clock
FBgn0040719	CG15357	2L	un	clock	un	clock
FBgn0039663	CG2321	3R	O	clock	O	clock
FBgn0029658	CG14269	X	T	clock	T	clock
FBgn0030984	tgy	X	un	clock	un	clock
FBgn0034401	CG15100	2R	TO	clock	TO	clock
FBgn0030366	CG1490	X	TOH	clock	TOH	clock
FBgn0038772	CG4973	3R	un	clock	un	clock
FBgn0061492	loj	3L	un	clock	un	clock
FBgn0031275	GABA-B-R3	2L	un	clock	un	clock
FBgn0032276	CG17098	2L	T	clock	T	clock
FBgn0030628	CG9114	X	un	clock	un	clock
FBgn0036920	CG8004	3L	un	clock	un	clock
FBgn0039664	CG2006	3R	O	clock	O	clock
FBgn0015664	Dref	2L	H	clock	H	clock
FBgn0015295	shark	2R	un	clock	un	clock
FBgn0000326	clt	2R	un	clock	un	clock
FBgn0029940	CG1958	X	TH	clock	TH	clock
FBgn0037850	CG14695	3R	na	clock	na	clock
FBgn0035540	Syx17	3L	H	clock	H	clock
FBgn0002542	lds	3R	un	clock	un	clock
FBgn0032295	CG12299	2L	un	clock	un	clock
FBgn0035038	CG13588	2R	un	clock	un	clock
FBgn0035948	CG5644	3L	H	clock	H	clock
FBgn0032483	CG15482	2L	T	clock	T	clock
FBgn0052643	CG32643	X	un	clock	un	clock
FBgn0032058	CG9289	2L	na	clock	na	clock
FBgn0032961	CG1416	2L	TOH	clock	TOH	clock
FBgn0036439	CG13474	3L	na	clock	na	clock
FBgn0050192	CG30192	2R	T	clock	T	clock
FBgn0039079	CG17381	3R	na	clock	na	clock
FBgn0032209	Hand	2L	na	clock	na	clock
FBgn0026729	axo	3L	un	clock	un	clock
FBgn0035553	CG13722	3L	un	clock	un	clock
FBgn0030847	CG12991	X	un	clock	un	clock
FBgn0069913	CG4681	2R	TOH	clock	TOH	clock
FBgn0036614	CG4925	3L	TO	clock	TO	clock
FBgn0036942	CG7328	3L	un	clock	un	clock
FBgn0037547	CG7910	3R	TH	clock	TH	clock
FBgn0039680	CAP-D2	3R	O	clock	O	clock
FBgn0014007	Ptp69D	3L	un	clock	un	clock
FBgn0051279	CG31279	3R	na	clock	na	clock
FBgn0036285	toe	3L	H	clock	H	clock
FBgn0032612	CG13282	2L	un	clock	un	clock
FBgn0028470	CG5208	3R	H	clock	H	clock
FBgn0037417	Osi10	3R	na	clock	na	clock
FBgn0003742	tra2	2R	un	clock	un	clock
FBgn0033738	CG8830	2R	TOH	clock	TOH	clock
FBgn0032821	CdGAPr	2L	T	clock	T	clock
FBgn0002440	l(3)mbn	3L	un	clock	un	clock
FBgn0037344	CG2926	3R	TOH	clock	TOH	clock
FBgn0051679	CG31679	2L	T	clock	T	clock
FBgn0028717	Lnk	3R	OH	clock	OH	clock
FBgn0032949	CG3305	2L	TOH	clock	TOH	clock
FBgn0011737	wee	2L	TH	clock	TH	clock
FBgn0033392	CG8027	2R	un	clock	un	clock
FBgn0031573	CG3407	2L	un	clock	un	clock
FBgn0030082	HP1b	X	O	clock	O	clock
FBgn0026061	Mipp1	3L	OH	clock	OH	clock
FBgn0030801	CG4875	X	un	clock	un	clock
FBgn0037415	Osi8	3R	na	clock	na	clock
FBgn0062413	Ctr1A	X	un	clock	un	clock
FBgn0037918	CG6791	3R	H	clock	H	clock
FBgn0029681	CG15239	X	un	clock	un	clock
FBgn0026402	NiPp1	2R	T	clock	T	clock
FBgn0034816	CG3085	2R	TH	clock	TH	clock
FBgn0038389	CG5516	3R	un	clock	un	clock
FBgn0038199	CG14358	3R	na	clock	na	clock
FBgn0039598	CG14061	3R	un	clock	un	clock
FBgn0050183	CG30183	2R	T	clock	T	clock
FBgn0050094	CG30094	2R	T	clock	T	clock
FBgn0039386	CG5948	3R	na	clock	na	clock
FBgn0030398	CG2555	X	H	clock	H	clock
FBgn0035508	CG15005	3L	un	clock	un	clock
FBgn0032956	cul-2	2L	TH	clock	TH	clock
FBgn0032123	Oatp30B	2L	TH	clock	TH	clock
FBgn0037312	CG11999	3R	TH	clock	TH	clock
FBgn0039210	CG13625	3R	H	clock	H	clock
FBgn0031118	RhoGAP19D	X	OH	clock	OH	clock
FBgn0033628	CG13203	2R	T	clock	T	clock
FBgn0023077	inaF	X	H	clock	H	clock
FBgn0033968	CG10200	2R	H	clock	H	clock
FBgn0024947	NTPase	2L	H	clock	H	clock
FBgn0038205	Kif19A	3R	na	clock	na	clock
FBgn0030182	CG15311	X	na	clock	na	clock
FBgn0002930	nec	2R	TH	clock	TH	clock
FBgn0024510	dlt	3L	T	clock	T	clock
FBgn0031673	CG31650	2L	TOH	clock	TOH	clock
FBgn0033309	CG8735	2R	TOH	clock	TOH	clock
FBgn0039193	CG13613	3R	na	clock	na	clock
FBgn0039078	CG4374	3R	un	clock	un	clock
FBgn0039302	Nup358	3R	TOH	clock	TOH	clock
FBgn0032430	CG6388	2L	TOH	clock	TOH	clock
FBgn0033802	CG17724	2R	T	clock	T	clock
FBgn0036886	CG9300	3L	O	clock	O	clock
FBgn0036463	CG5392	3L	un	clock	un	clock
FBgn0040373	CG3038	X	un	clock	un	clock
FBgn0032793	CG10189	2L	OH	clock	OH	clock
FBgn0013773	Cyp6a22	2R	H	clock	H	clock
FBgn0030889	CG15373	X	na	clock	na	clock
FBgn0034566	CG9313	2R	TH	clock	TH	clock
FBgn0032006	Pvr	2L	H	clock	H	clock
FBgn0037788	CG3940	3R	un	clock	un	clock
FBgn0051698	CG31698	2L	un	clock	un	clock
FBgn0022700	Cht4	2R	un	clock	un	clock
FBgn0038868	CG5862	3R	TOH	clock	TOH	clock
FBgn0053123	CG33123	2L	T	clock	T	clock
FBgn0053228	CG33228	2R	un	clock	un	clock
FBgn0040732	CG16926	2R	T	clock	T	clock
FBgn0031970	CG7227	2L	TH	clock	TH	clock
FBgn0000097	aop	2L	H	clock	H	clock
FBgn0034406	Jheh3	2R	OH	clock	OH	clock
FBgn0014963	gpp	3R	T	clock	T	clock
FBgn0031764	CG9107	2L	TH	clock	TH	clock
FBgn0022085	l(2)k07433	2R	TH	clock	TH	clock
FBgn0033092	CG9422	2R	H	clock	H	clock
FBgn0051901	CG31901	2L	un	clock	un	clock
FBgn0046874	Pif1B	3R	TH	clock	TH	clock
FBgn0027509	CG7261	2L	H	clock	H	clock
FBgn0035689	CG7376	3L	un	clock	un	clock
FBgn0029827	CG6048	X	un	clock	un	clock
FBgn0004879	plx	3R	un	clock	un	clock
FBgn0033166	CG11166	2R	T	clock	T	clock
FBgn0039463	CG18472	3R	T	clock	T	clock
FBgn0034540	CG11136	2R	un	clock	un	clock
FBgn0014395	tilB	X	T	clock	T	clock
FBgn0013732	sced	2R	H	clock	H	clock
FBgn0025455	CycT	3L	TOH	clock	TOH	clock
FBgn0014930	CG2846	3R	O	clock	O	clock
FBgn0014417	CG13397	2L	H	clock	H	clock
FBgn0014949	btn	3R	un	clock	un	clock
FBgn0011455	l(3)neo18	3L	TH	clock	TH	clock
FBgn0031914	CG5973	2L	H	clock	H	clock
FBgn0031696	CG14030	2L	T	clock	T	clock
FBgn0050015	CG30015	2R	TH	clock	TH	clock
FBgn0030243	CG2186	X	un	clock	un	clock
FBgn0011638	La	2L	TOH	clock	TOH	clock
FBgn0037755	CG12945	3R	un	clock	un	clock
FBgn0038475	Keap1	3R	H	clock	H	clock
FBgn0039003	wfs1	3R	T	clock	T	clock
FBgn0032416	Gr33a	2L	na	clock	na	clock
FBgn0053096	CG33096	3R	H	clock	H	clock
FBgn0036578	CG5018	3L	O	clock	O	clock
FBgn0052675	CG32675	X	TH	clock	TH	clock
FBgn0032810	CG13077	2L	un	clock	un	clock
FBgn0000482	dor	X	OH	clock	OH	clock
FBgn0005617	msl-1	2L	O	clock	O	clock
FBgn0010926	l(3)07882	3R	OH	clock	OH	clock
FBgn0010768	sqz	3R	un	clock	un	clock
FBgn0039060	CG13836	3R	na	clock	na	clock
FBgn0036078	Or67c	3L	na	clock	na	clock
FBgn0010218	Cpn	3R	H	clock	H	clock
FBgn0032603	CG17928	2L	un	clock	un	clock
FBgn0010355	Taf1	3R	TOH	clock	TOH	clock
FBgn0037445	CG9727	3R	un	clock	un	clock
FBgn0027585	CG8740	2R	H	clock	H	clock
FBgn0032668	CG17681	2L	na	clock	na	clock
FBgn0031782	CG9226	2L	TOH	clock	TOH	clock
FBgn0011785	BRWD3	3R	T	clock	T	clock
FBgn0010287	Trf	2L	un	clock	un	clock
FBgn0050375	CG30375	2R	T	clock	T	clock
FBgn0035845	CG13675	3L	na	clock	na	clock
FBgn0031703	CG12512	2L	un	clock	un	clock
FBgn0054008	CG34008	NA	un	clock	un	clock
FBgn0023530	CG3740	X	O	clock	O	clock
FBgn0031945	CG7191	2L	H	clock	H	clock
FBgn0031975	CG7356	2L	OH	clock	OH	clock
FBgn0031640	CG11926	2L	H	clock	H	clock
FBgn0031343	CG18131	2L	T	clock	T	clock
FBgn0031707	CG14020	2L	na	clock	na	clock
FBgn0033170	sPLA2	2R	un	clock	un	clock
FBgn0031697	CG14024	2L	H	clock	H	clock
FBgn0028936	CG16873	2L	un	clock	un	clock
FBgn0033943	CG12869	2R	un	clock	un	clock
FBgn0031822	CG9548	2L	un	clock	un	clock
FBgn0001079	fu	X	un	clock	un	clock
FBgn0037502	CG10113	3R	TH	clock	TH	clock
FBgn0039792	CG2267	3R	TH	clock	TH	clock
FBgn0036686	CG7728	3L	OH	clock	OH	clock
FBgn0033054	CG14591	2R	un	clock	un	clock
FBgn0031972	CG7221	2L	un	clock	un	clock
FBgn0037539	CG10435	3R	un	clock	un	clock
FBgn0051111	CG31111	3R	un	clock	un	clock
FBgn0031779	CG9175	2L	H	clock	H	clock
FBgn0028484	Ack	3L	TH	clock	TH	clock
FBgn0036884	CG14098	3L	T	clock	T	clock
FBgn0028428	Ih	2R	H	clock	H	clock
FBgn0031736	CG11030	2L	un	clock	un	clock
FBgn0011823	Pen	2L	TOH	clock	TOH	clock
FBgn0034184	CG9646	2R	H	clock	H	clock
FBgn0011692	pav	3L	TOH	clock	TOH	clock
FBgn0031731	CG14007	2L	na	clock	na	clock
FBgn0034110	Atg9	2R	H	clock	H	clock
FBgn0052251	CG32251	3L	un	clock	un	clock
FBgn0030491	CG15753	X	na	clock	na	clock
FBgn0031630	CG15629	2L	O	clock	O	clock
FBgn0039025	CG7023	3R	TH	clock	TH	clock
FBgn0051992	CG31992	IV	TOH	clock	TOH	clock
FBgn0031756	CG13992	2L	un	clock	un	clock
FBgn0051213	CG31213	3R	T	clock	T	clock
FBgn0030510	CG12177	X	TH	clock	TH	clock
FBgn0037191	CG14448	3L	T	clock	T	clock
FBgn0028852	CG15262	2L	T	clock	T	clock
FBgn0015040	Cyp9c1	2R	T	clock	T	clock
FBgn0004510	Ets97D	3R	un	clock	un	clock
FBgn0029887	CG3198	X	TOH	clock	TOH	clock
FBgn0016970	l(2)k10201	2R	na	clock	na	clock
FBgn0015541	sda	3R	OH	clock	OH	clock
FBgn0015575	alpha-Est7	3R	H	clock	H	clock
FBgn0015282	Pros26.4	3R	TOH	clock	TOH	clock
FBgn0037296	CG12161	3R	T	clock	T	clock
FBgn0027356	Amph	2R	un	clock	un	clock
FBgn0028984	Spn5	3R	H	clock	H	clock
FBgn0037526	CG10092	3R	un	clock	un	clock
FBgn0015391	glu	2L	H	clock	H	clock
FBgn0020385	pug	3R	TOH	clock	TOH	clock
FBgn0002723	Rst(1)JH	X	H	clock	H	clock
FBgn0030016	Or7a	X	na	clock	na	clock
FBgn0030786	mRpL22	X	H	clock	H	clock
FBgn0015372	chrw	2R	H	clock	H	clock
FBgn0015571	alpha-Est3	3R	TH	clock	TH	clock
FBgn0032536	Ance-3	2L	un	clock	un	clock
FBgn0015402	ksr	3R	T	clock	T	clock
FBgn0030386	CG2574	X	T	clock	T	clock
FBgn0015844	Xpd	2R	TO	clock	TO	clock
FBgn0025635	CG17829	X	O	clock	O	clock
FBgn0001259	in	3L	un	clock	un	clock
FBgn0011746	ana	2R	TH	clock	TH	clock
FBgn0037462	CG15179	3R	T	clock	T	clock
FBgn0036186	CG6071	3L	T	clock	T	clock
FBgn0001974	l(2)35Bd	2L	O	clock	O	clock
FBgn0033267	CG11508	2R	T	clock	T	clock
FBgn0029552	CG14631	X	na	clock	na	clock
FBgn0015801	Reg-5	2R	TH	clock	TH	clock
FBgn0036894	CG8793	3L	TO	clock	TO	clock
FBgn0031061	CG14232	X	T	clock	T	clock
FBgn0042711	Hex-t1	3R	T	clock	T	clock
FBgn0015247	Iap2	2R	TH	clock	TH	clock
FBgn0036099	CG11811	3L	OH	clock	OH	clock
FBgn0016070	smg	3L	TH	clock	TH	clock
FBgn0003075	Pgk	2L	TOH	clock	TOH	clock
FBgn0015765	Mpk2	3R	T	clock	T	clock
FBgn0034461	CG15124	2R	un	clock	un	clock
FBgn0016123	Aph-4	3R	TH	clock	TH	clock
FBgn0015584	Acp53Ea	2R	na	clock	na	clock
FBgn0010607	l(2)05714	2L	un	clock	un	clock
FBgn0029896	CG3168	X	H	clock	H	clock
FBgn0003715	Tkr	2R	H	clock	H	clock
FBgn0037304	CG1113	3R	un	clock	un	clock
FBgn0002069	Aats-asp	2R	TOH	clock	TOH	clock
FBgn0034229	CG4847	2R	TH	clock	TH	clock
FBgn0020248	stet	3L	T	clock	T	clock
FBgn0029848	CG3599	X	na	clock	na	clock
FBgn0020240	Mcr	2L	un	clock	un	clock
FBgn0003292	rt	3L	un	clock	un	clock
FBgn0030275	CG1397	X	un	clock	un	clock
FBgn0010406	RNaseX25	3L	OH	clock	OH	clock
FBgn0020623	Pal	2R	H	clock	H	clock
FBgn0010812	Tom34	3R	TOH	clock	TOH	clock
FBgn0034694	CG6613	2R	H	clock	H	clock
FBgn0003900	twi	2R	T	clock	T	clock
FBgn0026869	Thd1	IV	OH	clock	OH	clock
FBgn0052246	CG32246	3L	un	clock	un	clock
FBgn0010531	CCS	2R	H	clock	H	clock
FBgn0031498	CG17260	2L	TOH	clock	TOH	clock
FBgn0022070	l(2)k07824	2R	un	clock	un	clock
FBgn0021875	Zfrp8	2R	T	clock	T	clock
FBgn0038424	CG17565	3R	TOH	clock	TOH	clock
FBgn0032142	CG13120	2L	na	clock	na	clock
FBgn0005654	lat	2R	OH	clock	OH	clock
FBgn0011282	Pbprp4	3R	na	clock	na	clock
FBgn0015924	crq	2L	TOH	clock	TOH	clock
FBgn0003390	shf	X	H	clock	H	clock
FBgn0053509	CG33509	2L	na	clock	na	clock
FBgn0020493	Dad	3R	H	clock	H	clock
FBgn0020513	ade5	X	OH	clock	OH	clock
FBgn0016754	sba	3R	H	clock	H	clock
FBgn0032774	CG17549	2L	H	clock	H	clock
FBgn0039246	CG10845	3R	T	clock	T	clock
FBgn0020272	mst	X	T	clock	T	clock
FBgn0016930	smi35A	2L	OH	clock	OH	clock
FBgn0034590	Magi	2R	un	clock	un	clock
FBgn0034858	eIF2B-delta	2R	TOH	clock	TOH	clock
FBgn0032219	CG4995	2L	TH	clock	TH	clock
FBgn0030004	CG10958	X	TH	clock	TH	clock
FBgn0051368	CG31368	3R	O	clock	O	clock
FBgn0032692	CG15161	2L	un	clock	un	clock
FBgn0031592	Art2	2L	na	clock	na	clock
FBgn0032644	CG5131	2L	un	clock	un	clock
FBgn0031377	CG15356	2L	un	clock	un	clock
FBgn0032229	CG5045	2L	TH	clock	TH	clock
FBgn0002673	twe	2L	T	clock	T	clock
FBgn0029147	NtR	2R	un	clock	un	clock
FBgn0014141	cher	3R	H	clock	H	clock
FBgn0032973	CG6675	2L	T	clock	T	clock
FBgn0032661	PFE	2L	un	clock	un	clock
FBgn0038654	CG14298	3R	na	clock	na	clock
FBgn0033876	synaptogyrin	2R	H	clock	H	clock
FBgn0037291	CG14662	3R	T	clock	T	clock
FBgn0037655	CG11984	3R	TOH	clock	TOH	clock
FBgn0000723	Fps85D	3R	TH	clock	TH	clock
FBgn0032705	Grip71	2L	un	clock	un	clock
FBgn0034553	CG9993	2R	un	clock	un	clock
FBgn0029121	Sras	3L	un	clock	un	clock
FBgn0032149	CG4036	2L	un	clock	un	clock
FBgn0032154	CG5924	2L	T	clock	T	clock
FBgn0032701	CG10341	2L	OH	clock	OH	clock
FBgn0035970	CG4483	3L	na	clock	na	clock
FBgn0037341	CG12746	3R	TOH	clock	TOH	clock
FBgn0032387	CG16965	2L	na	clock	na	clock
FBgn0032801	CG10165	2L	TH	clock	TH	clock
FBgn0027504	CG8878	2R	TO	clock	TO	clock
FBgn0031826	CG9550	2L	T	clock	T	clock
FBgn0014076	Vm32E	2L	na	clock	na	clock
FBgn0039280	CG10238	3R	H	clock	H	clock
FBgn0032401	CG6792	2L	un	clock	un	clock
FBgn0038472	CG3995	3R	H	clock	H	clock
FBgn0036889	CG14100	3L	T	clock	T	clock
FBgn0032815	CG10462	2L	O	clock	O	clock
FBgn0051852	Tap42	2L	un	clock	un	clock
FBgn0037540	CG2702	3R	TO	clock	TO	clock
FBgn0032750	CG10495	2L	OH	clock	OH	clock
FBgn0031719	CG18269	2L	na	clock	na	clock
FBgn0030486	CG1716	X	TO	clock	TO	clock
FBgn0025821	I-t	3R	na	clock	na	clock
FBgn0032455	CG5792	2L	H	clock	H	clock
FBgn0033638	CG9005	2R	TH	clock	TH	clock
FBgn0032787	CG10195	2L	un	clock	un	clock
FBgn0032303	CG6508	2L	un	clock	un	clock
FBgn0029756	CG3309	X	T	clock	T	clock
FBgn0024252	Ark	2R	H	clock	H	clock
FBgn0039165	CG6204	3R	OH	clock	OH	clock
FBgn0034786	CG13531	2R	T	clock	T	clock
FBgn0032109	CG17005	2L	T	clock	T	clock
FBgn0033405	CG13954	2R	un	clock	un	clock
FBgn0032305	CG6700	2L	un	clock	un	clock
FBgn0032207	CG5640	2L	H	clock	H	clock
FBgn0035260	CG7991	3L	na	clock	na	clock
FBgn0054043	CG34043	NA	un	clock	un	clock
FBgn0035627	Sse	3L	un	clock	un	clock
FBgn0032727	CG10623	2L	TO	clock	TO	clock
FBgn0038427	CG12753	3R	H	clock	H	clock
FBgn0028467	CG11070	2L	OH	clock	OH	clock
FBgn0032340	CG6181	2L	un	clock	un	clock
FBgn0010575	sbb	2R	TH	clock	TH	clock
FBgn0032338	CG16854	2L	TH	clock	TH	clock
FBgn0031432	Cyp309a1	2L	un	clock	un	clock
FBgn0001977	l(2)35Bg	2L	O	clock	O	clock
FBgn0038186	CG14362	3R	na	clock	na	clock
FBgn0032187	CG4839	2L	H	clock	H	clock
FBgn0037548	CG7900	3R	un	clock	un	clock
FBgn0039869	CG1890	3R	T	clock	T	clock
FBgn0032586	Tpr2	2L	TH	clock	TH	clock
FBgn0032163	CG13125	2L	T	clock	T	clock
FBgn0031635	CG15626	2L	un	clock	un	clock
FBgn0032147	IP3K1	2L	OH	clock	OH	clock
FBgn0032188	CG13137	2L	na	clock	na	clock
FBgn0032168	CG13126	2L	un	clock	un	clock
FBgn0031388	CG12674	2L	na	clock	na	clock
FBgn0031988	CG8668	2L	un	clock	un	clock
FBgn0033043	Or42b	2R	un	clock	un	clock
FBgn0032119	CG3769	2L	na	clock	na	clock
FBgn0039328	CG10675	3R	OH	clock	OH	clock
FBgn0034351	CG5190	2R	un	clock	un	clock
FBgn0035170	dpr20	3L	H	clock	H	clock
FBgn0032171	CG5846	2L	H	clock	H	clock
FBgn0032018	CG7806	2L	un	clock	un	clock
FBgn0033507	CG12909	2R	un	clock	un	clock
FBgn0029712	CG15912	X	un	clock	un	clock
FBgn0032818	CG10628	2L	un	clock	un	clock
FBgn0038125	CG8141	3R	na	clock	na	clock
FBgn0028648	mRpL50	3L	O	clock	O	clock
FBgn0037317	CG14667	3R	un	clock	un	clock
FBgn0004197	Ser	3R	un	clock	un	clock
FBgn0038487	CG4060	3R	un	clock	un	clock
FBgn0031356	CG17660	2L	OH	clock	OH	clock
FBgn0031408	CG10882	2L	TH	clock	TH	clock
FBgn0031226	CG11620	2L	na	clock	na	clock
FBgn0031255	BBS2	2L	na	clock	na	clock
FBgn0002044	swm	2L	TH	clock	TH	clock
FBgn0032404	CG5317	2L	H	clock	H	clock
FBgn0037653	CG11982	3R	TOH	clock	TOH	clock
FBgn0033674	CG8964	2R	un	clock	un	clock
FBgn0031528	CG15412	2L	na	clock	na	clock
FBgn0031514	CG3332	2L	H	clock	H	clock
FBgn0024542	Neos	3L	TH	clock	TH	clock
FBgn0031227	CG3709	2L	T	clock	T	clock
FBgn0031519	CG3326	2L	un	clock	un	clock
FBgn0039722	capa	3R	H	clock	H	clock
FBgn0038809	CG16953	3R	H	clock	H	clock
FBgn0031900	CG13786	2L	na	clock	na	clock
FBgn0011642	Zyx102EF	IV	H	clock	H	clock
FBgn0051200	CG31200	3R	H	clock	H	clock
FBgn0029780	CG17758	X	na	clock	na	clock
FBgn0020647	KrT95D	3R	TOH	clock	TOH	clock
FBgn0053144	CG33144	2R	TH	clock	TH	clock
FBgn0031883	CG11266	2L	OH	clock	OH	clock
FBgn0032189	Ripalpha	2L	un	clock	un	clock
FBgn0031808	CG9507	2L	H	clock	H	clock
FBgn0034506	CG13870	2R	T	clock	T	clock
FBgn0031799	Pez	2L	O	clock	O	clock
FBgn0031306	CG4577	2L	H	clock	H	clock
FBgn0031324	CG14342	2L	na	clock	na	clock
FBgn0053505	CG33505	2R	un	clock	un	clock
FBgn0031391	CG11723	2L	H	clock	H	clock
FBgn0038388	CG4287	3R	TOH	clock	TOH	clock
FBgn0031871	CG10158	2L	T	clock	T	clock
FBgn0031874	CG13775	2L	na	clock	na	clock
FBgn0031307	CG4726	2L	un	clock	un	clock
FBgn0031395	CG10874	2L	O	clock	O	clock
FBgn0031314	CG4785	2L	un	clock	un	clock
FBgn0034631	CG10496	2R	H	clock	H	clock
FBgn0036249	CG11560	3L	un	clock	un	clock
FBgn0038586	CG7168	3R	un	clock	un	clock
FBgn0013969	Gbp	2R	TO	clock	TO	clock
FBgn0037195	CG11226	3L	T	clock	T	clock
FBgn0031476	CG8813	2L	TH	clock	TH	clock
FBgn0030597	Eo	X	na	clock	na	clock
FBgn0036955	CG17149	3L	un	clock	un	clock
FBgn0032479	CG16974	2L	TOH	clock	TOH	clock
FBgn0026431	Grip75	2L	TO	clock	TO	clock
FBgn0032577	CG13244	2L	TH	clock	TH	clock
FBgn0032530	CG9263	2L	TH	clock	TH	clock
FBgn0034585	CG4030	2R	TO	clock	TO	clock
FBgn0032408	CG6712	2L	O	clock	O	clock
FBgn0011660	Pms2	2R	TH	clock	TH	clock
FBgn0032601	yellow-b	2L	H	clock	H	clock
FBgn0032480	CG5682	2L	T	clock	T	clock
FBgn0039204	CG6607	3R	TH	clock	TH	clock
FBgn0032625	CG15136	2L	na	clock	na	clock
FBgn0032635	CG15141	2L	TH	clock	TH	clock
FBgn0031451	CG9961	2L	T	clock	T	clock
FBgn0031575	CG3980	2L	TO	clock	TO	clock
FBgn0031609	CG15443	2L	OH	clock	OH	clock
FBgn0031491	alpha4GT1	2L	H	clock	H	clock
FBgn0023143	Uba1	2R	TOH	clock	TOH	clock
FBgn0034532	CG13436	2R	T	clock	T	clock
FBgn0001986	l(2)35Df	2L	H	clock	H	clock
FBgn0033680	CG13186	2R	T	clock	T	clock
FBgn0027375	RecQ5	3L	H	clock	H	clock
FBgn0031559	CG3513	2L	na	clock	na	clock
FBgn0031563	CG10031	2L	un	clock	un	clock
FBgn0039194	CG13614	3R	na	clock	na	clock
FBgn0031454	CG9960	2L	H	clock	H	clock
FBgn0031468	CG2975	2L	un	clock	un	clock
FBgn0031472	CG2983	2L	na	clock	na	clock
FBgn0031496	CG17258	2L	T	clock	T	clock
FBgn0039537	CG5590	3R	TH	clock	TH	clock
FBgn0000633	fas	2R	un	clock	un	clock
FBgn0031440	CG15395	2L	T	clock	T	clock
FBgn0031441	CG9962	2L	un	clock	un	clock
FBgn0031421	CG9867	2L	H	clock	H	clock
FBgn0033645	CG13196	2R	un	clock	un	clock
FBgn0030614	CG9072	X	T	clock	T	clock
FBgn0034517	CG18066	2R	H	clock	H	clock
FBgn0033654	CG8991	2R	H	clock	H	clock
FBgn0039561	CG4963	3R	TH	clock	TH	clock
FBgn0032448	CG5781	2L	TH	clock	TH	clock
FBgn0043010	CG4643	2R	H	clock	H	clock
FBgn0043005	CG10251	3R	un	clock	un	clock
FBgn0041096	rols	3L	OH	clock	OH	clock
FBgn0052379	CG32379	3L	un	clock	un	clock
FBgn0035699	CG13300	3L	un	clock	un	clock
FBgn0036924	hale	3L	TH	clock	TH	clock
FBgn0038633	CG14303	3R	TO	clock	TO	clock
FBgn0032749	CG10493	2L	T	clock	T	clock
FBgn0032478	CG5458	2L	T	clock	T	clock
FBgn0032286	CG7300	2L	H	clock	H	clock
FBgn0043806	CG32032	3L	H	clock	H	clock
FBgn0033769	CG8768	2R	H	clock	H	clock
FBgn0043865	SA-2	3L	na	clock	na	clock
FBgn0043578	PGRP-SB1	3L	un	clock	un	clock
FBgn0038282	dpr9	3R	un	clock	un	clock
FBgn0030571	CG14414	X	TH	clock	TH	clock
FBgn0052108	CG32108	3L	un	clock	un	clock
FBgn0042641	frc	3L	un	clock	un	clock
FBgn0042710	Hex-t2	3R	TH	clock	TH	clock
FBgn0033762	CG8632	2R	T	clock	T	clock
FBgn0033734	CG8520	2R	T	clock	T	clock
FBgn0043799	CG31381	3R	un	clock	un	clock
FBgn0020620	RN-tre	2R	H	clock	H	clock
FBgn0041702	CG15107	2R	un	clock	un	clock
FBgn0052573	CG32573	X	H	clock	H	clock
FBgn0038235	CG8461	3R	un	clock	un	clock
FBgn0030558	CG1461	X	H	clock	H	clock
FBgn0041171	ago	3L	H	clock	H	clock
FBgn0040949	CG13998	2L	na	clock	na	clock
FBgn0030799	CG4872	X	TH	clock	TH	clock
FBgn0036762	CG7430	3L	TOH	clock	TOH	clock
FBgn0041627	Ku80	2L	T	clock	T	clock
FBgn0052306	CG32306	3L	TH	clock	TH	clock
FBgn0039698	CG7789	3R	un	clock	un	clock
FBgn0041588	ligatin	3R	T	clock	T	clock
FBgn0025615	torp4a	X	O	clock	O	clock
FBgn0036677	CG13023	3L	un	clock	un	clock
FBgn0002306	sas	3R	T	clock	T	clock
FBgn0041092	tai	2L	H	clock	H	clock
FBgn0036736	Nedd4	3L	TH	clock	TH	clock
FBgn0035491	CG11591	3L	T	clock	T	clock
FBgn0050156	CG30156	2R	TH	clock	TH	clock
FBgn0035563	CG13716	3L	na	clock	na	clock
FBgn0031001	CG7884	X	un	clock	un	clock
FBgn0036734	CG7564	3L	TOH	clock	TOH	clock
FBgn0038250	CG3505	3R	un	clock	un	clock
FBgn0038143	CG9813	3R	H	clock	H	clock
FBgn0036774	mRpS26	3L	OH	clock	OH	clock
FBgn0036754	CG5589	3L	H	clock	H	clock
FBgn0036732	Oatp74D	3L	H	clock	H	clock
FBgn0038003	CG3916	3R	na	clock	na	clock
FBgn0051849	CG31849	2L	un	clock	un	clock
FBgn0033935	CG10105	2R	H	clock	H	clock
FBgn0038855	CG5745	3R	T	clock	T	clock
FBgn0033117	CG3358	2R	O	clock	O	clock
FBgn0034416	CG15109	2R	TH	clock	TH	clock
FBgn0034310	CG5733	2R	TO	clock	TO	clock
FBgn0052537	CG32537	X	na	clock	na	clock
FBgn0038894	CG15497	3R	na	clock	na	clock
FBgn0031720	CG14013	2L	T	clock	T	clock
FBgn0031909	CG5181	2L	un	clock	un	clock
FBgn0038479	CG17477	3R	na	clock	na	clock
FBgn0033388	CG8046	2R	un	clock	un	clock
FBgn0011569	can	3L	na	clock	na	clock
FBgn0033549	CG12936	2R	un	clock	un	clock
FBgn0033526	Caf1-105	2R	un	clock	un	clock
FBgn0027587	CG7028	3L	TH	clock	TH	clock
FBgn0034031	CG12963	2R	T	clock	T	clock
FBgn0034360	CG10927	2R	un	clock	un	clock
FBgn0039531	CG5611	3R	un	clock	un	clock
FBgn0033246	CG11198	2R	TOH	clock	TOH	clock
FBgn0033524	Cyp49a1	2R	H	clock	H	clock
FBgn0015268	Nap1	2R	TOH	clock	TOH	clock
FBgn0034183	CG9642	2R	na	clock	na	clock
FBgn0033933	CG10104	2R	T	clock	T	clock
FBgn0038821	CG17267	3R	un	clock	un	clock
FBgn0036956	CG13813	3L	un	clock	un	clock
FBgn0032723	CG18397	2L	TO	clock	TO	clock
FBgn0033920	CG8561	2R	na	clock	na	clock
FBgn0034463	CG15125	2R	T	clock	T	clock
FBgn0034200	CG11395	2R	TH	clock	TH	clock
FBgn0032643	CG6453	2L	TO	clock	TO	clock
FBgn0032916	CG9257	2L	un	clock	un	clock
FBgn0025620	CG13360	X	un	clock	un	clock
FBgn0036104	CG6418	3L	TH	clock	TH	clock
FBgn0033581	CG12391	2R	TH	clock	TH	clock
FBgn0042094	Adk3	3R	TO	clock	TO	clock
FBgn0033500	CG12913	2R	H	clock	H	clock
FBgn0033501	CG12911	2R	un	clock	un	clock
FBgn0028899	CG31817	2L	T	clock	T	clock
FBgn0033727	Or49a	2R	na	clock	na	clock
FBgn0032506	CG9395	2L	H	clock	H	clock
FBgn0033447	CG1625	2R	na	clock	na	clock
FBgn0027584	CG4757	3R	H	clock	H	clock
FBgn0016919	nompB	2L	na	clock	na	clock
FBgn0042092	CG13773	2L	H	clock	H	clock
FBgn0053511	CG33511	2L	na	clock	na	clock
FBgn0034924	CG17658	2R	un	clock	un	clock
FBgn0032233	dpr19	2L	un	clock	un	clock
FBgn0035852	CG7387	3L	TH	clock	TH	clock
FBgn0042110	CG18765	3R	na	clock	na	clock
FBgn0033615	CG7741	2R	H	clock	H	clock
FBgn0028969	deltaCOP	X	TOH	clock	TOH	clock
FBgn0037261	CG9775	3R	TOH	clock	TOH	clock
FBgn0027552	CG10863	3L	H	clock	H	clock
FBgn0033490	CG12917	2R	na	clock	na	clock
FBgn0033616	CG7745	2R	O	clock	O	clock
FBgn0042134	CG18811	3L	TOH	clock	TOH	clock
FBgn0033486	CG11866	2R	O	clock	O	clock
FBgn0033473	CG12128	2R	O	clock	O	clock
FBgn0034133	CG7813	2R	TH	clock	TH	clock
FBgn0011230	poe	2L	TH	clock	TH	clock
FBgn0030814	CG4955	X	TH	clock	TH	clock
FBgn0050065	CG30065	2R	T	clock	T	clock
FBgn0053217	CG33217	3L	un	clock	un	clock
FBgn0038303	CG6623	3R	un	clock	un	clock
FBgn0023094	cyc	3L	O	clock	O	clock
FBgn0023515	CG14814	X	TO	clock	TO	clock
FBgn0036471	CG13460	3L	un	clock	un	clock
FBgn0036615	CG4933	3L	un	clock	un	clock
FBgn0039697	CG7834	3R	OH	clock	OH	clock
FBgn0031284	CG3876	2L	un	clock	un	clock
FBgn0039718	CG15517	3R	na	clock	na	clock
FBgn0036365	CG10732	3L	TOH	clock	TOH	clock
FBgn0050053	CG30053	2R	na	clock	na	clock
FBgn0033188	CG1600	2R	H	clock	H	clock
FBgn0034657	LBR	2R	T	clock	T	clock
FBgn0033112	CG9454	2R	na	clock	na	clock
FBgn0036416	CG7924	3L	un	clock	un	clock
FBgn0030949	Cyp308a1	X	na	clock	na	clock
FBgn0035617	CG5146	3L	T	clock	T	clock
FBgn0036352	CG14110	3L	un	clock	un	clock
FBgn0037662	CG11997	3R	na	clock	na	clock
FBgn0030963	CG7101	X	H	clock	H	clock
FBgn0036437	CG5048	3L	TH	clock	TH	clock
FBgn0035413	CG14958	3L	na	clock	na	clock
FBgn0035279	CG13934	3L	na	clock	na	clock
FBgn0035648	CG13288	3L	na	clock	na	clock
FBgn0036466	CG18581	3L	na	clock	na	clock
FBgn0038507	CG5863	3R	na	clock	na	clock
FBgn0036483	CG12316	3L	TOH	clock	TOH	clock
FBgn0039431	CG6490	3R	un	clock	un	clock
FBgn0010052	Jhe	2R	na	clock	na	clock
FBgn0039807	CG15546	3R	un	clock	un	clock
FBgn0036482	CG13457	3L	T	clock	T	clock
FBgn0031920	CG6441	2L	TH	clock	TH	clock
FBgn0036486	CG7003	3L	TH	clock	TH	clock
FBgn0052199	CG32199	3L	T	clock	T	clock
FBgn0039747	CG9753	3R	un	clock	un	clock
FBgn0031449	CG31689	2L	T	clock	T	clock
FBgn0003210	rb	X	TOH	clock	TOH	clock
FBgn0038452	CG14905	3R	na	clock	na	clock
FBgn0033393	CG8029	2R	TOH	clock	TOH	clock
FBgn0036763	CG7441	3L	TH	clock	TH	clock
FBgn0032435	Oatp33Eb	2L	un	clock	un	clock
FBgn0036665	CG13024	3L	un	clock	un	clock
FBgn0004054	trh	3L	na	clock	na	clock
FBgn0034538	CG16799	2R	un	clock	un	clock
FBgn0033921	CG8589	2R	un	clock	un	clock
FBgn0039694	fig	3R	T	clock	T	clock
FBgn0036479	CG13458	3L	H	clock	H	clock
FBgn0034730	ppk12	2R	na	clock	na	clock
FBgn0010282	TfIIFalpha	3R	O	clock	O	clock
FBgn0039686	CG15506	3R	un	clock	un	clock
FBgn0039590	CG10011	3R	un	clock	un	clock
FBgn0036642	CG4169	3L	TOH	clock	TOH	clock
FBgn0034957	CG3121	2R	H	clock	H	clock
FBgn0036913	CG8334	3L	H	clock	H	clock
FBgn0035179	CG12038	3L	un	clock	un	clock
FBgn0033352	CG8232	2R	TH	clock	TH	clock
FBgn0050293	CG30293	2R	T	clock	T	clock
FBgn0037327	PEK	3R	T	clock	T	clock
FBgn0033887	CG6704	2R	un	clock	un	clock
FBgn0036710	CG6479	3L	TO	clock	TO	clock
FBgn0052846	CG32846	3L	na	clock	na	clock
FBgn0036908	CG14103	3L	TO	clock	TO	clock
FBgn0035445	CG12014	3L	un	clock	un	clock
FBgn0037661	Ada	3R	T	clock	T	clock
FBgn0050120	CG30120	2R	na	clock	na	clock
FBgn0034634	CG10494	2R	TH	clock	TH	clock
FBgn0050413	CG30413	2R	un	clock	un	clock
FBgn0034854	CG3493	2R	H	clock	H	clock
FBgn0041238	Gr58b	2R	un	clock	un	clock
FBgn0041234	Gr59f	2R	na	clock	na	clock
FBgn0034759	CG13511	2R	un	clock	un	clock
FBgn0041241	Gr47b	2R	na	clock	na	clock
FBgn0041229	Gr93a	3R	un	clock	un	clock
FBgn0029084	gom	2R	TH	clock	TH	clock
FBgn0040091	Ugt58Fa	2R	un	clock	un	clock
FBgn0036716	CG13728	3L	un	clock	un	clock
FBgn0052685	CG32685	X	TOH	clock	TOH	clock
FBgn0036229	CG7248	3L	un	clock	un	clock
FBgn0037986	CG14736	3R	T	clock	T	clock
FBgn0037065	CG12974	3L	un	clock	un	clock
FBgn0050154	CG30154	2R	O	clock	O	clock
FBgn0036696	CG14057	3L	un	clock	un	clock
FBgn0052418	CG32418	3L	un	clock	un	clock
FBgn0045495	Gr28b	2L	na	clock	na	clock
FBgn0001090	bnb	X	TH	clock	TH	clock
FBgn0038028	CG10035	3R	un	clock	un	clock
FBgn0038959	CG13856	3R	un	clock	un	clock
FBgn0038364	CG4699	3R	TOH	clock	TOH	clock
FBgn0030741	CalpC	X	O	clock	O	clock
FBgn0045843	RacGAP84C	3R	T	clock	T	clock
FBgn0036403	CG6661	3L	TH	clock	TH	clock
FBgn0036669	CG13030	3L	TH	clock	TH	clock
FBgn0036454	CG17839	3L	un	clock	un	clock
FBgn0030005	CG2120	X	na	clock	na	clock
FBgn0015240	Hr96	3R	H	clock	H	clock
FBgn0037757	CG8516	3R	un	clock	un	clock
FBgn0033317	CG8635	2R	TOH	clock	TOH	clock
FBgn0039178	CG6356	3R	H	clock	H	clock
FBgn0053057	CG33057	3L	H	clock	H	clock
FBgn0035900	CG6694	3L	un	clock	un	clock
FBgn0050376	CG30376	2R	T	clock	T	clock
FBgn0005355	Su(fu)	3R	OH	clock	OH	clock
FBgn0041103	nht	2L	un	clock	un	clock
FBgn0000014	abd-A	3R	na	clock	na	clock
FBgn0045823	vsg	3L	TOH	clock	TOH	clock
FBgn0036843	CG6812	3L	O	clock	O	clock
FBgn0036406	CG13484	3L	un	clock	un	clock
FBgn0030833	CG8915	X	OH	clock	OH	clock
FBgn0038213	CG9624	3R	T	clock	T	clock
FBgn0050274	CG30274	2R	na	clock	na	clock
FBgn0039443	CG14242	3R	na	clock	na	clock
FBgn0034907	CG5539	2R	H	clock	H	clock
FBgn0038660	CG14291	3R	un	clock	un	clock
FBgn0001325	Kr	2R	un	clock	un	clock
FBgn0037533	CG2791	3R	OH	clock	OH	clock
FBgn0033208	mRpL52	2R	un	clock	un	clock
FBgn0035390	CG1893	3L	OH	clock	OH	clock
FBgn0034873	CG5360	2R	un	clock	un	clock
FBgn0033431	CG1827	2R	TH	clock	TH	clock
FBgn0035008	CG3494	2R	TH	clock	TH	clock
FBgn0039076	CG17379	3R	na	clock	na	clock
FBgn0039019	HP1c	3R	H	clock	H	clock
FBgn0002466	sti	3L	un	clock	un	clock
FBgn0038583	CG7183	3R	H	clock	H	clock
FBgn0039228	CG6980	3R	TH	clock	TH	clock
FBgn0035131	mthl9	3L	H	clock	H	clock
FBgn0038394	CG10264	3R	na	clock	na	clock
FBgn0037252	CG14650	3R	TH	clock	TH	clock
FBgn0037592	CG11737	3R	T	clock	T	clock
FBgn0033337	CG8272	2R	T	clock	T	clock
FBgn0035111	CG16940	3L	TH	clock	TH	clock
FBgn0064126	CG33722	3R	TOH	clock	TOH	clock
FBgn0039696	CG7837	3R	H	clock	H	clock
FBgn0034928	CG13562	2R	na	clock	na	clock
FBgn0033599	CG13223	2R	un	clock	un	clock
FBgn0035113	pyx	3L	T	clock	T	clock
FBgn0039638	CG11881	3R	T	clock	T	clock
FBgn0033572	CG12943	2R	un	clock	un	clock
FBgn0033155	CG1845	2R	TH	clock	TH	clock
FBgn0033918	CG8531	2R	TOH	clock	TOH	clock
FBgn0034726	Mes4	2R	O	clock	O	clock
FBgn0034697	GM130	2R	TH	clock	TH	clock
FBgn0036020	CG8336	3L	TH	clock	TH	clock
FBgn0034999	CG3394	2R	TH	clock	TH	clock
FBgn0034210	CG6568	2R	un	clock	un	clock
FBgn0014001	Pak	3R	TH	clock	TH	clock
FBgn0033341	MrgBP	2R	un	clock	un	clock
FBgn0052104	CG32104	3L	un	clock	un	clock
FBgn0033372	CG13742	2R	T	clock	T	clock
FBgn0051755	CG31755	2L	na	clock	na	clock
FBgn0035967	CG4641	3L	H	clock	H	clock
FBgn0033380	Phax	2R	TOH	clock	TOH	clock
FBgn0039403	CG14549	3R	un	clock	un	clock
FBgn0034313	CG5726	2R	un	clock	un	clock
FBgn0001994	crp	2L	OH	clock	OH	clock
FBgn0033142	CG12835	2R	na	clock	na	clock
FBgn0036230	CG11570	3L	na	clock	na	clock
FBgn0026370	SRPK	2R	TOH	clock	TOH	clock
FBgn0034985	CG3328	2R	TH	clock	TH	clock
FBgn0034674	CG9304	2R	un	clock	un	clock
FBgn0033466	CG12130	2R	TH	clock	TH	clock
FBgn0033310	rgr	2R	TH	clock	TH	clock
FBgn0033471	CG12134	2R	O	clock	O	clock
FBgn0034230	CG4853	2R	H	clock	H	clock
FBgn0000527	e	3R	TH	clock	TH	clock
FBgn0033972	CG12797	2R	TO	clock	TO	clock
FBgn0000472	dm	X	OH	clock	OH	clock
FBgn0034962	CG3167	2R	TH	clock	TH	clock
FBgn0034667	comr	2R	T	clock	T	clock
FBgn0033609	CG13213	2R	un	clock	un	clock
FBgn0034664	CG4377	2R	H	clock	H	clock
FBgn0013763	Chit	2R	TOH	clock	TOH	clock
FBgn0034817	Art7	2R	TH	clock	TH	clock
FBgn0038872	CG5874	3R	un	clock	un	clock
FBgn0034840	CG3124	2R	TH	clock	TH	clock
FBgn0033364	CG13747	2R	T	clock	T	clock
FBgn0034727	mRpS29	2R	TH	clock	TH	clock
FBgn0034647	CG15678	2R	un	clock	un	clock
FBgn0036522	CG7372	3L	TO	clock	TO	clock
FBgn0034853	CG13550	2R	T	clock	T	clock
FBgn0034689	CG2921	2R	TOH	clock	TOH	clock
FBgn0034688	CG11474	2R	TH	clock	TH	clock
FBgn0037901	CG6744	3R	TO	clock	TO	clock
FBgn0033019	CG10395	2R	un	clock	un	clock
FBgn0035998	CG3437	3L	un	clock	un	clock
FBgn0034501	CG13868	2R	un	clock	un	clock
FBgn0023521	CG3587	X	T	clock	T	clock
FBgn0034617	CG9754	2R	un	clock	un	clock
FBgn0038484	CG5246	3R	un	clock	un	clock
FBgn0041087	wun2	2R	un	clock	un	clock
FBgn0003567	su(Hw)	3R	un	clock	un	clock
FBgn0026602	Ady43A	2R	un	clock	un	clock
FBgn0026563	CG1979	3R	TH	clock	TH	clock
FBgn0034599	CG9437	2R	T	clock	T	clock
FBgn0038095	Cyp304a1	3R	un	clock	un	clock
FBgn0040271	Sulf1	3R	H	clock	H	clock
FBgn0027499	CG12340	2R	TOH	clock	TOH	clock
FBgn0035010	CG13579	2R	na	clock	na	clock
FBgn0035036	CG4707	2R	T	clock	T	clock
FBgn0052244	CG32244	3L	un	clock	un	clock
FBgn0033266	Socs44A	2R	O	clock	O	clock
FBgn0037369	CG2100	3R	TOH	clock	TOH	clock
FBgn0036135	mRpL2	3L	T	clock	T	clock
FBgn0039281	CG11847	3R	un	clock	un	clock
FBgn0039811	CG15550	3R	na	clock	na	clock
FBgn0035162	CG13900	3L	OH	clock	OH	clock
FBgn0033322	CG8584	2R	T	clock	T	clock
FBgn0036343	CG14115	3L	na	clock	na	clock
FBgn0035024	CG11414	2R	TH	clock	TH	clock
FBgn0034301	CG5756	2R	un	clock	un	clock
FBgn0035153	CG3371	3L	OH	clock	OH	clock
FBgn0031372	CG7295	2L	T	clock	T	clock
FBgn0034717	CG5819	2R	un	clock	un	clock
FBgn0032358	CG4851	2L	H	clock	H	clock
FBgn0003638	su(w[a])	X	TH	clock	TH	clock
FBgn0034703	CG3045	2R	OH	clock	OH	clock
FBgn0028833	Dak1	3R	OH	clock	OH	clock
FBgn0035813	CG8492	3L	un	clock	un	clock
FBgn0053233	CG33233	3L	T	clock	T	clock
FBgn0030540	CG11581	X	na	clock	na	clock
FBgn0035063	Eap	2R	O	clock	O	clock
FBgn0036323	CG14118	3L	na	clock	na	clock
FBgn0034785	CG3649	2R	un	clock	un	clock
FBgn0035042	CG3640	2R	na	clock	na	clock
FBgn0035041	CG13594	2R	un	clock	un	clock
FBgn0037553	CG18249	3R	H	clock	H	clock
FBgn0039770	CG15537	3R	na	clock	na	clock
FBgn0033897	CG8233	2R	H	clock	H	clock
FBgn0039274	CG11920	3R	O	clock	O	clock
FBgn0031784	CG9222	2L	TH	clock	TH	clock
FBgn0029857	CG15897	X	un	clock	un	clock
FBgn0051010	CG31010	3R	T	clock	T	clock
FBgn0033873	CG6337	2R	un	clock	un	clock
FBgn0032652	CG6870	2L	H	clock	H	clock
FBgn0031786	CG13989	2L	T	clock	T	clock
FBgn0033813	CG12765	2R	T	clock	T	clock
FBgn0052055	CG32055	3L	na	clock	na	clock
FBgn0030840	CG12993	X	T	clock	T	clock
FBgn0033812	CG4663	2R	H	clock	H	clock
FBgn0033775	Cyp9h1	2R	na	clock	na	clock
FBgn0031598	CG3338	2L	TH	clock	TH	clock
FBgn0020381	Dredd	X	H	clock	H	clock
FBgn0037176	CG14456	3L	T	clock	T	clock
FBgn0038289	CG6934	3R	un	clock	un	clock
FBgn0039201	CG13617	3R	un	clock	un	clock
FBgn0035751	CG14829	3L	na	clock	na	clock
FBgn0033069	CG8335	2R	T	clock	T	clock
FBgn0039877	CG2118	3R	TOH	clock	TOH	clock
FBgn0033085	CG15908	2R	na	clock	na	clock
FBgn0034520	CG13424	2R	un	clock	un	clock
FBgn0030881	CG12985	X	na	clock	na	clock
FBgn0036709	Or74a	3L	na	clock	na	clock
FBgn0037443	CG1021	3R	TH	clock	TH	clock
FBgn0033888	CG18568	2R	TH	clock	TH	clock
FBgn0028990	Spn27A	2L	OH	clock	OH	clock
FBgn0032691	CG10414	2L	T	clock	T	clock
FBgn0034552	CG17999	2R	H	clock	H	clock
FBgn0037372	CG2091	3R	OH	clock	OH	clock
FBgn0032161	CG4594	2L	un	clock	un	clock
FBgn0014342	mia	3R	T	clock	T	clock
FBgn0051287	CG31287	3R	T	clock	T	clock
FBgn0037743	CG8412	3R	un	clock	un	clock
FBgn0033095	CG3409	2R	T	clock	T	clock
FBgn0051099	CG31099	3R	T	clock	T	clock
FBgn0039756	CG9743	3R	H	clock	H	clock
FBgn0034546	CG13442	2R	T	clock	T	clock
FBgn0034025	GalNAc-T1	2R	un	clock	un	clock
FBgn0051935	CG31935	2L	un	clock	un	clock
FBgn0031921	CG6630	2L	un	clock	un	clock
FBgn0036072	CG6628	3L	T	clock	T	clock
FBgn0034560	CG9235	2R	T	clock	T	clock
FBgn0033994	CG7544	2R	un	clock	un	clock
FBgn0030884	CG6847	X	un	clock	un	clock
FBgn0033818	CG4712	2R	T	clock	T	clock
FBgn0037842	CG6567	3R	H	clock	H	clock
FBgn0034573	CG3295	2R	TOH	clock	TOH	clock
FBgn0033757	muskelin	2R	T	clock	T	clock
FBgn0013995	Calx	3R	T	clock	T	clock
FBgn0034543	CG30152	2R	H	clock	H	clock
FBgn0034570	CG10543	2R	T	clock	T	clock
FBgn0033354	CG13745	2R	un	clock	un	clock
FBgn0027091	Aats-cys	2R	H	clock	H	clock
FBgn0033985	CG10257	2R	un	clock	un	clock
FBgn0039206	CG6631	3R	un	clock	un	clock
FBgn0032104	CG17009	2L	na	clock	na	clock
FBgn0036036	CG14174	3L	TO	clock	TO	clock
FBgn0039338	XNP	3R	T	clock	T	clock
FBgn0034308	CG10915	2R	un	clock	un	clock
FBgn0034240	MESR4	2R	O	clock	O	clock
FBgn0027296	l(1)G0144	X	H	clock	H	clock
FBgn0038695	CG14280	3R	un	clock	un	clock
FBgn0039026	CG7029	3R	H	clock	H	clock
FBgn0033491	CG18011	2R	TH	clock	TH	clock
FBgn0029987	CG15330	X	T	clock	T	clock
FBgn0038454	CG10324	3R	un	clock	un	clock
FBgn0035578	CG13707	3L	na	clock	na	clock
FBgn0033889	CG6701	2R	TH	clock	TH	clock
FBgn0036044	CG14168	3L	na	clock	na	clock
FBgn0036029	CG16719	3L	H	clock	H	clock
FBgn0051342	CG31342	3R	H	clock	H	clock
FBgn0032971	CG6691	2L	T	clock	T	clock
FBgn0051100	CG31100	3R	T	clock	T	clock
FBgn0032525	CG16954	2L	T	clock	T	clock
FBgn0032945	CG8665	2L	TO	clock	TO	clock
FBgn0032948	CG17570	2L	un	clock	un	clock
FBgn0033028	CG11665	2R	H	clock	H	clock
FBgn0032853	CG10651	2L	na	clock	na	clock
FBgn0032845	CG10747	2L	un	clock	un	clock
FBgn0032929	Mcm10	2L	un	clock	un	clock
FBgn0028388	capt	2L	OH	clock	OH	clock
FBgn0020299	stumps	3R	un	clock	un	clock
FBgn0034300	CG5098	2R	O	clock	O	clock
FBgn0027342	fz4	X	un	clock	un	clock
FBgn0039404	CG14543	3R	un	clock	un	clock
FBgn0034180	CG15609	2R	TH	clock	TH	clock
FBgn0034176	CG9000	2R	TOH	clock	TOH	clock
FBgn0037616	CG8136	3R	TH	clock	TH	clock
FBgn0033039	gp210	2R	OH	clock	OH	clock
FBgn0034053	Cyp4aa1	2R	na	clock	na	clock
FBgn0034072	Dg	2R	un	clock	un	clock
FBgn0033073	bin3	2R	TOH	clock	TOH	clock
FBgn0036979	CG13247	3L	na	clock	na	clock
FBgn0034131	CG15712	2R	na	clock	na	clock
FBgn0032450	CG5776	2L	un	clock	un	clock
FBgn0039581	Moca-cyp	3R	TH	clock	TH	clock
FBgn0033059	CG7845	2R	OH	clock	OH	clock
FBgn0034141	CG8311	2R	TH	clock	TH	clock
FBgn0038195	CG3061	3R	TH	clock	TH	clock
FBgn0031734	CG11147	2L	H	clock	H	clock
FBgn0033047	CG7882	2R	un	clock	un	clock
FBgn0032879	CG9317	2L	H	clock	H	clock
FBgn0034411	CG18605	2R	T	clock	T	clock
FBgn0031842	CG11098	2L	TH	clock	TH	clock
FBgn0030905	CG15059	X	T	clock	T	clock
FBgn0031952	CG7134	2L	T	clock	T	clock
FBgn0034060	CG8370	2R	O	clock	O	clock
FBgn0033038	CG7791	2R	O	clock	O	clock
FBgn0033110	CG9447	2R	un	clock	un	clock
FBgn0037933	Ho	3R	TO	clock	TO	clock
FBgn0000274	Pka-C2	3R	T	clock	T	clock
FBgn0036107	CG7949	3L	un	clock	un	clock
FBgn0035167	Gr61a	3L	un	clock	un	clock
FBgn0035198	CG9133	3L	TH	clock	TH	clock
FBgn0034294	CG5765	2R	un	clock	un	clock
FBgn0051728	CG31728	2L	T	clock	T	clock
FBgn0035195	Sac1	3L	TH	clock	TH	clock
FBgn0053469	CG33469	2R	na	clock	na	clock
FBgn0039728	CG7896	3R	H	clock	H	clock
FBgn0053291	CG33291	3L	un	clock	un	clock
FBgn0035202	CG9139	3L	un	clock	un	clock
FBgn0033454	CG1671	2R	TOH	clock	TOH	clock
FBgn0053510	CG33510	2L	na	clock	na	clock
FBgn0033702	CG8854	2R	H	clock	H	clock
FBgn0024319	Nach	2R	na	clock	na	clock
FBgn0053145	CG33145	2R	un	clock	un	clock
FBgn0039229	CG6995	3R	TH	clock	TH	clock
FBgn0031894	CG4496	2L	un	clock	un	clock
FBgn0037431	CG17917	3R	un	clock	un	clock
FBgn0035273	CG12020	3L	TH	clock	TH	clock
FBgn0035282	CG13936	3L	un	clock	un	clock
FBgn0031526	CG8838	2L	TH	clock	TH	clock
FBgn0035263	CG12035	3L	T	clock	T	clock
FBgn0038544	CG14318	3R	un	clock	un	clock
FBgn0038694	CG5217	3R	TH	clock	TH	clock
FBgn0004391	shtd	X	O	clock	O	clock
FBgn0053116	CG33116	2L	TOH	clock	TOH	clock
FBgn0035283	CG12024	3L	H	clock	H	clock
FBgn0053111	CG33111	3R	H	clock	H	clock
FBgn0051174	CG31174	3R	T	clock	T	clock
FBgn0037618	CG11762	3R	un	clock	un	clock
FBgn0051211	CG31211	3R	TOH	clock	TOH	clock
FBgn0040582	CG5791	3R	H	clock	H	clock
FBgn0051221	CG31221	3R	H	clock	H	clock
FBgn0039114	Lsd-1	3R	H	clock	H	clock
FBgn0038312	CG4334	3R	un	clock	un	clock
FBgn0034027	CG8187	2R	T	clock	T	clock
FBgn0035296	CG11814	3L	un	clock	un	clock
FBgn0051928	CG31928	2L	un	clock	un	clock
FBgn0035414	CG14965	3L	O	clock	O	clock
FBgn0037581	CG7352	3R	un	clock	un	clock
FBgn0031781	Arc-p20	2L	T	clock	T	clock
FBgn0037960	mthl5	3R	un	clock	un	clock
FBgn0037385	CG14675	3R	na	clock	na	clock
FBgn0035383	CG2107	3L	TOH	clock	TOH	clock
FBgn0036410	CG8100	3L	un	clock	un	clock
FBgn0033174	CG11125	2R	T	clock	T	clock
FBgn0035830	CG8209	3L	TOH	clock	TOH	clock
FBgn0045469	Gr93c	3R	na	clock	na	clock
FBgn0030167	CG15252	X	un	clock	un	clock
FBgn0025185	az2	2R	H	clock	H	clock
FBgn0051267	CG31267	3R	un	clock	un	clock
FBgn0035411	CG12734	3L	un	clock	un	clock
FBgn0035382	Or63a	3L	un	clock	un	clock
FBgn0034502	CG13871	2R	T	clock	T	clock
FBgn0036725	CG18265	3L	H	clock	H	clock
FBgn0034774	CG13526	2R	na	clock	na	clock
FBgn0035443	CG12010	3L	O	clock	O	clock
FBgn0052260	CG32260	3L	un	clock	un	clock
FBgn0031745	CG8965	2L	H	clock	H	clock
FBgn0035805	CG7506	3L	H	clock	H	clock
FBgn0035430	CG12009	3L	un	clock	un	clock
FBgn0038964	Nop56	3R	OH	clock	OH	clock
FBgn0035452	CG10359	3L	O	clock	O	clock
FBgn0040211	hgo	2L	un	clock	un	clock
FBgn0033903	CG8323	2R	T	clock	T	clock
FBgn0041775	tral	3L	TOH	clock	TOH	clock
FBgn0037562	CG11671	3R	O	clock	O	clock
FBgn0035870	Gr66a	3L	na	clock	na	clock
FBgn0025456	CREG	3R	TH	clock	TH	clock
FBgn0030620	CG5662	X	T	clock	T	clock
FBgn0026371	SAK	3L	T	clock	T	clock
FBgn0051278	CG31278	3R	un	clock	un	clock
FBgn0031493	CG3605	2L	TOH	clock	TOH	clock
FBgn0029503	CHORD	3R	H	clock	H	clock
FBgn0022702	Cht2	3L	un	clock	un	clock
FBgn0052372	CG32372	3L	un	clock	un	clock
FBgn0035733	CG8641	3L	na	clock	na	clock
FBgn0035047	Pof	2R	TH	clock	TH	clock
FBgn0051690	CG31690	2L	un	clock	un	clock
FBgn0038909	CG6569	3R	T	clock	T	clock
FBgn0037852	CG6608	3R	un	clock	un	clock
FBgn0038327	Trax	3R	TH	clock	TH	clock
FBgn0035416	gry	3L	T	clock	T	clock
FBgn0035896	CG6983	3L	OH	clock	OH	clock
FBgn0035235	CG7879	3L	H	clock	H	clock
FBgn0063649	CG6006	3R	un	clock	un	clock
FBgn0035591	CG4611	3L	un	clock	un	clock
FBgn0033363	CG13744	2R	na	clock	na	clock
FBgn0003411	sisA	X	un	clock	un	clock
FBgn0034071	CG8405	2R	un	clock	un	clock
FBgn0034648	CG15675	2R	O	clock	O	clock
FBgn0030680	CG8944	X	un	clock	un	clock
FBgn0035227	CG12090	3L	H	clock	H	clock
FBgn0064766	CG7600	3L	TOH	clock	TOH	clock
FBgn0064237	Idgf5	2R	H	clock	H	clock
FBgn0035245	GC	3L	un	clock	un	clock
FBgn0051098	CG31098	3R	H	clock	H	clock
FBgn0037182	CG6838	3L	TOH	clock	TOH	clock
FBgn0035704	CG10144	3L	TH	clock	TH	clock
FBgn0035707	CG8368	3L	T	clock	T	clock
FBgn0061359	CG33671	2R	TH	clock	TH	clock
FBgn0033809	CG4630	2R	H	clock	H	clock
FBgn0046689	Takl1	3R	na	clock	na	clock
FBgn0032143	CG4017	2L	un	clock	un	clock
FBgn0002901	mus304	3L	TH	clock	TH	clock
FBgn0031296	CG4415	2L	TH	clock	TH	clock
FBgn0032926	CG9243	2L	T	clock	T	clock
FBgn0054020	CG34020	2R	un	clock	un	clock
FBgn0035687	CG13296	3L	na	clock	na	clock
FBgn0051437	CG31437	3R	na	clock	na	clock
FBgn0038593	CG7146	3R	OH	clock	OH	clock
FBgn0051805	CG31805	2L	un	clock	un	clock
FBgn0036294	CG10654	3L	un	clock	un	clock
FBgn0051922	CG31922	2L	un	clock	un	clock
FBgn0051858	CG31858	2L	na	clock	na	clock
FBgn0035799	CG14838	3L	T	clock	T	clock
FBgn0031288	CG13949	2L	T	clock	T	clock
FBgn0034379	CG15073	2R	H	clock	H	clock
FBgn0052075	CG32075	3L	un	clock	un	clock
FBgn0052043	CG32043	3L	T	clock	T	clock
FBgn0038140	CG8784	3R	na	clock	na	clock
FBgn0038118	timeout	3R	un	clock	un	clock
FBgn0029747	CG5062	X	T	clock	T	clock
FBgn0037920	CG14710	3R	TOH	clock	TOH	clock
FBgn0026136	CkIIbeta2	2R	T	clock	T	clock
FBgn0051231	CG31231	3R	TH	clock	TH	clock
FBgn0051906	CG31906	2L	un	clock	un	clock
FBgn0034086	CG8441	2R	un	clock	un	clock
FBgn0051055	CG31055	3R	T	clock	T	clock
FBgn0038182	CG9288	3R	un	clock	un	clock
FBgn0030331	CG15221	X	na	clock	na	clock
FBgn0031801	CG9498	2L	H	clock	H	clock
FBgn0035842	CG7504	3L	un	clock	un	clock
FBgn0035027	CG3511	2R	H	clock	H	clock
FBgn0036309	CG10971	3L	un	clock	un	clock
FBgn0036892	CG8798	3L	TO	clock	TO	clock
FBgn0036310	CG10969	3L	T	clock	T	clock
FBgn0051673	CG31673	2L	un	clock	un	clock
FBgn0033432	CG12928	2R	TH	clock	TH	clock
FBgn0052299	CG32299	3L	T	clock	T	clock
FBgn0052037	CG32037	3L	un	clock	un	clock
FBgn0036004	CG3654	3L	H	clock	H	clock
FBgn0051674	CG31674	2L	un	clock	un	clock
FBgn0038795	CG4335	3R	na	clock	na	clock
FBgn0036206	CG5964	3L	T	clock	T	clock
FBgn0036679	CG13022	3L	na	clock	na	clock
FBgn0036250	CG17152	3L	na	clock	na	clock
FBgn0051678	CG31678	2L	TOH	clock	TOH	clock
FBgn0003302	rux	X	TH	clock	TH	clock
FBgn0036205	CG14131	3L	na	clock	na	clock
FBgn0036329	CG11262	3L	T	clock	T	clock
FBgn0044324	Chro	3L	TH	clock	TH	clock
FBgn0052079	CG32079	3L	na	clock	na	clock
FBgn0036264	CG11529	3L	un	clock	un	clock
FBgn0036330	CG11263	3L	un	clock	un	clock
FBgn0034982	CG4065	2R	TO	clock	TO	clock
FBgn0039117	tst	3R	H	clock	H	clock
FBgn0032473	CG5204	2L	T	clock	T	clock
FBgn0036263	thoc6	3L	H	clock	H	clock
FBgn0034824	Klp59C	2R	TH	clock	TH	clock
FBgn0031853	CG11201	2L	TH	clock	TH	clock
FBgn0036228	CG9781	3L	na	clock	na	clock
FBgn0052061	CG32061	3L	na	clock	na	clock
FBgn0052024	CG32024	3L	na	clock	na	clock
FBgn0051357	CG31357	3R	un	clock	un	clock
FBgn0036156	CG11726	3L	na	clock	na	clock
FBgn0016794	dos	3L	un	clock	un	clock
FBgn0051320	CG31320	3R	TO	clock	TO	clock
FBgn0036134	Mnf	3L	TH	clock	TH	clock
FBgn0034793	asrij	2R	T	clock	T	clock
FBgn0015657	DnaJ-1	3L	TH	clock	TH	clock
FBgn0036198	CG6038	3L	TH	clock	TH	clock
FBgn0034530	CG11175	2R	un	clock	un	clock
FBgn0036159	CG7557	3L	TH	clock	TH	clock
FBgn0050466	CG30466	2R	T	clock	T	clock
FBgn0050495	CG30495	2R	na	clock	na	clock
FBgn0035688	CG10289	3L	un	clock	un	clock
FBgn0050488	CG30488	2R	na	clock	na	clock
FBgn0031866	neuroligin	2L	un	clock	un	clock
FBgn0029808	CG4064	X	un	clock	un	clock
FBgn0029608	CG3091	X	H	clock	H	clock
FBgn0051251	CG31251	3R	na	clock	na	clock
FBgn0010426	Vha14	2R	T	clock	T	clock
FBgn0033706	CG13167	2R	TH	clock	TH	clock
FBgn0030851	CG8326	X	un	clock	un	clock
FBgn0036136	Ufd1-like	3L	TH	clock	TH	clock
FBgn0036715	Cad74A	3L	un	clock	un	clock
FBgn0004406	tam	2L	T	clock	T	clock
FBgn0030669	CG9240	X	T	clock	T	clock
FBgn0034511	CG13422	2R	na	clock	na	clock
FBgn0028468	rtet	3R	un	clock	un	clock
FBgn0051301	CG31301	3R	O	clock	O	clock
FBgn0037881	CG10703	3R	T	clock	T	clock
FBgn0035300	CG1139	3L	un	clock	un	clock
FBgn0029134	Prosbeta5	2R	OH	clock	OH	clock
FBgn0051163	CG31163	3R	un	clock	un	clock
FBgn0037880	CG17726	3R	TO	clock	TO	clock
FBgn0052459	CG32459	3L	TH	clock	TH	clock
FBgn0039485	CG17189	3R	na	clock	na	clock
FBgn0010316	dap	2R	O	clock	O	clock
FBgn0034707	MED16	2R	OH	clock	OH	clock
FBgn0051036	CG31036	3R	un	clock	un	clock
FBgn0033244	CG8726	2R	H	clock	H	clock
FBgn0033614	Obp47b	2R	un	clock	un	clock
FBgn0042085	Bap170	2R	TOH	clock	TOH	clock
FBgn0051204	CG31204	3R	T	clock	T	clock
FBgn0033122	CG17002	2R	TOH	clock	TOH	clock
FBgn0035730	CG17744	3L	T	clock	T	clock
FBgn0036094	CG14153	3L	un	clock	un	clock
FBgn0030367	Cyp311a1	X	H	clock	H	clock
FBgn0050485	CG30485	2R	un	clock	un	clock
[truncated: 2,331 more rows]
